# Supplementary material for: Dissecting the genetic landscape of GPCR signaling through phenotypic profiling in C. elegans
Source: Nat Commun. 2023 Dec 18;14:8410. doi: 10.1038/s41467-023-44177-z (PMC10728192; doi:10.1038/s41467-023-44177-z)
Supplement: Supplementary file 5 — Supplementary Data 2 [file 41467_2023_44177_MOESM5_ESM.xlsx]

## Sheet: a. Genome editing designing 
Genes	Guide seq	PAM	ssODN	Restriction enzyme	Genotyping forward	Genotyping reverse
daf-28	GAGGACGAGTACGGCAAAGA	TGG	tcaacaactatctcaacATGAACTGCAAGCTCATC TAACTCGAGATAAATAA CGTCCTCTCCGTCTCGGCTCATCTCGGAGCCCAGG	Xhol	CCTTCCGAATGACCCAACTTCC	TGCGATGTCAATTCCTTCTTCTGAAA
ins-1	GAGAAAGCCAAAGAAGAACG	AGG	ttaccctgcatcttaattcgaataatttttccagA TAACTCGAGATAAATAA CTTTCTCGCGATCCTTCTCCTCTCGTCGCCGACGC	Xhol	TGCAAACGAGCAGACAGGAAATCAT	GAGCTCAATCCATACTTCTGCTGAA
ins-2	AGAGTCCAGAAACGTCTATG	CGG	GTCAACTCCAACTCCAAACCGTGCCTCAAGAGTCC TAACTCGAGATAAATAA AGACGTCTTATTTTATTCATGCTTGCAACATGTGG	Xhol	TTTACAAACGAGTAAGCCACCTGAAG	TGCAGCAAATATGCGAAAGGTC
ins-3	TAAGACTTGCAGCTCCAAGT	TGG	GAAACTCTCCGTTGTTCTTGCACTTTTCATTATTT TAACTCGAGATAAATAA AGTCTTATGCGTAACTGGATGTTCGATTTTGAGAA	Xhol	GGGCGGAATCGGACTGTTTGAAG	AGCACTCTCATCTTGAAGGGCAG
ins-4	GGAAGGTTGTCGACATGAAG	CGG	TCTTTACATATTTCCTTCTCTCCGCACTTCTTCTC TAACTCGAGATAAATAA ACCTTCCATGGACACCAGCAAAGCCGATCGTATTC	Xhol	CGGCGCAGTTCGAAGTGATTTTC	AGCCTGGAACTTTGAGAGCAGG
ins-5	TCGGTAGTTGGTGTGACGGT	CGG	CAACCGGAAACCAACCAATGGATGCGATCTCAAGA TAACTCGAGATAAATAA CTACCGATCATGCGCATTGCGGCTCATCCCGCATG	Xhol	CACTTTATCTAATCCCGGGTGCATTA	GCGTCAACACACCAAACTGGAAC
ins-6	TTCAGACATTGAAGGACCGA	AGG	TGTGCGCACTCCAAGTCGCTGCAAGTTTCCGTCAA TAACTCGAGATAAATAA GTCTGAAGAATCAGCAAGCATGCAACTTCTCCGTG	Xhol	GCCTGAACCAAGTAGTGTCCGT	ACGCGGAAAGAGAACGCAC
ins-7	TTTAAGGACTCCAGTGAAAA	AGG	TCTTTTTGGTTTTAATCCCTGCTTCTCAACAATAT TAACTCGAGATAAATAA CCTTAAATGATCAAATAATCAATGAAGAAGTAATC	Xhol	ACGGAACGGAAACGGACTTTA	CCCGGAAGGCTACATATTGAAGG
ins-8	AGGGACTCTTCTTACTCTGC	TGG	AAGTAGTCGAAATGCTATCAGAGAAAGAAATTAGA TAACTCGAGATAAATAA TCCCTGAACAAAAAAATAAATTGTGCGGAAAGCAA	Xhol	TGGGCTTGAAGTCACAAGAGGT	ATCCCAATTTCGGCGACAAGC
ins-9	GCACACCTTTCTCAAGTATC	TGG	GTCTTTCTTGTCATTGGACTTCAAATGGCACACCT TAACTCGAGATAAATAA AACAACGAAAATGGATTCTTAAATCCATTTGATTT	Xhol	TTGCCAACTCTGGTAATTGTCGAGT	TGTTGGTTCCTGGTTACAATTTGTCG
ins-10	ATTCTTGCTCCTCGTAACAT	TGG	CTATTCAAAAAACAATTCTTCTAATCTCATTCTTG TAACTCGAGATAAATAA CCCAGAACAAGTGCAGCTTTTCCATTCCAAATTTG	XhoI	AACTTTGTTCGTGTCAGGACCTTGTT	ACTGCCATAATGATTCTCAAGGAGGA
ins-11	CTCTTCGTCAATGAGGGTCA	AGG	CATTCTTATTATTCTTATTGTAATTATTCTCTTCG TAACTCGAGATAAATAA GCGCCTCACCATGACAAACGGCACACTGCATGCGT	XhoI	ATGCTCTGGCGACTCCTAGATCAA	AGAATATTACCAGCAGGGCGCATG
ins-12	AAGTCGTTGTGTAGTTATCG	AGG	ATGCTCTGATAAATTATATTTGGCGATGAAGTCGT TAACTCGAGATAAATAA TATAGTGgtgagttcaggtttcttattgaatatat	XhoI	TGTGTCTGAAATAGCACATCGTACT	AATCCAGAGGTCAAACTATTGTGCAA
ins-13	ATGAAAGTCTATTGTACACG	TGG	gATTTGTGGAGTTAGAGCTCTTAAGCATATGAAAG TAACTCGAGATAAATAA ATGACAAGAGATTATGGAAAATTACTCGTGACTTG	XhoI	AAGGGTCTTCAACACCAAATTGCA	TGCGAGACACTGCGTCTTATGAAA
ins-14	ATCACGAAACTCTGTATTCA	CGG	CAAATGCGATGCAAAGTTCATTTCGAGAATCACGA TAACTCGAGATAAATAA ATTACTGAAGATAgtaagttattattttgaagaat	XhoI	TGCCTTTGATTTCTTCGTCTGAAATT	GGCGTTTGTGCCAAGTTGGAAAAT
ins-15	CTGTTTGTCCGTACAACCAG	TGG	TTCAAACAGAAATACTAAGAGCTCTGGATTGTTGT TAACTCGAGATAAATAA CAAACAGATCTTTTCTTGGTGTGATTTTCGTAAGT	XhoI	AAACGCCTGAGCTTGGTTTTCA	GAGCTCAGCAATTTGGTCAATGAGG
ins-16	CAGAACAACGTTTGAGCTCC	CGG	TCCTCACACTGTCAGTTTTTGCGCCGGAAATTCAT TAACTCGAGATAAATAA TGTTCTGTGAAACTTTTTGATATTCTAAGCGTAAT	XhoI	CAAACTGCCGGTTTGCCTATTTCTC	AAGCCTAAGCTTAAACCTAATCCTAAGC
ins-17	CTAGACCGGCTCCAATCACT	CGG	GCTGCTGTAGCCGCATTCGGGCTGTTTTCTAGACC TAACTCGAGATAAATAA GACACTATCCGACCACCACGTGCCAAACACGGTTC	XhoI	ATTGTAGAGATGACGTGTTGGTCATC	ATTGAGAGTGTCAAGCTGGCGC
ins-18	TGAATGTTGAACCACCTGGT	GGG	ttgagcatcttctttcagACGGACGCATGAAAATG TAACTCGAGATAAATAA ACATTCACAATGGCATGGTCAATGTCGTGTTCGAT	XhoI	AGAAGAATGAGGGATATCGGGCTTT	TGATATTCATTCGACGGAGAGCGG
ins-19	GATTAATAGAGTATGCGTGA	AGG	GAACATGTGGACGACGCTTGATGAACAGGATTAAT TAACTCGAGATAAATAA ATAGgtgagcaactcttttttttgtgaggactctt	XhoI	TCAAAGTTCGGGAAGAATTCGAGGT	AATCTTCGAGATCGAACTACGTGCC
ins-20	ACCTGTCATCCAAAGAAGCA	TGG	AATGATGTGGAGATGGACAAACCATCCTACCTGTC TAACTCGAGATAAATAA AAAATGCTAAATGAGCTGCTGAAAGAGCCGAAACA	XhoI	TCCAATTGCAGCCCACACATAAAT	AGTATTGGAAGCTTAGAGTACCTGCC
ins-21	TGACCGCTTTTGTTGCACAA	AGG	CTTCATCAAAATCTCATTCAAAGAAACATGTTCGT TAACTCGAGATAAATAA GCGGTCAAACACATTCGGAAAGTATGCCCTGATAT	XhoI	CAGTCAAACGTAGTGTGCAAAGTTCG	AACATATTAGCATCTCTCGTGGCCAA
ins-22	GTCAGTGTGAGCATCCATTG	TGG	TTCTCATATGCTTTTTCATCTTTCTTGTTCAAGTC TAACTCGAGATAAATAA CACTGACAAATACGTCAGAACTCTGTGTGGAAAAA	XhoI	GTAGCCTCCAGAATGACTTCCTAAT	ATCTTTCCACTAGATCACAAGATCTC
ins-23	ATTCAGAGCTTCACGTTCGT	AGG	ATCATTCTGGCTCAAGTCACTGATGCTCATTCAGA TAACTCGAGATAAATAA GTGTGCGGAACTGCTATCATAAAGAACATAATGCG	XhoI	GCAGAAAGTTGCAAGAACTTGGCA	CCATGTACATCCTGCTTCCAATAACA
ins-24	GGACTCATTCGAGCCAACCA	GGG	AGCGCTTGAAAAAAGCCTCAAGGAGATGGGACTCA TAAGAATTCATAAATAA CCTCAAAAAGCGTGCGGACGATCAATGATGATGAA	EcoRI	GTTCAGTACCTGAGTAAGATCTGCAG	TTCTAGAAGCTACCAGAAGCTCCAG
ins-25	AAGCCAAACCGGAAGCCCAG	AGG	TTATTTTTCCTGCTCCTCCAGCTTTCTGAAGCCAA TAAGAATTCATAAATAA CGCTGCGGCCGGTATTTAATTCGTTTTTTGGGGGA	EcoRI	CCAGAACTAGCTTCGTGGGCATG	AGCCGAACGCGTAGACCATAAATC
ins-26	CATCACCATGGTACCAAGGC	CGG	GTTCATGAATAAGGGGCTCATCGGGAATCATCACC TAAGAATTCATAAATAA CTCACCTGCGGGATGAACATCATCGAGAGAGTCGA	EcoRI	AATAAGGTGAAGCTCCTCTAACTCC	TGCAGAGTTACGCCGACTTGAA
ins-27	AGCCATGGTGGTCAGGACAA	GGG	ctaccATGAAATTCTTCCGCTTAATCTTGCTCTGC TAAGAATTCATAAATAA CATGGCTTTTTTGGCTCCAAGTACGGCAGCCAAGA	EcoRI	CAGATATCTCGTCGTGTTAGGCTATC	ATTTGTAGGCTCACTTGAGCGGA
ins-28	TAGAAGAGCCCTGCCACAAG	TGG	TGGCTCTGCTCGCAATAGTCACCAGCACCGCTAGT TAAGAATTCATAAATAA TCTTCTACACCGGATCCAGTCGGTTTGCGGTCTCT	EcoRI	TAAACAAGTGACGACAGGGAGAGG	TACCTTATTCCGTCCTGCCTTCAA
ins-29	CCACTTGGTGAACTTCCTCG	AGG	ACTTTGGCGCCCAGCGCCGTTGTGGGCGCCACTTG TAAGAATTCATAAATAA CTCTGCGGTGGCCCGTGCTCTGAAGCTCCGACTGT	EcoRI	GTTCTCTAGAAGATTCCAGCGGATCT	AAGCAAGATTTGAAGGACAGCACAA
ins-30	GTGCAGGCTTGGAGAGGAAG	TGG	TTTTCCTTCTCCTTTTCCTCCTACCAGTGGCACTG TAACTCGAGATAAATAA CCTGCACCGGATCCAAGGATCACATTCAACCGTAA	XhoI	TTCGACAGGACTCTACAGCGTTG	CCTAAAGCCCCTTCTACAGCAGT
ins-31	TTGGTCCACACGATCTTTCA	AGG	CGCCCAGGTTCAACTTTTTCGGACCTTCATTCAAA TAACTCGAGATAAATAA GGACCAAAACTGTTCACAAGGGTTAAAACTGTGTG	XhoI	CCCCGATCACGAGCTGATCAAA	TGACAATCAGTAAAAGCCTGGACG
ins-32	TGACGGTGATAACCAATAGA	AGG	aactactttgtctgaaaATGACCTCGATTCTGTTG TAACTCGAGATAAATAA ACCGTCACCGGGATGTTCCAGGAGCTCTCCGATTT	XhoI	CGAATCTCAGTGGCAATTTTTCCAGA	GGTGAGCAATCAGTGGGCATTTAA
ins-33	GACCTGTTTCACCAAGTCCA	TGG	AAGTCTCAGAAGAATTGAGCTACTCACCGGAAGAA TAACTCGAGATAAATAA ACAGGTCATTAAAGTAAGGGAACAACGTCGTCACC	XhoI	ACAACTTATGCGAGGACGTCACAT	TTTGAAGCGGTGTATTTCAGCGG
ins-34	TGTGGATTGACTTGAGCCAA	TGG	CTACTACAACCACCACCGTGAAAACGACTGCAGCT TAACTCGAGATAAATAA ATCCACAATGCTTGAGACGGCTCACTTTGCTCGCG	XhoI	CATTGTAGGATTTGAACCTGCACTCA	GGCTCCTTGCCTTGCTCATTG
ins-35	ACGCCAAGATTATTGCGAGG	AGG	caATGAAGCAAATATTCTTGGTAATCCTTGCTGCC TAACTCGAGATAAATAA TTGGCGTCGCCAACTGGAAAACACCACAAAATGGA	XhoI	CTCGGTTAACTTCTGACCTCGTTTTC	TGAATAGTTCATCTGAGTCAACTGGC
ins-36	GATATCTTATCATGTACTCA	AGG	GGGAAATTGGTTATTAGGGATTGTAAGAGATATCT TAACTCGAGATAAATAA ACAATTTGTAAGGAAAAATGCGAAAAATTCGATGg	XhoI	TTCTAGGCCATGCAGCAAAGGT	ATTTCATTAGGTATACGACCGGACGC
ins-37	TGGGATCCACAGGAACGATA	GGG	ATCCAATTCACCCGGTCCCAAATGCGGCCTTCCTT TAAGAATTCATAAATAA GATCCCATCTTGTTCATCGCGCTTTTGAAGCTTGC	EcoRI	TCTAGGCCACGAAACAAAGAGTGC	ATGGAGCGCACTTGCAATAGTTG
ins-39	ATGTTCAAGTAGATAGCCAG	CGG	CCGACGAGTTTCCATTCCACAAGGCTAATACCCAG TAAGAATTCATAAATAA TGAACATCAGCACCCCCCAAGACTGTATCCACAAG	EcoRI	CCTATAAGTGTTGAGCAGCAACGT	TAGCAGAACATGGGCATCCGAAT
flp-1	ATGACTCTGCTCTACCAAGT	AGG	catcttcattggttttcttcactttatcATGACTC TAACTCGAGATAAATAA TTATTACTCCTTGTGGCAGCTACTTATAAGgtttc	XhoI	TGTGACCATGCGACTGTGTATACTAG	GATTTACGCACAAGGTTCAACGAACA
flp-2	CTGGAAGGGACTTACAATGA	CGG	CTGGAATCCTATCTGCTCTTTTCCTCGTCCTTCTC TAACTCGAGATAAATAA CTTCCAGTTTGTGCAACCAAAGCGGATACTCCCCA	XhoI	CGGGTTTGAGACGATCCTGTAAAGTA	CATGCGGAACCCAACCACTTTAT
flp-3	CCTGAGAACGACACACCATT	CGG	CGGTACTATGCGTTTTGGAAAACGTAATCCTGAGA TAACTCGAGATAAATAA ACAATGAGATTTGGAAAGCGTGCTAGTGAGGATGC	XhoI	ATGATATCGCCCAATCACCTCATCC	CTCCAATCTATGCAAACCACTTGATG
flp-4	TGCTGTGAGTGCAAGCAACG	TGG	CTTCCCTTAAAACATTCATCTTCTCCTTGCTTTTT TAACTCGAGATAAATAA CACAGCAGCTCATCCACCGTCATCTGGTGAAGAAA	XhoI	AACTATTCCACACGCCTCATTGC	TGAAGGTTGGTTTTCCGTTTGATGAT
flp-5	ATGTGTTTCCGCTCAATCAA	TGG	CGATTGCTTTCCTCTTCATCGCCACCCTTCTTGTC TAACTCGAGATAAATAA CAATCAAGgtaggttaatttgatgtctagggttca	XhoI	GTTGAAGTCTGGAAGGAAGTACCTAA	ACTCACGTCACATTACGATGCTCAT
flp-6	TTCTGACGGTGGAAACCCAA	TGG	GTAAATCAGCGTATATGCGTTTCGGACGTTCTGAC TAAGAATTCATAAATAA ATGGAAAAACGGAAGAGTGCCTACATGCGTTTTGG	EcoRI	TACAACCTGACCTTCGCAGACGTAT
flp-7	AGGTCCTCAATGGTTCGCTT	TGG	TAGATTCGGAAAGCGTTCGCCAATGCAAAGGTCCT TAAGAATTCATAAATAA AAACGGTCGCCAATGCAACGATCTTCAATGGTGCG	EcoRI	TTAGAAATGCTTGGATCCCGCTTC	TGAAATCCTCTCATCCTTTGCATTGC
flp-8	CGTCCAAAGAGCCTTGCAGG	AGG	aaaatgttttgcagGCGGAGATGCAAGTCGTCCAA TAACTCGAGATAAATAA ATGCAGCAGACAGATGTCACACTGTACGATCAAGA	XhoI	GTGGACACTCTAGAATTTCTTCAGCA	CCGGTCTTACGTCTGTTTGATGCG
flp-9	CGATTCCTTTCCACAGAACT	CGG	gctctatttttcagGAGCCAGATTTGGATGCACTC TAAGAATTCATAAATAA GGAATCGAATCGAAAGTACTGTGATCAAATTGCAC	EcoRI	TTGACCTACGTGGATATCCGCG	CATTTTCTGTCGCGTTGAGGCC
flp-10	CGTCAACCAAAGGCACGCTC	TGG	TGCTCGTCGTCAAGTCGCATCGGAGAAGCGTCAAC TAACTCGAGATAAATAA TACATTCGATTCGGAAAACGAAGAGTCGATCCAAA	XhoI	GCTGTTCCTATCAGCGATGGTAAG	CAATACCCTGATTCACGAACTCGGAA
flp-11	AAAGAGGTCTCCATTGGACG	AGG	GAATGAGAAATGCTCTCGTTAGATTCGGAAAGAGG TAACCATGGATAAATAA GACTTTGCTCCAGAGAGCCCACTCCAGGGAAAACG	BamHI	GAACGTTTCAGAGCGCAGAACAC	TTCAATCGACGTCTCTACGATCATT
flp-12	AGGATCGCCTGAAGTACTCC	CGG	TTATCTTTAATGTATTGTTTTTAGTCAAAGGATCG TAACTCGAGATAAATAA CAGCCATGTACGATGGGGAACTGAGCCACGAAAGC	XhoI	CGAATTGGTGTCGTCGTGCTAAG	TCGGCTGCTATCACAATTCATTACG
flp-13	GCACGACCAAATCTGATGAG	TGG	GAGATAGTGAGCAGTGACGTCATCAT TAACTCGAGATAAATAA GTCGTGCTCCAGAAGCATCTCCGTTCATTCGTTTT	XhoI	ATGATGACGTCACTGCTCACTATCTC	GCCAAATCTGATGAATGGAGAAGCTT
flp-14	ACAGGCTCCACACAATCCGA	AGG	CGGCTGGAGCCGGAGCTTCTGGAGCCGCACAGGCT TAAGAATTCATAAATAA TGTCAAGCGgtgagtcaaaaaaaaaccattttgtt	EcoRI	GTTCAAACATTGACCTCCTCTGTCAC	CTACGGTGAGATGAAGCCCGTAT
flp-15	TTCGGTCGGAACAATCCCAG	TGG	attctaaaattgcagATTACGACGACAATTCGGTC TAACTCGAGATAAATAA GTTGATTTGGACTACTTTTCCAATTgtaagctttt	XhoI	TTCGAGAGCATCACGTTTATGCAGA	CGTCGTTTTCCGAATCGAAGTGGT
flp-16	CTGCGGCTGTTGACAACTGA	AGG	TCGAATTTTCCTCGATTGTTGCCTTCTTCCTCCTG TAACTCGAGATAAATAA GCCGCAGTACTTCCCGCAGgtgagttagttggcta	XhoI	AACGATCCATTTGCCACGTCATACA	GGTTTCTGTTGCCATGGTTTACGTT
flp-17	CACAATTTCGGGATCCTCCC	AGG	AACTAGTGCTCACCACTTGTTTGTTGCTCACAATT TAACTCGAGATAAATAA GCTTCAATGGAGGAAATTCAGTCGGAAAAGTTTTG	XhoI	TTCGGCAGTAGGCATGTGGTAG	AATGTGACCGAAGTAGTCACGAACT
flp-18	CAGAGGATATCGAAGTGACT	CGG	TATGAAATCGTCGAAGAAGACATACCAGCAGAGGA TAACTCGAGATAAATAA ACCAACGAGAAACAAGACGGTCGGGTATTCTCAAA	XhoI	CATGTTTCGTTCGATGGTGCTCTG	TACTTCCGTCCGAATCGGAGAAC
flp-19	GGACAACTCACCGTTGAATA	TGG	ATGGTGATTTGAAAATGCAAGCCGTTCAGGACAAC TAACTCGAGATAAATAA AGATAGTCGTACAATGCCGAATCGTCGTTGAACGC	XhoI	ACTTTCGTGCTTCCGGATATCTTCA	TTATCCGAACCTGACTGAGCTGG
flp-20	GGGTTACACTCAATCTCGTG	TGG	ttttcagaaactttagtgagcaaATGTTGGGTTAC TAAGAATTCATAAATAA ATTACACTTCTACTGTTTTCTGTGTTTTTGGCTGT	EcoRI	CAAATAGGTGTGCTCGATGTGCC	GCAAACATATGAGTGGTTAGACCGC
flp-21	TATTTGGAGCAATTCGGACC	CGG	ttaatcattaatctttttcagTGAACGCATATTTGG TAAGAATTCATAAATAA AGTGACAGAGTTTACTATGTTGCCGAAGACGATCA	EcoRI	TGTGAGTAGTCCAGTAGATTTGGAAG	CAGTTGCAGGGTACAATTGCACA
flp-22	ACAGAATGATGCACGTCTTA	TGG	TGGATGGACAACAGTTGGCTGGTCTCGAACAGAAT TAACTCGAGATAAATAA CAAgtatgtttattggctagacttcgattctggga	XhoI	TTCGCCGTTGTACTCTAAGCTTGC	TGCTGATGGAGATCGTTTTCCGAAT
flp-23	TGTCCAACGACACGCTCAAA	CGG	TCCGCGGTGCTCTTTTTCGCTCCGGAAGAGCTGTT TAACTCGAGATAAATAA TTGGACAACAGgtgaattttttatttcattttgag	XhoI	TAGTCGTACGATTGAGAGGAAGCA	AACCTCTACTGAAGCTTGATCTATCG
flp-24	CATATTGGATGTTCCTGCAC	TGG	TGATCCTTGCAATCCTCGTCGCCATTATGGCCGTC TAACTCGAGATAAATAA CAATATGgtgagtttctctgaaatgtttaaatttt	XhoI	AGATCACATCACTCGTATGCCGC	TGCCTGTAGTATGCCTGCTTAGTTTA
flp-25	ACCATCTTCCTGACAATCAA	TGG	TGCTCTGCGCCACCACCGAAGCAAAAAAGGAGTGC TAACTCGAGATAAATAA AGATGGTTCGGCAGCCGTCGACTTGGGACTGGTGC	XhoI	TGGAAGCCCTAGAAGTGTAAGCTTG	CAACATCTCATTATCTCCTGCCATTG
flp-26	GCTAATGAAGACTTCAACAG	TGG	cgtcatgtagtttttacagTTTTTCGGAGCTAATG TAAGAATTCATAAATAA TGACAAAACGCAACTACTACGAGTCGAAGCCCTAC	EcoRI	AGCTCTCGGCAGACATCACATT	ACACTGTTCAACCCATGTAGTGTGAC
flp-27	TCAAAGTGATGGCGACCAAC	AGG	gtcctcagATGTTCTCCCTAACACAGATTCTTACT TAACTCGAGATAAATAA ACTTTGATGACATTCTCTTCGGCTCAGgtaaagcg	XhoI	ATTCGTAGATTCCTGGCGTATTCTTG	GATATGACGGCAGTTACTAACTCCCT
flp-28	GGCCCTTTCCACCATCAACG	CGG	TTTTCGCTATCTTCTGCGTCCTAATCTTGGCCCTT TAAGAATTCATAAATAA CCCAACCGTGTTTTGATGCGgtaagtttcctggat	EcoRI	TTGGGAACATCGCGACAAGACA	TGGTACCGAGCAGATTGGAAGAG
flp-32	GAGGATAAGGGTTTGCACAA	AGG	acgccccacgaagccttcattcttacgacATGCTC TAAGAATTCATAAATAA TATCCTCGCTCTCCTCTGCTCCATCGTCTTCGTGG	EcoRI	CGTCGACGAACATTGCCAAGAC	CTCCCTGGGTAGTTAAGTGACTACTG
flp-33	CACGACGTTCCTTGGCTGGG	AGG	ctcgttccctctctcaaagcctaattttcagACGA TAAGAATTCATAAATAA CGTCGTGCCCCGCTGGAAGGCTTCGAGGACATGTC	EcoRI	TCATCGTCGCAATTGTGTTGCTG	GGAGATGGCTGTGAACTCGGAAT
flp-34	ACGATCGGACCCCGCAATGT	GGG	ATAATGCTGGACGGCTTCGATACGGCAAACGATCG TAAGAATTCATAAATAA GAAAAgtgagtactgggaaatttgcgcgtaagata	EcoRI	GTATACTCACGTGGCGTCAAGCT	CGTACGGATAACGTCCTTCCGAG
nlp-1	AAGACATGCCAGCACGAATG	TGG	gacatttcagacatcaacttgaggcaacgATGAAA TAAGAATTCATAAATAA ATGTCTTCTTGTGATAGCTGCTGTTTCCCATGCCG	EcoRI	ACATTTGATTGGCTTTGGCAATTCC	CCCAATCCGACAAAGTAGTTCCGA
nlp-2	GAGTTCACTGAAGGAGCAAT	GGG	AGATGAAGATGAATGGAAACAAGAGGAAGAGTTCA TAAGAATTCATAAATAA AAACGAAGCATTGCTCTCGGACGAAGCGGATTCCG	EcoRI	ATACAGAACCAATCACGCAACTCGC	CCATTACTCTCTGAAACTGGGCTCTA
nlp-3	AACCCGTTCCTTGACTCAAT	TGG	CTTGGATTCTATGGGAAAACGAGCTGTCAACCCGT TAAGAATTCATAAATAA AAACGATCTTTCCGTCCAGACATGATCACTGAGGA	EcoRI	AAATCACCTCAGATGGGCGGTG	CGGTTTACTGATCCGTGGGTGAATAA
nlp-4	CCCTGCTGCCAACATGCCAA	TGG	TCAAAGGACAACTTGTGTGTGATGATGTCCCTGCT TAAGAATTCATAAATAA ATTTTTTCTGAAGCACAAATGTgtaagagagtttg	EcoRI	AAATGGAGCGGCTGTTGAAAGTC	AGCACAAGTTTACAACTGCTCAGA
nlp-5	AGCTGATTGGAATCTGACCG	AGG	tgcaatgttaatttcaaaattaaagtatccagGTT TAAGAATTCATAAATAA ATCAGCTCCGATGCGCGCGTTGATAGAAATTAACC	EcoRI	AATGAAGAGAGGCCGTGAATAGAGA	TCCACATGGACGCATGCATACT
nlp-6	CGTTTCATTGGCACGTCTTC	AGG	taaattccagATCAATGGCTGATATTAGTGATATG TAAGAATTCATAAATAA TGAAACGCTACAAGCCAAGAAGTTTCGCAATGGGA	EcoRI	CACTTGATGAGACTGCAAGCGTTT	ACTTGGAAACGTTCAGCAGGTG
nlp-7	TTGTGGCTCTGACTCAATAG	CGG	atttcagAATGTTTACATCTTCGTTTGGAAAAAGA TAACTCGAGATAAATAA GCCACAAGCATATCCAAAGAGCTACCGCGCAATTA	XhoI	TATGACCTGACCTGATATGTGCTGA	TCTGCAAGATTAACACCTGCATGT
nlp-8	ACTCTCGACGTCTTGTAAAG	CGG	attaatcgtatttcattaattttcagTGACTCTCG TAACTCGAGATAAATAA GCATTTGATCGTTTCGACAACTCTGGTGTCTTCTC	XhoI	GCGACATGAGTCAGAAGCTTCTTC	GTACCTACCTCTACTCTCTGGAGCA
nlp-9	GTTTTATGGGTTCTACAACG	CGG	AGCTAGAGAAACGCGGAGGAGCTCGAGCGTTTTAT TAAGAATTCATAAATAA AATTCGAAAAGGGACCAAGCTGCCGCCCTACCGTA	EcoRI	TGTCAAGAGATAGAGCGACCGACA	GCAAATCTGTTATCCGGCAACGTC
nlp-10	CATCAATGGGAACTCGAACC	AGG	tatcaaattttacagCAGACGACGAGCCAATCGTC TAAGAATTCATAAATAA ATTGATGAAATGGACGATGATTCAAGTCTTCTCGA	EcoRI	AGTAGCTTCAGGAAGAATGCCCC	TTTGCCTACAGCCTAGAATGATTTCA
nlp-11	GCCCCAGGATCACAATTCAA	GGG	ctgcatcttcaattaatttcaattccagGCCCCAG TAAGAATTCATAAATAA GCACCACTCCAATCAAAACGACATATTTCACCATC	EcoRI	CCAAGTCTAATCTGGAAGTGCTCAG	ATCCTCTACGCCCATACATTTCCG
nlp-12	CGATCCTGACGGTCAAACGT	CGG	acttccgttttttttacagTTTTTGCAACACAGTC TAAGAATTCATAAATAA AGGATCGCGATTACCGGCCACTTCAGgtagggaac	EcoRI	CCAGATCACATTCACAATTCTCTTCG	GCGACTGTCTCTGTGTTGGTTATTAG
nlp-13	TTGACTGTATGCCATTGCGA	TGG	TGCAACGATCTCTTCAGATCTTCTGCATCATGTCC TAAGAATTCATAAATAA CAGTCAAGgtttgtgttgtgtcatttgatcagaaa	EcoRI	GCGTGTCCTATTGAGATTGAGATGC	CGAGGTTTGCGAGCAATTCTACAA
nlp-14	CTGCTGAAGATAGGGCAACT	AGG	cgggtaacacacgcacaATGCTGCATCTCATCGTT TAAGAATTCATAAATAA TCAGCAGTCACAGCCGgtaagtttattgaacgtat	EcoRI	GGCATCAGACATGAAAATGATCACGA	CTCTTGTCGAATCCAAATCCGCTTC
nlp-15	ATGAGCCAACTGGACGTAGT	CGG	tttaattccagATGTCCACAGTGGAAAGTGCAGCT TAACTCGAGATAAATAA GGCTCATTGTTCTTCCTGAATCGACCTCACGAGAA	XhoI	TGTATCACATCTCGTGTCCAATGACG	GTCAAAAGCGCGTTTGTTGAACG
nlp-16	AAGGCTACCCATTCTCCAGA	AGG	AAGATCAGAAGGTCATCCACATGAAAAGAAGGCTA TAAGAATTCATAAATAA CACATTGTCGCAAAAGATGATCATCACGGGCATGA	EcoRI	GAATCCGACGAGTCCGAAGTTGA	TACGGAACATTCCACGTCTTACACT
nlp-17	AACTACCACGTTTAAGGGCT	TGG	tttccattcttttttttagTGTAATGCGTCCCCCA TAACCATGGATAAATAA GGTAGTTTGTCAAACATGATGAGAATCGGAAAGCG	BamHI	CTGTTGGATGAGCTTCCTGTTTTGAG	GCACCACGTGCTATCTGTGAGAA
nlp-18	TGACAGCGGAGCCACTGAGG	TGG	tgatattttttcttgtcttttagCACGCTGACAGC TAAGAATTCATAAATAA GGAATCGTCGACAAACGCTCACCATACAGgtttgt	EcoRI	AGCTCACGGAGCCAAGTAGTCA	TGGGTAGCTGGAAACTGCACATTA
nlp-19	ACTTTAGCATGTTGGGGAGC	CGG	CTGATGCTCTGATGATTCACAAAAGACGAATTGGT TAAGAATTCATAAATAA CTAAAGTTTAAAGATAGCAGTAACATGTACCACTT	EcoRI	GTCGCCTTCATTGTTATGATGTGCAA	TGTTGGTTGGCGTTCGATTGATTG
nlp-20	GCATTTGCAAAGAGAAGTGC	AGG	TCTTGAATTGCGAAAGAAATTTGCATTCGCATTTG TAAGAATTCATAAATAA GATGCAGATGTTGTCATCGAAGCTCGCAGTGGACC	EcoRI	GCTGCATCGCAATATTCGGATGA	TCCGTTGGTCATCACAACGAGG
nlp-21	CCTCGAGTTCGGAAGTGTAT	TGG	acattatatttccagCGCTTGTCATGGTGCTCAAC TAAGAATTCATAAATAA CTCGAGGAGGACGAGAAGCGCGGCGGAGCCCGTGC	EcoRI	TTTAGGCCTTAGGCCCTAGGCT	CCAAGACGATCGTCTTCGAATGGT
nlp-22	GAAGCCCAAGAGCTGAGGTC	TGG	TCGGATTGACGATCTTCGCGTTGGACATTCTTCTG TAAGAATTCATAAATAA GGGCTTCAGgttagctttacacaatgttaaagga	EcoRI	TCAATGGCAATTGGCAGAGCTGG	CGCGGAAGACATCGATTCCACC
nlp-23	GAAGTGCCATCCAAATGACG	AGG	cccacctgatatcactttcaaagtcaATGGCAGCT TAAGAATTCATAAATAA GCACTTCTTGGAGTCTCAGCTCATGCTTTGGAGCT	EcoRI	GTCCACTACCAGTGTGCCAAGT	CTCTGCAAATGGCATTGATCGCTT
nlp-24	CATATGGACCACCTCCCCAT	TGG	TCTTCGTTCTTGTTGCCGTCATCGCTATGGCTTCT TAACCATGGATAAATAA CCATATGGAGGATATGGTCCACGTGGATACGGAGG	BamHI	TGGCGTCGGTATTCATATTCTTGAAC	CTCGACGGGTGATTGGAGATAACT
nlp-25	GTAAGAAGCACACTAATAGC	AGG	atttttttttcaatATGCAATCACTAATTGCGCTT TAACTCGAGATAAATAA TTCTTACACTTGGCACAGTGCCAATGGGGTGGTGG	XhoI	CCGCGGAGATATGAAGGTTCAAAG	CCACCAACTTAAACCGGCGATATT
nlp-26	CAGCAATCGTTCGGTGGACG	CGG	TGTATCCGCACAATTCGGCTTTGGAGGCCAGCAAT TAAGAATTCATAAATAA GGACAATTCGGGGGAATGCAAAGAGGAGGATTCAA	EcoRI	TCGCATCACCGGAAGCAATTTT	GAGCCGAGTTATGGCCGATAGA
nlp-27	ATTCCACCGTATCCACCATA	TGG	tgtttaacatatcaatatattgtaacttttcagTG TAAGAATTCATAAATAA GTGGAATGGGAGGCTACGGAATGGGAGGATACGGA	EcoRI	TCCATGGATCATCTTGACAAACATCA	GCCAGCACTGTACTTTGACCTG
nlp-28	TCCATATCCCCACTGAGCAC	TGG	AGCCATGAAGCAAGCGAGAAGGAAGACGAGAATCA TAAGAATTCATAAATAA ATATGGAGGATATGGAAgtaagtttttgtgctttt	EcoRI	CTCACCCCTGTTCGGTATATTGAGT	TAGTCTTGCAGGCTTTACATTCTACT
nlp-29	TACGGACGAGGAATGTATGG	AGG	ttcagGAGGATATGGAGGATATGGTGGATACGGAC TAACTCGAGATAAATAA TATGGACGCGGAATGTATGGTGGATATGGACGTGG	XhoI	CGGTTTGTGTATGTGTTCAGAATGT	ACGTCCTTCACGGGAATTCTCG
nlp-30	CATATCCTCCATATCCCCAT	TGG	TCGTTGTTCTTCTCGCCTGCTTCATGGCTGCCAGC TAAGAATTCATAAATAA GGATATGGAAgtgagttttatacacatacaactga	EcoRI	CGAAAGCGATGAGCGCACTTTC	ATACAACGCACAGGTTCATAAGGC
nlp-31	TCATGGCTGCCAATGCTCAA	TGG	CTTGTTCTCGTCGTCCTTCTAGCCTGCTTCATGGC TAACTCGAGATAAATAA GGATATGGTGGATATGGAAgtaagttttatgatag	XhoI	TTATTCGGCGATCGGCAAGTGA	CTGTTACACGTTATCTCCGTTGGG
nlp-32	GAGTCCATAGTTAGCCCATT	TGG	TTATCGCATTGACCGCCTTGCCGGTTTTCTCTTTT TAAGAATTCATAAATAA TGGACTCCATTGATATGGAGCCAATGGGAGCATTT	EcoRI	ATCGAGGTACCACGAGATGTTTCAG	GGTTTACTTTCCCCATCCACGTC
nlp-33	GGCATCAACGATAGCCAATA	TGG	TTTCGACTTCACTTCTTCTAGTTGTGCTTCTCTTT TAAGAATTCATAAATAA TGATGCCCAGTGGGGATgtaagttttcaataactt	EcoRI	ATGATGTCATGATCGCTGAGTGGT	GATTTGATAGCGTACTCTGCTTCCAG
nlp-34	GAGCTTCAGCGACGGCCAAC	AGG	CCAAGCTCTTCTTCATTGTCCTTCTCCTCATCGCT TAAGAATTCATAAATAA GAAGCTCAATGGGGATATGGATgtaagtttactaa	EcoRI	ATTCCTACCTAGACCTAGACCTACCT	TAAGTATGATAGGCGTGGACGGC
nlp-35	TGCTAGTAGTGCCACCATGA	AGG	tcATGCCACGTGTCAGTTCATTCATTGTGTTTCTT TAAGAATTCATAAATAA ACTAGCAGTCAGTCATGCTGCAGTTGTATCTGGAT	BamHI	CTCGTCTGTCGGAAACCTGTCG	GGACATATTGCTCGAGCTGCTG
nlp-36	ATTGGAGCTTGCTGATTACT	TGG	cagccATGTCCGTCGACTTGAAGCAACAATTGGAG TAAGAATTCATAAATAA GCACTCGCTGTTTGgtttgtttcacttgaattgaa	EcoRI	AAAGCGTTGAGAGACCCACCAG	CATGCTCTTCCTTGGACTCCACAAC
pdf-2	GATGCGACCCCAAGATCACA	AGG	AACCATGTTCTTCACAGCCAATGTTGTTGATGCGA TAACCATGGATAAATAA AACATGgtaagtatgatacgatggaagaaaaacaa	BamHI	CCCGCAGTAGCACATCTCTCAC	TTTCAACAGGTTTCGGTGTCACAG
nlp-38	GGCTTCAGACGATCGTGTGT	TGG	TGGCAATGCTCATCTCATTGAGTTTGGCGGCTTCA TAACCATGGATAAATAA TGGAATAAGGCACACGGATTGTGGGGTAAACGGTC	BamHI	GTCAGAAGTTTGTCAGAGACGCAG	TCGAAGTATCGTGATGGCGGTG
nlp-39	CTTCTTCGGAGTCATTGCAC	TGG	TTCTCATTCTTTTCTCCCTCTTCGCCATCTTCTTC TAAGAATTCATAAATAA TCCCCAATTCCGGAGTTCTACTCCACTGGAAGATC	EcoRI	TTGACCTCCCGGACTATACATATCTG	TGCAGAGCTCCATTGAGCTCAT
nlp-40	AGCTTCTCCTCGAGACCTGC	CGG	aaaaaacaacacaactttcagCGGCTCCATCGGCT TAAGAATTCATAAATAA AGAAGCTGCGTGCTCTTCAGGAGCAACTGTACAGT	EcoRI	AGCTCTGCTGCCTACCCTAGAAG	ATGTGTGTACCTATTCCGGGTTTGG
nlp-41	ACTGTTCTCATATCCATCGT	AGG	CCCGTTCCGTACGGCTGATCCGTTCGGATCCGTCG TAACTCGAGATAAATAA GAACAGTTTCTACCGGGGATATGGTTCCGACAATC	XhoI	ATTGAGGTGAGTAATGTTTTTCTGCC	CTGGAAGACGCGACGAACAAGA
nlp-42	ATAATAGTTACCGGCTGCTG	AGG	CACTTCTCGCGGTTTTGCTCGCCGTCTTGCAGTTC TAACTCGAGATAAATAA CTATTATTCAGgtatgttgaagagcggaaaattgg	XhoI	CCAATTTATGGCCTAACGTTTGGT	GAAAGCTGCTAGGTAACGGTAGTTT
nlp-43	ACAACAGTCGGCTTATGATT	TGG	CAGTTGTGATCGCTGTAACAGCTGACAAACAACAG TAAGAATTCATAAATAA ACACCTATTTCAgtaagttcgggaataccgtaatt	EcoRI	GTTCCGATTTTCCATGCAAGATATGG	TTCTTCAGATGAAGCCGCCCTC
nlp-44	CTCCTTGCAACGAATTGCTC	GGG	cttataaaaatctacatctttcagATTTCTCCTTG TAACTCGAGATAAATAA CCACATCCATCATCTGCTCTCTTAGTGCCATACCC	XhoI	GCCTGGATATTAGAGAGTGACGAC	CGCGTCGCACACTTTATTCTG
nlp-45	ACTTGCGTTAACCACAATGA	TGG	tcATGAGAGCAGTTACAATTCTCAGCCTTCTTGGT TAAGAATTCATAAATAA CGCAAGTTACAGAGCAACTGAATCACCTGAACAAT	EcoRI	TCTGATGTTCCGATTGCTCTCCA	CATGACTTGAACAGGAAGCATCTGG
nlp-46	GATCGTAATCGTAGTTCAAT	CGG	TGGTTCTCGTTGGGCTCGCCGCGGCTCTGCCGTAT TAACTCGAGATAAATAA TACGATCCGGTTGATTTGGATAATGATgtgagttt	XhoI	TTCATCACTCAACCCTCTCAAGTC	ATCAGTTATAGGCCAACTCGACC
nlp-47	ACTGCTTGGACACGGTCTGA	TGG	gcagACCAGTGGTAACCCCAGAAGAGCCAATCTGT TAAGAATTCATAAATAA AAGCAGTTTTCGAGCAACTTGATCAACTCCAAAAA	EcoRI	ACTGTAACCAATCAGCGTTCTGC	GCCAAGCTATGCAGATTTAGAGACTC
nlp-48	ATTCCACGGCTTATGCACCA	AGG	TTGCTCATCACCATCGCACTTTGTGCATATTCCAC TAAGAATTCATAAATAA gttagtttcttttcttttttcgaatatttaaacaa	EcoRI	CTCACTTGAGTCAGTTGAGTCCAAC	CATCCCTGATAGCTCTGCTGTC
nlp-49	CTCTGCCAGAGAAAGTCCCA	TGG	aacctaaattcagcaaaatcgtcaatttttcagCA TAAGAATTCATAAATAA GCAGAGTACATGGCTTCACCACAGGGAGGAGATAA	EcoRI	GCTTGGGATTGTTCGTCAGTGA	GGCGGAAACTAACGAAGATCAGCT
nlp-50	GCTCTTCTTGCTGTCTCTTA	TGG	TGCGCTTCTCCGTCTTTGTTGCTCTATTTGCTCTT TAAGAATTCATAAATAA TTATGTACGgtaagcgaaattgtttttgattttcg	EcoRI	ATGAGAGCCGCCCACATCATTC	CACGTCCTGATGGCATTTGCAA
nlp-51	GAGGTTGGTAGTCACTTGAT	GGG	TGGCTCTCCTCGTGCTCTTCGCCATCACCCAGGCC TAAGAATTCATAAATAA CAACCTCGATACCGGAAAAGTCAGACTCgtgagtt	EcoRI	TCTGGGTGTGTTCGCCACTAG	GATCTCAACTCATCCCAAGAGTTGAA
nlp-52	TATTCTCGACTATGATGTCC	CGG	TGGCAGCTGTCAGCATCACTAGCGCGTATATTCTC TAAGAATTCATAAATAA AGAgtaagttcttcgtcaaatgttataaacttaac	EcoRI	CTGTCTATATTCGGCGGTAGTATTCC	GATCTCTTTCCAACCATGCGGA
nlp-53	TCAGATTATGTGCGGTTCCT	CCG	TCTTCATCGTGCTCGTCGTCTCGACTTCGGCACTA TAAGAATTCATAAATAA ggttcctgattcaatgtaagtttgaggctaatttt	EcoRI	TGAGATCAGAGTCTTTTCACGGCC	GACTCACTGATCCAGCACCCTG
nlp-54	ACCCATGTGGTTCGACGAAG	AGG	cagCCCTATGCTCAATTGTTGCCGCCTCACCCATG TAAGAATTCATAAATAA CCGATGAATTTAAGAGCGTTCCGTGTAATGCCTAA	EcoRI	TCTATTGGTGGTTGTGTGCTTACCA	GTTTCAGAAGTCTCCTGGATGCAT
nlp-55	TGACCTGATTTCTTCATTGT	TGG	ATATAAATCCAGACTATTATTATGTTGAGCAGTTA TAAGAATTCATAAATAA CAGGTCAGCTTCGGGCATTGGCTGGCTCACGGAAT	EcoRI	GCAGAAGCATCACCTAGCAGTT	TAAGGTTTTCAAGTCTGACAAGCTGA
nlp-56	TCAGTTGAGACCCTACTATG	GGG	CGTTCTATCGAATGTTAGGACACGATCGTCAGTTG TAAGAATTCATAAATAA AATGATGAGgtgagtctgaggaaaatagttggaca	EcoRI	TCATGGCATCAATCCATCATCGAGA	TCGTCACCATCAAGCGTCGTAT
nlp-57	GTTGCAAGCTCCCCAATCCA	CGG	GACTTCTTATCGCGATTGTTGCTTTTGTTGCAAGC TAAGAATTCATAAATAA ATCTGGAACAATCTACCAGCTCCTCCA	EcoRI	CGTTGTACGGATTCCATCACCGTA	CTTGTCACGGTCATCTTCCTCT
nlp-58	CGCGTAAACCACGAAGGCCC	GGG	GACCATCATCAGCTTCTGAAGGTGAAGCTTACGCA TAAGAATTCATAAATAA TTACGCGGAAAGAGGGATCCAACTTATCACAAACG	EcoRI	AAGTGCTACTGACTTTTGTAGGTGCA	CCAAGCCGACTAAACAGGAACA
nlp-59	CAAACAAGGATGCTGGTCGC	CGG	agttttaacttccacatcttccagGAGAAATCCTC TAAGAATTCATAAATAA AAACGTGCAGCTGTTGTTGGAAGATTACCTGCTCA	EcoRI	CGATGTCGGCTCTACACATCGC	ACTTACCAGAAGGCATGCTTCGC
nlp-60	CATCTCTACGACCATCTGCT	GGG	ttaatttcttataaattgaatttcagAGCATCTCT TAAGAATTCATAAATAA AAACGTGCAGCTGTTGTTGGAAGATTACCTGCTCA	EcoRI	CAGCTGGCTAGTTGCTACCTACT	AATTGAAGTCGTTGCTCAGGCAA
nlp-61	CTTTCCACTGGAGCAGATGT	TGG	TCATCCTCATTGCCAACGCATTCGCAGCACTTTCC TAAGAATTCATAAATAA GCTTCAGATGACGTTAGGTCGTACGTCATGCCATT	EcoRI	GCGGTCACCGTTGAGCATAA	TGCTCACTAACGGGTAGTGAAACAT
nlp-62	ATCCTACGATGATATAAATC	AGG	ctgaaagttacattttccagTTTCTCCGATCCTAC TAAGAATTCATAAATAA AGCATAGCTAGAGGATATTTTGCTCCACAACCTGT	EcoRI	AATCTCCACTCGTTTCGGGCTA	AGACGTGTGGACCAAATAACCGC
nlp-63	GGTGCGTCAGTTCCCTCAAC	AGG	tacagGCTTCATCGAATGATGGAGACGTGGTGCGT TAAGAATTCATAAATAA GTACTCGAGAATATGGTCAATGAGATAATGCGAGT	EcoRI	ATGCTCGTGAGTCTGCTGATC	GAAGGCTATGTCTCCGTTGTCGT
nlp-64	AGGGATCCCAGTGCAAGCAT	TGG	TTATTGCTGTTATGTTGGTTTGCTCCATTTTGCAG TAAGAATTCATAAATAA GATCCCTGACTCCGTCTGCCGCATTCAGAGCAAAC	EcoRI	GACAATTTTCCCATTGGATGGTCTAC	AATTCGACGCAAAAATTCAACCGTTT
msrp-7	GTCACTGTCGGAAGATTCGG	AGG	CTGAAAGCGATGAGTCTCGTCGTCGCCCATCAAAA TAAGAATTCATAAATAA CAGTGACTCAAAGTCTTCTGATTCCGATTCCAGCT	EcoRI	TTCATCTACCGTACCCAACTGTC	TCGAGGAGCTATTTTGTAGGTGGG
nlp-66	GACCACGTTTCAGTCCCAAT	TGG	aaaaatctgcaaatttcagAAACCGCGGAACCCAA TAAGAATTCATAAATAA CGTGGTCTTGTAAAAAAGGCAGAAGTGGAACGGCG	EcoRI	GCATCGGCAAGAAGAAGTGTAGC	CTCGAGAGTGTAGTTCCGGTTG
nlp-67	TGAGTTAGCACAGCACGTGC	TGG	gTGATCTGGAACGGGAATTTGTGGAGCGTGAGTTA TAACCATGGATAAATAA AAACGAGAATTGCTCCGACAAGACCGCCAGGAGCT	BamHI	CCTTCAACTGTGTGCCACGTCAT	AACTTTTTGCTATGCGACTGCCG
nlp-68	TCAACCGACGGTACTTCTTC	TGG	GCGTGATGCGTCGTGAACTGCTCAAAGATCAACCG TAAGAATTCATAAATAA CCCCTGGAGGTTCTCACTTCCTCCTCCTCCGAAGA	EcoRI	GCTTAGCCTTGGGTTTAACCTGAGG	CTTTGTCGGCTTGCAATCAGCAA
nlp-69	CTATTCTGAGCTCAACGCAA	AGG	CTCCGACCGCCGCCTTCGACACTAACGCCTATTCT TAAGAATTCATAAATAA AAAGCTTCGATGCGTCGGTTGGCCGATATTCTGGA	EcoRI	AAGCTTGTCCAGCCTCAAAAACC	CTACTTTTTCGAGAAAACTGGGTCAATTGA
nlp-70	CCGTCTCGGCTCACCATTTG	GGG	TACTTGAGTGCTTGCACGTGTGCACCGTCCGTCTC TAAGAATTCATAAATAA CTCCGTTTAAAAAAGTGGTATGAGTGGAACAATGA	EcoRI	TGTTCCATTCTGAAGTCCGGG	GCACGTTTTGCCAGTCGTAC
nlp-71	TGCTCCGACCAAACAGATAC	TGG	attgtataaccattcaatttcagAGAAATGCTCCG TAACTCGAGATAAATAA AAAAGAGCCCACAACATTGACACTCGCGCCCTAAA	XhoI	CCTACAGCAATGGCGAGACTATCA	GGTCTTTGGAAGTGACCGAATGTATC
lury-1	CGAGCTGTTCTTCCACGTTA	TGG	ACGGCCGGCGTTGCTGTCCCGATACGGACGAGCTG TAACTCGAGATAAATAA AAAAAGGTCGGGCAATTTGATGGAATCGAGTCAGA	XhoI	GGTCGCCTTAAGGTTAAGTAGGC	GGCAATTCGCCAAACGTAGG
nlp-73	GTTATAGAATACACGAGACT	CGG	TCTTCTTGGTGCTCATCGCGACCACTGTGCTCATC TAACTCGAGATAAATAA CTATAACCGATTCGACGGCGGGCTCTCCTCAGATC	XhoI	TGTCAAAGTTGAACTGATGGGTGG	GGTTGCGCTTCATTGTGTTTCG
pdf-1	TGTGGAGCTCTGTATAAAAG	AGG	TTTTGGCTGTCTTCTGTGCTGTATCTACAGCTTCA TAACCATGGATAAATAA CTCCACAGgttagattttagagttttgggttttca	BamHI	GAATACGATCCGGTGGCAGATCTT	GCAATTCGGCTAATGTAGGTGTCATT
ntc-1	GCCTGTACGGACAAGAGTTC	AGG	TACTCGCCATCTCGATCGGCCTAGCTAGTGCTTGT TAACTCGAGATAAATAA TACAGGCGATATGGTAGAACTATTCGCTGTTCCAG	XhoI	AGTTCATCGAGTTACCCGGAATTGTC	GGTCGCTTGAGAGTTGACATTCC
nlp-76	ACGGAATAGTGCACCACGGA	GGG	TCATCGCAATCTGCGTGCTCTCCCAAAACGCTATG TAACTCGAGATAAATAA ATTCCGTTCTGGACGTAGCCTCATACACCGTCAAA	XhoI	AGTGCCGAGCCAATCTCCAG	ACAGATTGCGATTTCGCACAGATTTG
nlp-77	GTCTACGGACAACCAGCCGG	AGG	TGCTCTTCTCGCCGTCGCCGCTGTGTCTGTCTACG TAACCATGGATAAATAA CAAGATGTTCCACCATTCCTTCGTAATGCCACTCC	BamHI	AACCTCTGTCCGCGTTCTATCTC	CACTTATTGTCCTTGGGCCTTCTC
nlp-78	AATTCGTGGAGACGTCGATT	CGG	attatccttaatgtttgcattttcagAGAATTCGT TAACTCGAGATAAATAA GTTCTTCTCTCCTTTCAGAATTATTGGAAAGCGTG	XhoI	CGGTTGCTCTGAAAATGTCTGACAT	GGTTTTTATGATGTCCGGTGGTCATC
nlp-79	GGTACGAAGACACATCCCAT	TGG	TGTCATTGAGCAACACACGAAACTGTTTCTTCTCG TAACCGCGGATAAATAA TCGTACCAAAGATGTCACGAATCCGGAAACTTTCA	EcoRI	TGTGTTCGTCGCCCTGATGG	ATGAGGATGGAGACGATGACGATG
nlp-80	CTCCATGCGACTGTAAGCTT	CGG	GTGCACTTCTTCTCTTGTGTATTCTGTTTGCTTTA TAAGAATTCATAAATAA TCGCATGGAGTTGGAgtaagttaagaactttttgt	EcoRI	GGCACCTGCACTTTGTGACT	ATGTCGAGCCAGCCGAATGG
nlp-81	CCATTAAAAGCACAATGAGC	AGG	aaagctgaaaaATGCTGAAATCTTCAATTTTCTCC TAA AAGCTT ATAAATAA TAATGGTGTGCTCATTCGGAAATGTGTCTGCAAAT	HidIII	CGAGCCTGATTTTGACAGGATCC	AGAAGACAGGGGACACGTGG
nlp-82	ATGATTACAGTGTGGTATGA	CGG	ccagaaacattttccaactataaattttacagATG TAA GAATTC ATAA ATAA TAATCATCATCCTGCTCATCTCAATTATCTCCACA	EcoRI	GAGGTCACATGTTATCACAGTTGCG	GATTCTATACGTCACGAACATGCGC

## Sheet: b. Neuropeptide mutant strains 
Strains	Genotypes
CHS10010	ins-10(yum413); ins-19(yum414); ins-35(yum476); ins-36(yum477)
CHS10025	ins-26(yum386); ins-32(yum387); ins-9(yum486); ins-13(yum487)
CHS10046	ins-3(yum384); ins-21(yum385); ins-22(yum407); ins-23(yum456)
CHS10057	ins-25(yum388); ins-28(yum389); ins-5(yum409); ins-29(yum410); ins-27(yum455)
CHS10062	ins-17(yum493); ins-18(yum494); ins-16(yum495); ins-37(yum496)
CHS10073	ins-2(yum391); ins-34(yum392); ins-12(yum428); ins-15(yum429); ins-11(yum508)
CHS10081	ins-14(yum402); ins-31(yum408); ins-39(yum444); ins-1(yum497)
CHS10118	ins-20(yum382); ins-30(yum383); daf-28(yum514); ins-24(yum515); ins-33(yum534)
CHS10080	ins-4(yum390); ins-6(yum411); ins-7(yum412); ins-8(yum521)
CHS10009	flp-12(yum400); flp-21(yum401); flp-5(yum422); flp-24(yum423); flp-28(yum475)
CHS10032	flp-1(yum393); flp-23(yum394); flp-14(yum423); flp-25(yum424)
CHS10085	flp-10(yum472); flp-27(yum473); flp-34(yum395); flp-11(yum509)
CHS10034	flp-3(yum396); flp-6(yum397); flp-13(yum430); flp-18(yum431)
CHS10033	flp-4(yum398); flp-15(yum399); flp-2(yum421); flp-16(yum422)
CHS10006	flp-7(yum436); flp-9(yum437); flp-17(yum405); flp-22(yum406); flp-8(yum5081)
CHS10063	flp-20(yum403); flp-32(yum404); flp-19(yum457); flp-33(yum498); flp-26(yum499)
CHS10011	nlp-19(yum425); nlp-62(yum426); ntc-1(yum478); nlp-64(yum479)
CHS10148	nlp-66(yum427); nlp-11(yum480); nlp-54(yum535); nlp-79(yum536)
CHS10013	nlp-16(yum432); nlp-55(yum433); nlp-8(yum481); nlp-61(yum482); nlp-7(yum5080)
CHS10084	nlp-20(yum440); nlp-43(yum441); msrp-7(yum506); lury-1(yum507)
CHS10103	nlp-5(yum449); nlp-10(yum450); nlp-2(yum488); nlp-50(yum531)
CHS10040	nlp-4(yum451); nlp-80(yum452); nlp-18(yum489); nlp-42(yum490)
CHS10065	nlp-1(yum551); nlp-38(yum552); nlp-3(yum553); nlp-13(yum554)
CHS10110	nlp-41(yum501); nlp-45(yum502); nlp-17(yum528); nlp-77(yum529)
CHS10089	nlp-70(yum464); nlp-76(yum510); nlp-36(yum511)
CHS10092	nlp-23(yum469); nlp-59(yum470); nlp-35(yum523); pdf-2(yum524)
CHS10109	nlp-21(yum445); nlp-69(yum446); nlp-73(yum505); pdf-1(yum527)
CHS10093	nlp-34(yum419); nlp-33(yum503); nlp-27(yum504); nlp-25(yum520)
CHS10149	nlp-12(yum458); nlp-39(yum500); capa-1(yum522); nlp-6(yum537)
CHS10088	nlp-60(yum462); nlp-68(yum463); nlp-67(yum538)
CHS10119	nlp-58(yum465); nlp-15(yum512); nlp-14(yum513); nlp-47(yum539)
CHS10091	nlp-48(yum467); nlp-52(yum468); nlp-40(yum541); nlp-78(yum542)
CHS10102	nlp-9(yum415); nlp-32(yum416); nlp-26(yum460); nlp-24(yum543)
CHS10111	nlp-56(yum459); nlp-57(yum543); nlp-63(yum544); nlp-53(yum545)
CHS10095	nlp-49(yum417); nlp-51(yum418); nlp-22(yum461); nlp-46(yum546); nlp-71(yum547)
CHS10183	nlp-30(yum420); nlp-28(yum548); nlp-29(yum549); nlp-31(yum550)
CHS1666	pdf-1(yum2897); pdf-2(yum2898)
CHS11247	nlp-81(yum5082); nlp-82(yum5083)
