# Supplementary material for: Dissecting the genetic landscape of GPCR signaling through phenotypic profiling in C. elegans
Source: Nat Commun. 2023 Dec 18;14:8410. doi: 10.1038/s41467-023-44177-z (PMC10728192; doi:10.1038/s41467-023-44177-z)
Supplement: Supplementary file 7 — Supplementary Data 4 [file 41467_2023_44177_MOESM7_ESM.xlsx]

## Sheet: a. RNA-seq
WBID	Genes	log2 fold change	p value	p. adj
WBGene00000213	asm-3	-2.90447761422736	0	0
WBGene00000988	dhs-25	-2.10223266551721	0	0
WBGene00001155	ech-6	-1.76934362449279	0	0
WBGene00001399	fat-7	-3.62956293848462	0	0
WBGene00001758	gst-10	-2.91828204750953	0	0
WBGene00004062	pmp-5	-2.57126968422553	0	0
WBGene00005002	spp-17	-2.04109396605412	0	0
WBGene00007875	dod-24	2.39421292354946	0	0
WBGene00008199	C49C3.9	2.74311981961635	0	0
WBGene00008602	oac-14	3.44502938113708	0	0
WBGene00009048	cth-1	-3.30852034884043	0	0
WBGene00009397	clec-66	2.59175559265215	0	0
WBGene00009431	dct-17	4.89886361315823	0	0
WBGene00009433	F35E12.9	1.92267108963926	0	0
WBGene00009488	oac-20	2.16015746043957	0	0
WBGene00009706	argk-1	-5.42854640617428	0	0
WBGene00010055	F54D5.12	-1.52053844460927	0	0
WBGene00010125	dod-22	3.36125904496743	0	0
WBGene00011330	T01D3.6	2.42354080794777	0	0
WBGene00011979	sysm-1	3.2722172844571	0	0
WBGene00012583	clec-4	4.2074782659233	0	0
WBGene00012608	hphd-1	-2.47632726487371	0	0
WBGene00012961	Y47H10A.5	3.80508738825313	0	0
WBGene00014135	ZK896.4	3.3519886892615	0	0
WBGene00015933	C17H12.8	4.18719304649024	0	0
WBGene00016769	C49C8.5	1.79530903338904	0	0
WBGene00016845	C50F7.5	4.1428632234202	0	0
WBGene00016943	acdh-1	-2.47565679773643	0	0
WBGene00017301	hach-1	-2.00956236819726	0	0
WBGene00017678	asp-12	4.64360113079605	0	0
WBGene00017691	ilys-5	-2.12338892908446	0	0
WBGene00017881	asp-13	-2.38815699213971	0	0
WBGene00018138	folt-2	-2.01133698743337	0	0
WBGene00018393	msra-1	-2.60501021141804	0	0
WBGene00018724	F53A9.1	2.67192666135129	0	0
WBGene00018731	F53A9.8	3.14533714656191	0	0
WBGene00018971	clec-67	3.91280438836212	0	0
WBGene00019744	M02H5.8	3.58886029272211	0	0
WBGene00020579	T19D12.4	4.11026302271739	0	0
WBGene00020760	T24C4.4	4.91668337984104	0	0
WBGene00021872	clec-85	2.79268963553546	0	0
WBGene00022644	dod-19	2.10967933912463	0	0
WBGene00009432	cld-9	3.07309630537204	9.09048547857287e-290	4.53128990111002e-287
WBGene00018725	kreg-1	4.93524447568678	3.61512454263585e-280	1.7610586237922e-277
WBGene00008436	DH11.2	-1.72356709400215	6.65419088451791e-279	3.16946505375015e-276
WBGene00001752	gst-4	-2.26636573986561	2.39976411074462e-273	1.11818573803696e-270
WBGene00009393	clec-62	2.20794633774322	4.43834084315857e-273	2.0240722900481e-270
WBGene00008584	irg-4	1.97497224012196	4.54354918383853e-272	2.02888402513323e-269
WBGene00007097	B0024.4	7.16202753724649	1.49441936925474e-261	6.53701729808287e-259
WBGene00021581	clec-70	5.29784736833246	2.37089602518775e-260	1.01635570807749e-257
WBGene00015887	C17C3.1	-1.61334781742611	2.93875879475187e-258	1.23508541189631e-255
WBGene00016027	C23H5.8	-1.81136530480025	4.77931063962758e-257	1.96999508172649e-254
WBGene00044206	T26H5.9	5.22996458582261	1.07976264523303e-252	4.36672312036317e-250
WBGene00020182	ugt-53	-2.80279443017064	4.6133189346593e-251	1.83114588973125e-248
WBGene00010659	K08D8.5	1.99753278897832	1.22560572077113e-247	4.77629691254697e-245
WBGene00021879	clec-83	1.75754332604043	1.27120238609003e-244	4.86552713275958e-242
WBGene00019779	endu-2	1.55563567324268	3.54965071878363e-244	1.33479321941067e-241
WBGene00015932	C17H12.6	3.63087604504618	4.45651357369556e-244	1.64691227480329e-241
WBGene00000522	clc-1	2.02915918212443	2.51467130527331e-238	9.13550250122511e-236
WBGene00000722	col-149	-2.95094272306749	5.04805274197815e-236	1.80333270785933e-233
WBGene00017658	F21C10.9	-2.8196765938213	9.86299927107184e-234	3.46563157993695e-231
WBGene00010899	M28.8	1.96762201371316	1.45305403678614e-233	5.02334842330229e-231
WBGene00006627	tsp-1	4.82069776421058	3.69108328442106e-233	1.25578855743303e-230
WBGene00003091	lys-2	1.92188976784311	1.298946455115e-231	4.35025286233358e-229
WBGene00000783	cpr-3	4.14190299160686	2.23839923603946e-229	7.38120757311844e-227
WBGene00011321	fil-1	4.25226308653301	3.85524029072445e-229	1.2520184907786e-226
WBGene00019166	tat-2	1.66467308780055	3.14269503538941e-228	1.00538097594831e-225
WBGene00007330	C05C10.3	-1.12629134683472	7.36797336899704e-224	2.32242854692768e-221
WBGene00018729	F53A9.6	2.9185894406018	8.38910022185351e-223	2.60597063993055e-220
WBGene00009902	drd-1	-2.77293303697824	3.04122942496799e-221	9.31224449925199e-219
WBGene00014136	ZK896.5	4.5983156430442	1.86383684727465e-220	5.62668718091336e-218
WBGene00006649	tth-1	2.46132715273917	6.93981244502755e-216	2.06594361037112e-213
WBGene00010749	K10D11.5	2.24119640999332	3.04159655657216e-213	8.93062747857091e-211
WBGene00009957	F53B2.8	2.02560763224589	8.93719402718674e-211	2.58864617268541e-208
WBGene00011753	T13F3.6	-1.54549042193485	3.65247882705775e-207	1.04382974905541e-204
WBGene00021518	hpo-6	2.15291356912462	9.14823537119616e-207	2.5800431177134e-204
WBGene00009334	F32D8.12	-1.69142384094741	2.28882371001051e-206	6.37125290913835e-204
WBGene00009394	clec-63	1.8000798079491	2.08746121045306e-200	5.73623635703217e-198
WBGene00015623	C09B8.4	-4.08901328653762	3.39420245150716e-199	9.20902979058284e-197
WBGene00007833	oac-6	2.15949922947882	1.61231540256864e-198	4.31979604233202e-196
WBGene00018350	ifo-1	1.77101499994572	1.00530336317664e-197	2.66020645510223e-195
WBGene00001770	gst-22	2.83263220852722	5.94856497159671e-193	1.55489684879517e-190
WBGene00019660	K11H12.4	3.97253530520519	2.11587434680559e-192	5.46405430716035e-190
WBGene00016425	C34H4.2	2.24864991524214	6.45127399701354e-190	1.64615008157129e-187
WBGene00044073	tag-244	2.32545195484283	2.53715090501847e-189	6.39779911743127e-187
WBGene00017764	F25A2.1	5.23688045666427	9.12062983993879e-187	2.27315790685172e-184
WBGene00009429	irg-5	1.50759747767278	1.71739970966106e-186	4.23112015826152e-184
WBGene00013900	ugt-18	5.27983078553576	7.01827307108661e-186	1.70942801142807e-183
WBGene00010745	dod-17	2.14557265971006	2.03575161133391e-183	4.90273034127315e-181
WBGene00001398	fat-6	-1.56503119923429	1.34730953988258e-182	3.20869251976035e-180
WBGene00008167	acox-1.5	2.20321230817323	5.00139095701746e-181	1.17801993156827e-178
WBGene00015894	acdh-2	-4.52844632213682	1.1416615004565e-178	2.65982310878095e-176
WBGene00010050	F54D5.4	1.265050122842	2.48713872633235e-178	5.73218617851694e-176
WBGene00019717	trx-3	2.37991043570802	3.36179984435917e-178	7.66561892170154e-176
WBGene00010124	F55G11.4	2.4235563033401	1.46898451664678e-177	3.31433832945338e-175
WBGene00015216	valv-1	3.10055585734807	5.01676787789992e-174	1.12009794473861e-171
WBGene00007947	C35A5.3	-2.79610509835094	2.74790430986972e-173	6.07201865749975e-171
WBGene00009971	F53C11.1	1.54950339863289	5.42951934268007e-173	1.18751344480617e-170
WBGene00021590	Y46D2A.2	2.02349751230344	1.00902995019389e-171	2.18460080327836e-169
WBGene00004986	spp-1	-1.40624335047146	3.01502271571387e-170	6.46239968886112e-168
WBGene00017565	ddo-2	-1.38669429072859	2.49501605871868e-169	5.29486873292834e-167
WBGene00015791	bbln-1	1.18163266900551	1.8098874483716e-167	3.80324780082321e-165
WBGene00018803	fbxa-24	1.98489945315927	2.46718796697022e-167	5.13414629942134e-165
WBGene00012462	Y17G7B.8	1.72070112411394	7.39528944788634e-166	1.52414071178842e-163
WBGene00021805	nspg-7.2	6.14463379979692	5.91968406439121e-165	1.20840484034439e-162
WBGene00009230	oac-18	2.52484542324245	6.21839362036924e-165	1.25740612131127e-162
WBGene00008944	F19B2.5	1.82648897440773	1.35733999801133e-161	2.718993039007e-159
WBGene00012592	Y38E10A.14	-1.34144200671393	2.06141329971801e-160	4.09114191353295e-158
WBGene00020774	T24E12.5	3.21342975857807	1.04179872838915e-159	2.04861595819202e-157
WBGene00018730	F53A9.7	2.30875600763818	1.25001165620714e-159	2.43570453083126e-157
WBGene00008301	pals-39	5.39309058534009	2.62780873752527e-159	5.0742749982087e-157
WBGene00044469	clec-173	1.43121835017847	7.07304805259203e-158	1.3536045710648e-155
WBGene00000219	asp-6	1.66958368090325	2.00392260217164e-157	3.80106876592451e-155
WBGene00003090	lys-1	1.46160660406632	7.71944993025845e-155	1.45139201583473e-152
WBGene00004989	spp-4	-1.90588793296414	9.35732631936763e-155	1.74404288982022e-152
WBGene00013119	Y51H4A.25	2.42471849753554	1.39604130237721e-153	2.5795473513063e-151
WBGene00009578	F40F8.5	1.44161085407904	9.94986934063582e-153	1.82278204655716e-150
WBGene00019435	K06A9.1	1.95421819546783	2.38141700410717e-152	4.32570271746043e-150
WBGene00019208	lips-14	-2.02855884411411	5.54877998698052e-148	9.99433195302021e-146
WBGene00003474	mtl-2	-2.45036484592397	4.4727203464633e-147	7.98902399217454e-145
WBGene00002058	ifd-2	1.6546314012284	1.50983133925986e-146	2.67452272113189e-144
WBGene00016877	C52D10.3	-2.4894929444323	2.76978930763968e-146	4.86620196884828e-144
WBGene00010746	K10D11.2	5.64072919745513	1.01649678574421e-144	1.77134895167817e-142
WBGene00001591	glc-1	1.26427307214448	1.91279942687928e-143	3.30636636417182e-141
WBGene00022645	ZK6.11	1.3259687941524	6.38855589887359e-143	1.09545845709165e-140
WBGene00011190	swt-6	2.72482724152501	1.72635754801126e-142	2.93672600667249e-140
WBGene00001244	elo-6	-1.10055765273306	1.5062094259175e-139	2.54205455394612e-137
WBGene00011445	T04F8.7	2.15577900143216	1.82312565584948e-139	3.0528808833967e-137
WBGene00007440	C08E8.4	3.08075181298544	8.54763648912847e-137	1.42023287215488e-134
WBGene00045457	F33H12.7	4.93781247430797	1.52514450685222e-135	2.51461133537465e-133
WBGene00010605	K06G5.1	1.36128714083546	6.8129254453705e-134	1.11471941981734e-131
WBGene00012149	VF13D12L.3	-1.02947505567859	9.16243146526084e-134	1.48778451535152e-131
WBGene00014194	ZK1037.6	2.73539742542165	1.50073546995106e-133	2.41855368894219e-131
WBGene00022196	gpa-17	1.48681679383743	9.36758199663496e-133	1.4983936754916e-130
WBGene00011119	mpc-1	-1.06653177665919	1.61313588618413e-132	2.5611818210719e-130
WBGene00010456	K01C8.1	-1.72246873191448	1.74572690496633e-132	2.75131694713591e-130
WBGene00008726	F13A7.11	1.53505818704942	1.88334842352981e-132	2.94654672335314e-130
WBGene00001158	ech-9	4.36351116108551	2.82658230649742e-132	4.39021486648302e-130
WBGene00009396	clec-65	1.19990588067026	1.14374625712246e-131	1.76367318526352e-129
WBGene00013559	Y75B8A.28	2.70503022672948	1.69895420333494e-131	2.6010988853058e-129
WBGene00016644	abhd-3.2	-1.42075018500092	2.75032119266602e-131	4.18087832933358e-129
WBGene00019668	fil-2	5.3594938688965	3.09189054201427e-131	4.66701280827703e-129
WBGene00008988	F20G2.5	4.96833647931847	4.91836911525414e-131	7.37205060254246e-129
WBGene00017302	F09F7.5	1.46787363361744	1.1045584208827e-130	1.64410452730555e-128
WBGene00020516	T15B7.1	-1.21150081671099	2.43604714908044e-130	3.60098169609588e-128
WBGene00270321	Y41C4A.32	3.09878098885577	4.1021096206229e-130	6.02223408276927e-128
WBGene00045399	Y47G6A.33	-1.51868871775443	3.88409562499795e-129	5.66338133511606e-127
WBGene00007455	ugt-22	-1.28349083079395	1.00446089081123e-128	1.45470369821946e-126
WBGene00044280	W02A2.9	2.54365429998572	2.53686809365081e-128	3.64934434357795e-126
WBGene00003828	nuc-1	-1.37729191078672	7.13195535260319e-128	1.01910887351798e-125
WBGene00007963	cyp-25A1	-2.41924674686902	2.99476981850991e-125	4.25098650926765e-123
WBGene00018194	F39E9.1	1.75983472893764	5.30354702455095e-125	7.47869913975165e-123
WBGene00019738	clec-265	1.92527857296983	7.41647209677489e-125	1.03898472498218e-122
WBGene00016659	C45B2.2	-2.02285948178955	6.86843915661808e-124	9.55961849889299e-122
WBGene00002054	ifb-2	1.36739911227971	1.30154293882773e-123	1.7998239581183e-121
WBGene00010988	metr-1	-1.18640711817398	4.32087843545229e-123	5.93677617855669e-121
WBGene00018874	tag-234	1.75979209310144	3.15659754797263e-122	4.30945935307295e-120
WBGene00010660	K08D8.6	1.25095721311514	7.60533017086301e-121	1.03172561317897e-118
WBGene00016892	pgph-3	-1.33223518225371	4.36238266783353e-120	5.88071132719144e-118
WBGene00015043	cyp-34A8	-1.68730621762299	5.73992911130648e-120	7.68935253573395e-118
WBGene00044457	C18H7.11	2.0658158181664	2.50182203479455e-117	3.3306865524091e-115
WBGene00019957	R08E3.1	1.18857789568179	3.84646835687156e-117	5.08921004698673e-115
WBGene00017892	F28B4.3	1.40908801211354	9.59212192372709e-117	1.26133460928323e-114
WBGene00017874	acdh-9	-0.939353656950575	2.03687724361971e-116	2.66209919754542e-114
WBGene00006628	tsp-2	4.62791470401989	6.59823383596404e-116	8.57130569939717e-114
WBGene00008565	acox-1.2	-1.08489283574196	1.66661951496914e-114	2.15194714962943e-112
WBGene00206354	F27E5.9	3.55826686477819	3.05246576603308e-114	3.91775755863192e-112
WBGene00017948	mth-1	1.56217335851842	3.07964862508933e-113	3.92911837084314e-111
WBGene00008132	gale-1	1.04481808963912	4.21863581778061e-113	5.35042840936743e-111
WBGene00014138	clec-186	1.26113935321978	6.95017507098657e-113	8.76294426303095e-111
WBGene00001993	hpd-1	-0.867828989054236	2.30539652702026e-112	2.8896999508861e-110
WBGene00012947	Y47H9C.1	4.48496128396225	1.6534817646124e-111	2.0605074501571e-109
WBGene00017962	fbxa-72	-1.59913368639351	2.43004698381941e-111	3.01072988735175e-109
WBGene00009787	F46F2.3	-1.68211517077924	5.57139881805415e-111	6.86306679690647e-109
WBGene00000217	asp-4	-0.97414839274229	6.81046641673898e-111	8.3414592672219e-109
WBGene00002021	hsp-17	1.60480721030453	1.22944417076349e-110	1.49726740659913e-108
WBGene00018400	F43H9.4	-1.68577228811122	2.21996775449372e-110	2.68829315535697e-108
WBGene00006928	vit-4	-1.18844765580989	2.76282033819953e-109	3.32687028814431e-107
WBGene00018448	F45D11.1	-2.30730315278	7.85639172333034e-109	9.40748045798115e-107
WBGene00044728	Y53F4B.45	1.43003765050143	1.23766070836399e-108	1.47377886794854e-106
WBGene00000118	alh-12	-1.04797507334899	1.97696816123738e-108	2.3411235120421e-106
WBGene00021253	Y22D7AL.15	1.55959541732297	7.87614064372415e-108	9.27567025041667e-106
WBGene00022142	Y71G12B.2	3.43992908617987	3.2782399133022e-107	3.83966089080433e-105
WBGene00012027	fbxa-127	3.41596368002527	6.69632224478634e-107	7.80048755406252e-105
WBGene00021503	ctsa-4.2	1.30381272828471	2.39182923459042e-106	2.77116042238979e-104
WBGene00016664	C45E5.1	-1.44602268884904	2.04503435691788e-103	2.3566272261386e-101
WBGene00007414	C07E3.3	1.62768706233763	6.11301491844298e-103	7.00675731347095e-101
WBGene00010998	R03G8.3	1.96759027227522	1.02968236022641e-102	1.17394743133473e-100
WBGene00002274	lec-11	1.75377706069535	1.88384897249143e-102	2.13642427917361e-100
WBGene00020166	T02G5.7	-0.88488000023308	2.18590485027395e-102	2.46593076635641e-100
WBGene00006470	tag-120	1.42623987814608	3.95630038057586e-102	4.43975614435932e-100
WBGene00019404	K05B2.4	3.16467991857925	7.1972227771249e-102	8.03464963567162e-100
WBGene00014003	ZK593.3	-1.74862499524213	7.80347861016212e-102	8.66630883576243e-100
WBGene00000115	alh-9	-1.02310324406674	1.03154496163298e-101	1.13969766534234e-99
WBGene00019620	fah-1	-0.878731358412608	1.2729403293204e-101	1.39918989839249e-99
WBGene00014836	T09F5.12	1.45058023944661	4.89438566932513e-101	5.35236032838341e-99
WBGene00021580	clec-174	6.90461296885894	5.25910410443284e-101	5.72201204946261e-99
WBGene00006927	vit-3	-1.15579114651781	1.40297438737785e-100	1.51875520298267e-98
WBGene00003704	nhr-114	-1.40803442900215	2.07431080996002e-100	2.23420994475794e-98
WBGene00008560	pho-13	-1.41570183913285	2.11927453531679e-100	2.26587421416601e-98
WBGene00021519	Y41D4B.17	3.684561209768	2.12485171711938e-100	2.26587421416601e-98
WBGene00044468	Y69A2AL.2	1.26074977055606	5.62219429541172e-100	5.96564913504231e-98
WBGene00016048	C24B9.3	-1.28746532844169	9.99276671203625e-99	1.05509833352603e-96
WBGene00019273	H43E16.1	2.27508950403987	1.60191404599705e-98	1.68310910107357e-96
WBGene00022083	Y69A2AR.12	1.78410241268448	1.63637480434488e-98	1.71092963689405e-96
WBGene00007368	C06B8.2	2.28910108579566	1.77005727286302e-98	1.84171881488087e-96
WBGene00011364	cest-1.2	-1.23781125411911	3.04425327123483e-98	3.15219925679456e-96
WBGene00018946	F56C3.9	2.24245289387402	7.96734718885742e-98	8.21019805990241e-96
WBGene00016004	C18H9.6	1.06660664847182	4.98248662795059e-97	5.10979035327717e-95
WBGene00015823	C16B8.3	1.23071284289976	1.00491383046969e-96	1.02568204963273e-94
WBGene00008936	papl-1	-0.994776631152502	1.47832395531563e-96	1.50172491271257e-94
WBGene00000597	col-8	-0.842454718185025	4.69668061989576e-96	4.74852133994556e-94
WBGene00010128	F55G11.8	1.28204127499286	1.06966899247615e-95	1.07639836548046e-93
WBGene00020455	fbxa-59	1.61257916661003	1.18333928981352e-95	1.18521936158238e-93
WBGene00001523	gbh-2	1.21540697470006	2.02152827584982e-95	2.01532265416581e-93
WBGene00000788	cpz-1	-0.808933613823719	9.04951559494165e-95	8.97996839175831e-93
WBGene00015141	ugt-46	-1.13961792474627	9.79097349306116e-95	9.67095510830751e-93
WBGene00013007	Y48E1B.8	-2.6904903972531	1.01748770673254e-94	1.00040511495895e-92
WBGene00008492	F01D5.1	1.90986766393163	1.06897601971538e-93	1.04622977198993e-91
WBGene00001795	gtl-1	1.15065524392411	6.14428363694232e-93	5.98620797610099e-91
WBGene00009434	F35E12.10	1.03999258405095	2.5333392516042e-92	2.45699518184998e-90
WBGene00009523	clec-165	2.15007648750356	1.18638926262375e-91	1.14545348896746e-89
WBGene00010453	fozi-1	1.45376701687519	1.29796681303883e-91	1.24756146505266e-89
WBGene00017205	cest-29	4.06832968316853	1.94674596696211e-91	1.86279254713687e-89
WBGene00007872	C32H11.9	9.34515115887373	5.31925324707754e-91	5.06723884879377e-89
WBGene00012529	Y32F6A.4	1.25497866636536	7.58362127547019e-91	7.1923601070101e-89
WBGene00008255	C51E3.10	1.49556533647117	1.48066216832273e-90	1.39808426941979e-88
WBGene00008694	vwa-8	-0.918453928243023	3.98172979774321e-90	3.74317528442228e-88
WBGene00016218	pals-23	1.59176846702915	7.08681821021944e-90	6.63313805754775e-88
WBGene00003658	nhr-68	-0.918588678123387	1.13712220418768e-89	1.05969901411125e-87
WBGene00018811	pmt-2	-1.16077640515307	1.7718850924803e-89	1.64409459187111e-87
WBGene00045416	Y37H2A.14	2.39052920265361	3.36475200491075e-89	3.10862476177832e-87
WBGene00012782	Y43C5A.2	0.824759326037084	3.92506711689091e-89	3.61072483190729e-87
WBGene00003727	nhr-137	-1.47584066113975	4.80558065493288e-89	4.40182973324066e-87
WBGene00019368	txt-4	-1.33006605222704	1.12536624880368e-88	1.02642979475992e-86
WBGene00010657	K08D8.3	-1.56973999619736	1.87738587483932e-88	1.70508003564855e-86
WBGene00015859	C16D9.4	1.68009684067889	2.99729702060872e-88	2.71072001433449e-86
WBGene00001441	fkh-9	1.43934495354533	3.05332831722466e-88	2.74979156098291e-86
WBGene00007362	cyp-35C1	-1.40939972369378	7.28962804940811e-88	6.5374848372809e-86
WBGene00007807	C29F3.7	1.11055351731782	1.40565341783405e-87	1.25536563991062e-85
WBGene00003511	mxl-3	-1.33017159840408	2.24823502393883e-87	1.99952985490061e-85
WBGene00012747	Y40H7A.10	-1.10525104220162	1.07864535046579e-86	9.55358861234862e-85
WBGene00021895	clec-84	1.40019912775284	1.78570738090015e-86	1.57509679021456e-84
WBGene00043302	F32D8.11	-1.97542651121927	3.13268258958924e-86	2.75188191087114e-84
WBGene00007533	cbl-1	-1.24431687470939	8.77752729213752e-86	7.67908244815002e-84
WBGene00004859	sma-5	1.01095576080448	9.06508697458686e-86	7.89841765094694e-84
WBGene00003571	ncx-6	1.4879237983427	9.33928661227492e-86	8.10438337034415e-84
WBGene00012615	dct-16	-0.935137320932685	1.46954003525806e-85	1.27008552885973e-83
WBGene00002183	kat-1	-0.92827557779045	4.62652980139665e-85	3.98253171739501e-83
WBGene00015692	ugt-25	-1.71340535598175	7.96923838546259e-85	6.83250622216021e-83
WBGene00008495	F01D5.5	2.0987807358745	1.36942547084951e-84	1.1694129698083e-82
WBGene00007694	C23H4.6	1.68656129765945	1.63099252658835e-84	1.38724975455931e-82
WBGene00009914	F49H6.13	6.8380973658842	2.04133832937161e-84	1.72940892299412e-82
WBGene00021325	nspg-13	0.857614720423798	3.01244012792313e-84	2.54207250794899e-82
WBGene00010277	F58G6.7	-1.16932274783046	3.14408945062861e-84	2.64276130528524e-82
WBGene00010047	F54D1.6	1.05955639752087	3.46398913903953e-83	2.90027903149114e-81
WBGene00009522	F38A1.9	1.86803751680481	8.32909981123453e-83	6.94653406046696e-81
WBGene00006925	vit-1	-1.30003555986422	1.02276368203997e-82	8.49686696156775e-81
WBGene00000218	asp-5	1.14431833072971	1.05039223952651e-82	8.69270550656801e-81
WBGene00000967	dhs-3	-0.822792423108296	1.28198883603346e-82	1.05685187352082e-80
WBGene00001794	gta-1	-0.685816949922075	8.45875241409065e-82	6.94654786374019e-80
WBGene00021160	gba-4	-1.36623984689348	9.47239068617588e-82	7.74928328120206e-80
WBGene00015660	catp-3	-1.06314400329118	3.99106322390142e-81	3.25264065175297e-79
WBGene00016190	rcs-1	1.06277031864307	7.82376866614659e-81	6.35207036326462e-79
WBGene00020360	math-41	1.21420920129499	4.74138523853702e-80	3.83497551708689e-78
WBGene00016957	atic-1	-0.886389263575829	9.12159700176393e-80	7.35008684721083e-78
WBGene00020311	T07D3.9	-1.02277639566624	1.85128197900548e-79	1.48615647707878e-77
WBGene00003691	nhr-101	-1.11670515385237	1.00299621779788e-78	8.02172422846262e-77
WBGene00003480	klf-3	1.59281641418094	1.71754164516782e-78	1.36854229080026e-76
WBGene00017336	ugt-41	-1.22653831440701	3.52760400983393e-78	2.80039497580669e-76
WBGene00003957	pcp-2	1.1254294703714	8.99066756983859e-78	7.1109213539454e-76
WBGene00008205	sams-1	-1.33207406170203	1.06919968821163e-77	8.42545077835593e-76
WBGene00015802	kynu-1	-1.03425393064437	1.74171666766088e-77	1.36747088112247e-75
WBGene00010034	F54B11.11	-2.10500449163386	2.00663271457469e-77	1.56971407314576e-75
WBGene00012554	Y37D8A.16	1.50319947126351	1.05188215372537e-76	8.19856075743618e-75
WBGene00044681	T24C4.8	3.31295368512791	1.79585205003631e-76	1.39464829132168e-74
WBGene00001394	fat-2	-0.75704922359898	2.51885147684564e-76	1.94906363013392e-74
WBGene00002273	lec-10	1.37804842749636	6.86940377846424e-76	5.29635973336699e-74
WBGene00016274	C30G12.2	-1.15514401222065	1.64118255011562e-75	1.26082819997054e-73
WBGene00016282	C31B8.7	1.79816308249896	2.77733445476882e-75	2.12604952512553e-73
WBGene00017199	clec-45	11.2595223725614	3.74395471901886e-75	2.85579805862812e-73
WBGene00011339	T01G5.1	-1.82595017062577	4.22617142250313e-75	3.21219000957206e-73
WBGene00003092	lys-3	5.56219599670682	7.18118424615613e-75	5.43892237215938e-73
WBGene00016219	pals-24	1.43459785791474	2.92673199195705e-74	2.20885822238054e-72
WBGene00011737	sqst-1	0.994759828283403	3.41302786835386e-74	2.5668364677297e-72
WBGene00004037	plc-2	1.13989717797153	3.26798009771318e-73	2.44915683267078e-71
WBGene00022471	rnf-145	-0.870829961618549	7.18743363538812e-73	5.36778580281913e-71
WBGene00015152	B0348.2	3.54309619850567	1.65306667877089e-72	1.23027191641581e-70
WBGene00017434	F13H8.1	2.05371870487778	4.14496637708515e-72	3.07415949226447e-70
WBGene00017734	F23C8.5	-0.725895600920533	5.79151507508622e-72	4.28052876273787e-70
WBGene00000799	crn-6	1.32622728969187	7.39729276968148e-72	5.44857639949666e-70
WBGene00008439	mfb-1	1.16559750373935	1.02959141756567e-71	7.55762412469267e-70
WBGene00001243	elo-5	-1.06937949923016	1.22270330931766e-71	8.94451287778659e-70
WBGene00000989	dhs-26	-1.84255661140597	2.42981930374396e-71	1.77145397811048e-69
WBGene00020576	T19D12.1	1.38144404563572	2.43916239836129e-71	1.77223752021952e-69
WBGene00016003	C18H9.5	-1.24229670946561	1.07776271564692e-70	7.80431285377568e-69
WBGene00016379	C33H5.13	1.50960263014611	1.87312967466399e-70	1.35180678271879e-68
WBGene00044488	Y54G2A.45	1.12970571544813	1.90915458114862e-70	1.37318185544763e-68
WBGene00009898	dod-23	1.25350422007622	3.76088971273986e-70	2.69601706029653e-68
WBGene00006510	mtrr-1	-0.598383852472358	7.17444678247082e-70	5.12590307784932e-68
WBGene00009430	F35E12.6	0.788255160544838	1.59836410617558e-69	1.13818392863014e-67
WBGene00016912	clec-86	1.96207273170266	2.94191586481424e-69	2.08798094855723e-67
WBGene00022181	pho-9	1.53997361743194	3.56969848154201e-69	2.52517878723998e-67
WBGene00009677	F44A6.5	-1.66392032313063	1.65177998138465e-68	1.1646135566118e-66
WBGene00019844	abts-4	0.792955701925868	2.41714261005166e-68	1.69865687553598e-66
WBGene00012144	lgmn-1	1.37120739767596	3.51520796087005e-68	2.46225383768917e-66
WBGene00000786	cpr-6	-0.748174456717883	3.98690650783521e-68	2.78356202244104e-66
WBGene00022642	lipl-5	-0.899730862440951	4.41906995503425e-68	3.07527095507156e-66
WBGene00022736	ZK418.7	1.75167430281292	6.54683302061934e-68	4.54125627715065e-66
WBGene00003485	mua-6	-1.16381325485808	8.61597777280644e-68	5.95725379297849e-66
WBGene00018647	F49F1.7	1.57750323307334	1.50786632034081e-67	1.03921564984517e-65
WBGene00008194	C49C3.4	0.928296139297562	1.68405074039823e-67	1.15692126825948e-65
WBGene00019978	hacd-1	-1.14161464613127	2.2342116242088e-67	1.52997098892305e-65
WBGene00271817	F55C12.19	1.79957299563666	2.59533653785265e-67	1.77160647618897e-65
WBGene00000971	dhs-7	-1.77689480107637	3.23144126831387e-67	2.19881625857268e-65
WBGene00001843	hgo-1	-0.725428601832304	5.4106001912103e-67	3.66996216767093e-65
WBGene00022891	ZK1290.10	5.32099058678081	8.01002454063271e-67	5.41598946384611e-65
WBGene00018427	F44E7.5	1.22021275536456	1.88868520749942e-66	1.27302134394788e-64
WBGene00002067	ifp-1	1.05486683517151	4.6514530803466e-66	3.1253681919796e-64
WBGene00010135	F55H12.4	-1.07289180610531	9.71320925045939e-66	6.50602897107333e-64
WBGene00015400	cyp-35A2	-1.32935529594703	1.1103545364094e-65	7.41412434062275e-64
WBGene00010545	cbp-2	1.004979961679	1.22134866443077e-65	8.12993393584137e-64
WBGene00017536	F17A9.4	-1.04645040358321	1.5853674406265e-65	1.05203609047642e-63
WBGene00002090	ins-7	1.4204845629748	3.12850983053467e-65	2.06964443542223e-63
WBGene00007322	C05B5.5	1.58734895788882	3.31168933920687e-65	2.18408459374031e-63
WBGene00004999	spp-14	-0.880978484525126	5.09558407853392e-65	3.35026837850601e-63
WBGene00021121	W09G12.7	2.21816886937475	5.51818386551177e-65	3.61702608481282e-63
WBGene00022326	fbxa-14	1.76535627604491	9.23127126784685e-65	6.03241062058016e-63
WBGene00007422	ugt-17	-1.38717058299783	1.73931572235663e-64	1.1331456897566e-62
WBGene00000784	cpr-4	1.25222443007151	1.76002663798278e-64	1.14316396844009e-62
WBGene00016502	C37C3.10	6.41608138980586	2.05018700770446e-64	1.32760448106155e-62
WBGene00003214	mel-32	-0.710381157690376	5.33852159339561e-64	3.44656240460366e-62
WBGene00007919	cup-16	1.68298312550957	7.08629180043361e-64	4.56118854205687e-62
WBGene00018237	irg-7	1.07405292103862	7.22257431456501e-64	4.63498975623912e-62
WBGene00010790	sodh-1	1.20997299796861	1.30955366427953e-63	8.37879798213956e-62
WBGene00008123	ent-4	1.39451191128215	2.02205710793466e-63	1.28990393010332e-61
WBGene00016013	ugt-66	-2.06181172091469	2.36129852741856e-63	1.50184191800265e-61
WBGene00018562	F47D12.6	1.86028712151323	3.3280468631181e-63	2.11045433325661e-61
WBGene00022382	Y94H6A.10	0.675561185031091	3.87818804307456e-63	2.45206733083363e-61
WBGene00021582	clec-71	3.82761931844512	4.26496868207929e-63	2.68868643328493e-61
WBGene00007565	clec-48	-0.959887769912757	9.59234095123602e-63	6.02939108354231e-61
WBGene00013587	hrg-10	-1.05939813384108	1.24387425312629e-62	7.79567273143532e-61
WBGene00015713	C12D12.1	1.31929763046403	2.37188350079217e-62	1.48218515906645e-60
WBGene00018823	F54E2.1	0.985565165079909	3.17594151046723e-62	1.97887006788822e-60
WBGene00010759	cysl-2	0.868524186320796	3.37930018438342e-62	2.09947594643693e-60
WBGene00003702	nhr-112	1.65539403398487	4.40435726363823e-62	2.72841021933011e-60
WBGene00001404	fbp-1	-0.653031787039786	5.09218550012309e-62	3.14541510114231e-60
WBGene00003561	ncr-1	1.25161113696197	5.78343033042445e-62	3.5621277500666e-60
WBGene00007142	ttr-18	-0.929216529843169	6.76868341910204e-62	4.15701892278032e-60
WBGene00012015	T25B9.9	-0.491049580968118	1.16941787405111e-61	7.16151506068901e-60
WBGene00007404	best-5	1.60001592220045	1.45418294948929e-61	8.88004482602665e-60
WBGene00021050	W05H9.3	-0.843973043485592	1.47943656001807e-61	9.00859182597366e-60
WBGene00017082	DC2.5	-1.30552976989738	1.62586586772392e-61	9.87218385518257e-60
WBGene00002041	hum-8	0.795554975163744	2.282343873814e-61	1.38191408450082e-59
WBGene00004169	pqn-89	0.97310643878773	2.35300736684156e-61	1.42068619439104e-59
WBGene00011112	R07E5.4	-1.7621385497696	4.45475094180031e-61	2.68211044063337e-59
WBGene00008341	ttr-44	-1.28059473049342	7.20743821912427e-61	4.327289377835e-59
WBGene00018374	tag-343	0.926127620276973	7.81715032894454e-61	4.68024581426249e-59
WBGene00011894	ttr-23	1.99339164564522	8.71168022929592e-61	5.20128562770832e-59
WBGene00013477	Y69E1A.5	-1.10226458949475	2.02893022292796e-60	1.20800251106216e-58
WBGene00019644	cpt-4	1.62455582592428	3.37440898633915e-60	2.00352028291394e-58
WBGene00019654	cest-28	-1.51342760498581	4.86318785988765e-60	2.87949084499536e-58
WBGene00008019	C38H2.2	0.970071279121743	5.7948527163416e-60	3.42167694551146e-58
WBGene00018643	drd-50	1.23101434454236	6.19184240686067e-60	3.64604258650142e-58
WBGene00011340	ugt-30	-1.29454281518738	7.05243096780427e-60	4.14141932503881e-58
WBGene00007122	B0250.5	-0.696014925095139	1.02619005746326e-59	6.00966057149384e-58
WBGene00021322	nspg-14	1.04145864368119	1.10001397164729e-59	6.42444127201311e-58
WBGene00020315	T07E3.4	-0.932961960892625	1.37923551650822e-59	8.03329729914056e-58
WBGene00009796	F46G10.1	0.958900843182446	2.45059641850015e-59	1.423471101196e-57
WBGene00022538	ZC190.4	1.68271098185369	6.14242617997394e-59	3.55829088490707e-57
WBGene00010834	mct-3	-0.828658090768373	7.86465877389573e-59	4.54369531427712e-57
WBGene00019931	R07C12.1	3.27676521762085	1.74372392863336e-58	1.00470372812708e-56
WBGene00019213	H20E11.1	1.00764950349184	2.95167627479419e-58	1.69614555694206e-56
WBGene00002979	lfe-2	0.832530751213067	3.47917424437402e-58	1.99392034101371e-56
WBGene00019760	calu-1	-0.634341013667517	3.50081302839564e-58	2.00097137201686e-56
WBGene00014732	F09F3.8	3.22687517248681	6.14156287477233e-58	3.50101751749655e-56
WBGene00009830	cutl-18	-1.70008488753	2.79785465928836e-57	1.59069540496516e-55
WBGene00015767	hex-2	0.783395671740818	2.89217433649811e-57	1.63996996636245e-55
WBGene00010750	K10D11.6	1.89409035188765	3.55552807191412e-57	2.0107965354461e-55
WBGene00001633	gly-8	-0.981684730487066	4.06564361483531e-57	2.29323698001e-55
WBGene00018646	mul-1	2.05169751097162	4.14514395408227e-57	2.33194266435169e-55
WBGene00010935	M163.1	1.20257323863323	4.19173507403458e-57	2.35198035541511e-55
WBGene00008599	F09A5.2	1.58902834970935	4.89696593921069e-57	2.74051091229875e-55
WBGene00005003	spp-18	1.41034585407817	6.0829057081284e-57	3.3953385663548e-55
WBGene00006530	tba-4	-0.806796920696403	6.43698021825297e-57	3.58364244150738e-55
WBGene00011213	R10E8.8	1.49060727089252	8.96368496969504e-57	4.97739957617729e-55
WBGene00018921	sago-2	1.16873710658015	1.59067016708774e-56	8.80992877554486e-55
WBGene00003978	pes-4	1.02479535454896	1.60975246993677e-56	8.89263774242907e-55
WBGene00010540	K03H1.5	1.01446055194257	1.69880335356818e-56	9.36045014919803e-55
WBGene00007964	cyp-25A2	-1.55972160476387	3.62510300736383e-56	1.99231943230349e-54
WBGene00008829	cyp-35D1	-2.65405094589491	5.26312411065379e-56	2.88516118127246e-54
WBGene00006650	tts-1	2.06744287086392	8.77646053635868e-56	4.79884324327326e-54
WBGene00008375	D1054.8	-1.03425296549423	9.44970615111724e-56	5.15381683570094e-54
WBGene00022375	Y94H6A.2	2.36117093834157	1.43988702658902e-55	7.83313160606827e-54
WBGene00044696	F52E1.14	0.966706391893834	1.61562875450078e-55	8.76693334784041e-54
WBGene00018424	pgph-2	-0.782063041954322	1.9623085451732e-55	1.06212427669804e-53
WBGene00015537	C06E4.8	2.71635452007084	3.10039912487152e-55	1.67390314464726e-53
WBGene00019473	cyp-35A5	-2.03935506373923	4.65556876734111e-55	2.50722263716556e-53
WBGene00018885	drd-5	-1.22757639156858	4.78571217060592e-55	2.57085099410444e-53
WBGene00017485	F15E6.4	-3.02233125730532	5.07602426707714e-55	2.71998760351328e-53
WBGene00007748	C26E1.2	1.1482808266264	5.59901223224001e-55	2.9927488325644e-53
WBGene00006467	magu-2	1.01926057284712	7.07426523147349e-55	3.77188559630355e-53
WBGene00017447	F14B8.5	0.929929104412989	7.68865084358411e-55	4.08929385065463e-53
WBGene00008028	scl-6	-2.79489764318065	7.75713399677405e-55	4.11550520016968e-53
WBGene00009952	acaa-2	-0.60348918086873	7.84018849061228e-55	4.14929876809342e-53
WBGene00013946	ZK228.3	-0.898143922144394	2.13900571859803e-54	1.129247501784e-52
WBGene00009778	F46C5.1	6.81654765508365	2.7813995883678e-54	1.46477933113207e-52
WBGene00013763	Y113G7B.14	1.06992037432107	5.75320065347005e-54	3.02240448055091e-52
WBGene00010977	R02D5.3	1.6993505713232	1.00987287142108e-53	5.29232643668447e-52
WBGene00016407	unk-1	0.899862309179748	2.47841460637244e-53	1.29566679690212e-51
WBGene00019232	ugt-13	-0.851637810746732	3.92218647854589e-53	2.04545364917646e-51
WBGene00011831	T19B10.2	-1.17779480476536	4.33566747067328e-53	2.25559943122357e-51
WBGene00013083	Y51A2D.18	-1.15059868153263	6.54987929173185e-53	3.39927633750558e-51
WBGene00014258	ZK1320.9	-0.642052454952202	7.1744968357049e-53	3.71444843421495e-51
WBGene00021635	Y47G6A.5	0.839773509440728	7.30755245403116e-53	3.77421877830612e-51
WBGene00003096	lys-7	-1.02297052925951	9.42255475753418e-53	4.85488073733144e-51
WBGene00019550	K09C4.5	-1.79987490131258	1.06391171380125e-52	5.46855723587913e-51
WBGene00044107	F58G6.9	-1.29300811237002	1.61325249577361e-52	8.27235741493099e-51
WBGene00016866	coel-1	1.15675112895211	2.02982019628565e-52	1.03835718585171e-50
WBGene00009215	thn-2	-1.56159268948996	2.2465653337486e-52	1.14649717532304e-50
WBGene00021335	spp-23	-1.30079882707082	2.27826306611653e-52	1.15991188976583e-50
WBGene00008572	F08B12.4	0.739778187335716	3.01248235662706e-52	1.53008404815034e-50
WBGene00019344	dhhc-10	1.16615980803618	3.3894528362419e-52	1.71748302817988e-50
WBGene00002039	hum-6	1.03619045629956	3.99732346879147e-52	2.02072243467161e-50
WBGene00000966	dhs-2	-1.40889996889802	4.91411080996967e-52	2.47833061413859e-50
WBGene00010256	hrg-3	2.68622251662795	1.74341156626508e-51	8.77189753786989e-50
WBGene00016542	C39H7.4	0.978418399769028	1.80183108811977e-51	9.04460129807008e-50
WBGene00008032	C39E9.8	-0.760281907057803	2.77022286270521e-51	1.38731207568279e-49
WBGene00045275	F18E3.12	-1.47575098009152	4.01845667420985e-51	2.00772961200499e-49
WBGene00017567	F18E3.11	-1.18577464111492	1.136760633113e-50	5.66635521166141e-49
WBGene00003995	pgp-1	-1.9103154635518	1.1873505080994e-50	5.90479600710035e-49
WBGene00011571	ttr-46	-0.794338398266607	1.48044515566079e-50	7.34533830241513e-49
WBGene00000172	aqp-4	0.955398642174601	1.56250465070484e-50	7.73457844877774e-49
WBGene00020881	T28A11.19	4.46861966483399	1.6233093924326e-50	8.01705380585262e-49
WBGene00022412	Y102A11A.2	1.74243988205752	1.90839846385472e-50	9.40335923546252e-49
WBGene00019311	K02E7.6	-0.913254525989652	2.51712506260091e-50	1.2374325365089e-48
WBGene00005648	srp-7	0.613742001514595	2.61554734107878e-50	1.28287509630853e-48
WBGene00003643	nhr-53	-1.62567801894943	3.35985301975639e-50	1.64418012843512e-48
WBGene00014253	ZK1320.3	0.97791969587066	4.509136940212e-50	2.20156813613904e-48
WBGene00001477	fmo-2	3.43097820489965	5.05208973195748e-50	2.46105662079038e-48
WBGene00002271	lec-8	0.839574350569906	5.23803965292212e-50	2.54585355829326e-48
WBGene00011856	nspg-7.1	0.661461667844141	6.1370374694577e-50	2.97604663168227e-48
WBGene00000214	asp-1	1.0645374926686	6.7184031601871e-50	3.25061519944583e-48
WBGene00011660	T09E11.11	1.36013618390456	7.27849468532061e-50	3.51367691633248e-48
WBGene00012330	zip-3	-0.850941075871134	8.33184154418373e-50	4.01313913838279e-48
WBGene00017681	slc-17.5	1.34582891572485	9.83011004193031e-50	4.72418337755009e-48
WBGene00013560	zip-12	0.692400911350928	1.08390526187746e-49	5.19741060024195e-48
WBGene00001428	fkb-3	-1.03464957543412	3.8386992347454e-49	1.8365776651235e-47
WBGene00019261	H34I24.2	0.993900717284544	4.12063409253088e-49	1.9670750810536e-47
WBGene00011232	pck-2	-0.577979586331926	6.31116125459139e-49	3.00607622957582e-47
WBGene00007957	C35C5.8	1.53265646358839	1.47577935512363e-48	7.0137150105809e-47
WBGene00003943	pbo-4	0.802259590437527	1.66373433829306e-48	7.88948712543662e-47
WBGene00004096	pqm-1	1.04828170287834	1.70615528235846e-48	8.07278859206871e-47
WBGene00006764	unc-27	-0.566225699069339	2.01852074321955e-48	9.52972987008102e-47
WBGene00012819	Y43F8B.9	0.959977828018727	2.37581501780163e-48	1.11919162838594e-46
WBGene00008917	F17C11.6	-1.43015599777629	4.0439486777746e-48	1.90083324472414e-46
WBGene00003097	lys-8	0.881783528170517	4.23551998841963e-48	1.98652375124259e-46
WBGene00013947	ZK228.4	-0.682931632566392	4.79783008600525e-48	2.24534257780429e-46
WBGene00001099	dsc-4	1.03152914153178	6.24250438001623e-48	2.91507274251128e-46
WBGene00015577	ugt-64	-0.675709249514239	7.63413169670771e-48	3.55717345189637e-46
WBGene00044492	Y54G2A.49	1.40031362203308	1.22487004010512e-47	5.69498144026315e-46
WBGene00004809	skr-3	0.841524088089409	1.68533999986117e-47	7.81895618117407e-46
WBGene00017687	ets-4	0.972594282862822	1.89553497719822e-47	8.77513967629948e-46
WBGene00010822	M01G12.9	1.33907149182752	2.21567033204051e-47	1.02350598915854e-45
WBGene00008891	clec-42	3.07733007477828	3.75740400558111e-47	1.73196123560485e-45
WBGene00018384	F43C11.7	0.898092390136319	4.56506183076506e-47	2.09973251675147e-45
WBGene00000652	col-76	-0.93009862584209	5.20666778807114e-47	2.38971557536438e-45
WBGene00001156	ech-7	-1.07757234865265	6.69374273984279e-47	3.06567696337159e-45
WBGene00194674	F23D12.11	-0.894664662511044	7.17993994903993e-47	3.28133971999407e-45
WBGene00002269	lec-6	0.74448622795861	7.65510248811122e-47	3.49105248362076e-45
WBGene00009237	F28H7.3	-0.645862686487152	7.95436359814866e-47	3.61982652574774e-45
WBGene00011926	sptf-2	1.95802356885476	1.49930393795924e-46	6.80849165385982e-45
WBGene00000181	ard-1	-0.573235065956209	1.62366126113083e-46	7.3576227211582e-45
WBGene00012251	clec-49	-0.780775274247289	1.96231326283675e-46	8.87346465730865e-45
WBGene00219316	F21A3.11	1.47053351116107	2.81874719113035e-46	1.27193741673027e-44
WBGene00303021	mccc-2	-0.427393574990362	2.83797029894389e-46	1.2779213316715e-44
WBGene00009428	F35E12.4	2.35383706649998	3.09181117735245e-46	1.38930567663254e-44
WBGene00000596	col-7	-1.54246652657139	3.7765945222721e-46	1.69346290774854e-44
WBGene00014058	ZK673.2	0.543884948099483	5.16597999639688e-46	2.31164123680106e-44
WBGene00020449	fbxa-54	1.94487872148932	8.03838704454499e-46	3.58947474818286e-44
WBGene00012028	srz-99	3.12139130958283	8.12431951960335e-46	3.62030487698915e-44
WBGene00017591	nspg-10	0.946407822427529	1.05564963363392e-45	4.69435565296876e-44
WBGene00008850	F15B9.6	3.14986737987371	1.70788195108632e-45	7.57903555684971e-44
WBGene00011844	T19C9.8	3.69845414392719	2.15566536891428e-45	9.54639080936128e-44
WBGene00014193	nhr-247	7.48697645482331	2.25727760334057e-45	9.9757707525777e-44
WBGene00021647	Y47G6A.22	-0.736619166332222	2.32890196549519e-45	1.02711285449432e-43
WBGene00014063	clec-143	2.36221925744331	3.04494120782299e-45	1.34014927820283e-43
WBGene00015514	nlp-77	-0.68416157728267	3.53000652927138e-45	1.55045409730334e-43
WBGene00013968	ZK287.9	1.15991922178476	3.95580555575567e-45	1.73392098736333e-43
WBGene00017431	cest-33	-0.733463008868067	5.57799827893218e-45	2.43997581858433e-43
WBGene00014001	pyk-2	-0.604575204587665	6.75515283801449e-45	2.94887873584527e-43
WBGene00008354	gcsh-1	-0.788883078052516	1.05333754020401e-44	4.5888692757587e-43
WBGene00000458	ceh-37	1.23851328249518	1.50310439303851e-44	6.53499788243153e-43
WBGene00022490	nspg-8	-0.886917770231003	1.92720030393039e-44	8.36186463855141e-43
WBGene00011090	R07B7.6	0.948645877285425	2.14454287880917e-44	9.28608728573653e-43
WBGene00015081	B0244.6	1.66997793202114	2.22652899340003e-44	9.62165775091454e-43
WBGene00005444	srh-237	-1.41334873481993	2.62061647219407e-44	1.13018699124764e-42
WBGene00017688	ttr-35	-0.735831575408608	2.90306540549045e-44	1.24948401408197e-42
WBGene00019659	K11H12.3	2.43625698151581	3.16182696487044e-44	1.35812823978022e-42
WBGene00044212	Y68A4A.13	4.00998798440942	3.89734424446829e-44	1.67071353071867e-42
WBGene00019612	gpcp-1	0.672591651078437	4.85859687435151e-44	2.07862605598504e-42
WBGene00008229	C50F4.1	0.788051889943851	5.23950624055972e-44	2.23712304303102e-42
WBGene00007873	dod-21	12.7633600676627	5.9036606716227e-44	2.51568713390777e-42
WBGene00018907	F55G1.15	1.4902959315662	6.58265483128577e-44	2.79945681852736e-42
WBGene00015403	clec-10	-1.14710198159862	6.97743725853513e-44	2.96147307325628e-42
WBGene00022515	ttr-48	-0.701661038496222	8.01710493858151e-44	3.39602030145368e-42
WBGene00013074	hmit-1.2	-1.46433347576998	1.20405787146677e-43	5.09029120651259e-42
WBGene00003640	nhr-50	1.4787969362319	1.22787107913714e-43	5.18074580909949e-42
WBGene00001559	gei-1	0.702311408953296	1.49908585300815e-43	6.31265347217618e-42
WBGene00016052	dod-3	-1.50832794544316	1.59696779995819e-43	6.71164859300075e-42
WBGene00044605	ttr-36	-0.709313489097711	1.67366447686741e-43	7.02022003858632e-42
WBGene00011487	T05E12.6	-0.775981553836736	1.71109895920561e-43	7.16322169758066e-42
WBGene00019207	fgt-1	-0.546464370240277	1.82775710592056e-43	7.63667559616009e-42
WBGene00022010	catp-7	0.683095719268911	1.90668033372221e-43	7.95093118151787e-42
WBGene00016658	C45B2.1	-0.792997905165838	1.94588147625421e-43	8.098645351851e-42
WBGene00045276	F18E3.13	-1.10899444673542	2.13947328249448e-43	8.87863651991263e-42
WBGene00021233	Y19D10B.4	-2.21848442066794	2.14157650498966e-43	8.87863651991263e-42
WBGene00006533	tba-7	1.14522436561947	2.39163623104023e-43	9.89620289114213e-42
WBGene00021082	zip-11	1.06750338116862	3.06216107873878e-43	1.26463122469532e-41
WBGene00021583	clec-72	2.49228399605659	5.26770583986032e-43	2.17130782637627e-41
WBGene00012185	W01F3.2	-0.976517875983012	5.77930789673936e-43	2.37761392435147e-41
WBGene00015362	fbxa-105	1.08049532018187	6.33091713297e-43	2.59955704651492e-41
WBGene00018602	F48D6.4	-0.90242514050067	6.87656141486029e-43	2.81820683300412e-41
WBGene00006584	tni-1	-0.681349671494914	7.71573358394009e-43	3.15608842820939e-41
WBGene00235352	ZK250.13	1.16703220474402	8.15052587715677e-43	3.3275880314472e-41
WBGene00012101	zip-10	2.04939881466222	1.14088842646472e-42	4.64901188837355e-41
WBGene00011561	ttr-15	-0.74084271556048	1.17898217507676e-42	4.79512408739949e-41
WBGene00020788	nep-22	0.977512130568306	2.30802691115727e-42	9.36936530563351e-41
WBGene00001577	gem-4	1.21461535236884	3.01963943617874e-42	1.22349625094622e-40
WBGene00009187	F27D4.1	-0.551940623175364	3.91774467608676e-42	1.58439508277818e-40
WBGene00010150	F56D5.6	0.810164972170283	4.31338882537206e-42	1.74111442717561e-40
WBGene00021517	Y41D4B.15	4.20802317260421	6.17344292527401e-42	2.48724766278803e-40
WBGene00014092	ZK822.5	-0.607610754435633	7.39957044719827e-42	2.97565465225606e-40
WBGene00018271	ctsa-1.1	-0.469535371884973	8.76480521144575e-42	3.51806806932824e-40
WBGene00007591	zipt-13	-0.72941810474224	9.03011674215591e-42	3.61778546264243e-40
WBGene00012404	Y6G8.2	-1.19363839256264	1.19146474094049e-41	4.76452523457436e-40
WBGene00019146	H02F09.3	2.73347316957036	1.32435155204788e-41	5.28606166975686e-40
WBGene00016419	tyr-4	-0.671965772867961	2.66323323240742e-41	1.06103607998923e-39
WBGene00009621	fipr-21	-0.878212494513567	2.83627541466069e-41	1.12787991164819e-39
WBGene00001089	dre-1	0.727737692006355	3.02436887240385e-41	1.20045041502044e-39
WBGene00019890	R05F9.6	-0.518473566262609	4.1589797832886e-41	1.64775550231068e-39
WBGene00003959	pcp-4	1.06621272362172	4.62833290788659e-41	1.83032633851737e-39
WBGene00010747	K10D11.3	2.36312340215517	4.90550405253794e-41	1.93636415952299e-39
WBGene00002267	lec-4	-0.676841986317594	5.06956326292782e-41	1.99744520179403e-39
WBGene00284847	F54D8.10	-1.99221096647824	5.19813640688926e-41	2.04434597697733e-39
WBGene00002174	itx-1	0.806000097611619	8.96026271198945e-41	3.51747749027073e-39
WBGene00045400	C54D10.13	1.71085693300111	9.04291277794817e-41	3.54343313496419e-39
WBGene00007507	C10C5.3	-0.894099546617606	1.04660062463751e-40	4.09358353804388e-39
WBGene00194815	Y43F8B.23	1.81248669508739	1.55837655282534e-40	6.08419727381757e-39
WBGene00013986	ZK512.7	-0.947529903977038	2.56879915885997e-40	1.00108438492736e-38
WBGene00012910	Y46G5A.20	2.06748573485083	2.88613418950772e-40	1.12271143771159e-38
WBGene00012538	semo-1	-0.802425414108839	4.42463918467497e-40	1.71807457036817e-38
WBGene00010522	K03A11.5	1.17025873982002	4.51014566421111e-40	1.74810962326765e-38
WBGene00015449	ugt-63	-0.798670301490933	4.81201187868486e-40	1.86174481241392e-38
WBGene00007018	mdt-18	-0.66234445388363	5.07279480982175e-40	1.95910421538233e-38
WBGene00009475	F36F2.1	-0.860662914338667	5.79955795204865e-40	2.23575045223401e-38
WBGene00021167	cyp-32B1	2.06194824528079	7.38812509186119e-40	2.84303542583398e-38
WBGene00010658	K08D8.4	0.752427228781314	7.54945018889543e-40	2.89990887721836e-38
WBGene00010274	F58G6.3	-1.19416542589952	8.25813623998687e-40	3.16645603162573e-38
WBGene00008953	F19C6.4	-1.18347300154159	8.6910180632497e-40	3.32648716370882e-38
WBGene00016281	pals-32	1.7935011831071	1.70557112329019e-39	6.51643697978643e-38
WBGene00010296	dgat-2	-0.935578912773532	2.93810875675784e-39	1.12055912975707e-37
WBGene00011850	T20B3.1	1.15041144773497	3.22802868702784e-39	1.22894434951607e-37
WBGene00020592	ugt-12	-0.660187102772359	3.37878263905786e-39	1.28405721782919e-37
WBGene00005655	srr-4	-1.35140316268471	4.0901960601385e-39	1.55166836023024e-37
WBGene00003689	nhr-99	0.923807879234538	4.12597918150896e-39	1.56247769923079e-37
WBGene00019619	asp-14	0.689183341164078	5.58394321156389e-39	2.11086840911218e-37
WBGene00020369	exc-15	-0.544497745727523	5.84948964777408e-39	2.20735847025334e-37
WBGene00022245	acp-6	-0.667860104005228	5.8943833408384e-39	2.22039037833972e-37
WBGene00017063	mctp-1	0.74055967999244	6.10563732454873e-39	2.2959338669189e-37
WBGene00007506	fbxc-58	1.84947865151664	6.79027198696667e-39	2.54890875251565e-37
WBGene00014054	dbt-1	-0.417839071166072	8.28553936023169e-39	3.10475962669941e-37
WBGene00022396	Y97E10AR.1	1.38464032029816	9.46421212100211e-39	3.5402429773396e-37
WBGene00016785	C49G7.7	2.87609643764037	1.14431630321547e-38	4.27304453712899e-37
WBGene00015280	C01B10.6	0.809426902222072	1.20414324038157e-38	4.48862716771105e-37
WBGene00017398	slc-17.6	0.697504781928298	1.76655048481029e-38	6.57365331448331e-37
WBGene00007848	cytb-5.1	-0.683241472122294	2.41931123073354e-38	8.98709132054468e-37
WBGene00016655	acbp-1	-0.558226872546813	2.44715633697486e-38	9.07480085237355e-37
WBGene00009487	clec-232	2.52665765624512	2.50997551303662e-38	9.29167791820846e-37
WBGene00003934	pat-10	-0.618098227467241	2.53207607905871e-38	9.35733080664557e-37
WBGene00012163	VZK822L.2	2.41490715652084	3.46114334920603e-38	1.27686999220107e-36
WBGene00009824	gpdh-1	-0.958250259255589	3.65982031134804e-38	1.34784516414835e-36
WBGene00011938	alh-13	-0.925617738176144	4.36870082472028e-38	1.60615323288258e-36
WBGene00022179	Y71H2AM.14	2.10017853596471	4.70135302882706e-38	1.72549316472396e-36
WBGene00044761	pals-19	2.50164433567972	5.00629566994271e-38	1.83427250238551e-36
WBGene00009023	F21G4.1	1.00856078963499	6.08614754717e-38	2.22611751750925e-36
WBGene00001692	grd-3	-0.673379387431658	6.26764124465688e-38	2.28859663437778e-36
WBGene00022096	Y69A2AR.25	1.62498256731517	6.74409708536682e-38	2.45838396135633e-36
WBGene00015913	C17F4.7	0.699380728739905	7.32591923409839e-38	2.66593807917937e-36
WBGene00012923	fbxa-128	1.62150335838217	7.75008841703562e-38	2.81551517170748e-36
WBGene00010118	F55F3.4	2.38464647289623	8.99587438031893e-38	3.26256466104494e-36
WBGene00007424	C08B6.3	1.42269525461463	1.0409795033947e-37	3.76897883036521e-36
WBGene00019466	tos-1	0.772118542006493	1.25085477420338e-37	4.52121774540899e-36
WBGene00000535	cpi-1	-0.935922610493952	1.58425427038752e-37	5.71665084705153e-36
WBGene00010397	suox-1	-0.561161315427843	2.61665339306512e-37	9.42610904654754e-36
WBGene00008220	C50B6.7	-0.553726557467327	2.75287712033728e-37	9.90019600625993e-36
WBGene00021834	mab-31	0.782099250939566	4.14990023378834e-37	1.48993235529346e-35
WBGene00019656	slc-25A10	-0.534876450536132	4.272300678894e-37	1.53131258781629e-35
WBGene00020989	W03D8.8	-1.07416208727983	4.65446234986245e-37	1.66550494168534e-35
WBGene00009226	cyp-37B1	1.92787804015907	4.76948423475452e-37	1.70381875146214e-35
WBGene00007545	C13B4.1	0.499515780859756	4.98757376968005e-37	1.77876299799205e-35
WBGene00017041	D2007.1	1.16218062584267	7.14211430232658e-37	2.54292488299116e-35
WBGene00003893	ost-1	-0.441850365314594	7.30325643291602e-37	2.59598670618776e-35
WBGene00000929	dao-3	-0.785602849078433	7.3963470841493e-37	2.62472356625258e-35
WBGene00012467	arrd-8	3.57360352979716	9.250082752109e-37	3.27712849105296e-35
WBGene00003628	nhr-35	0.72635770360179	1.09591032160015e-36	3.87619502197649e-35
WBGene00021230	Y19D10B.1	-2.85178587608639	1.13072264445672e-36	3.99273627039299e-35
WBGene00020799	T25D10.1	0.955710644137354	1.50145432965251e-36	5.29312041147565e-35
WBGene00017726	F22H10.2	1.06623357622202	1.58082177044986e-36	5.5637658173764e-35
WBGene00016022	C23H3.9	1.32445674154994	1.68451657067933e-36	5.9190046190067e-35
WBGene00009319	mccc-1	-0.414775816454438	1.77305550428815e-36	6.21991353173686e-35
WBGene00013875	cest-2.1	-0.955550133308168	1.78794034425494e-36	6.26188126450333e-35
WBGene00019819	aass-1	-0.653318987070783	1.97550346911725e-36	6.90749451175515e-35
WBGene00002232	kpc-1	0.630979319406398	2.35469529988286e-36	8.21995750125233e-35
WBGene00000238	bar-1	0.872814240546894	2.91807599459095e-36	1.01700879460264e-34
WBGene00016335	gba-1	0.632161488061094	3.95762564430048e-36	1.37707383214182e-34
WBGene00017592	F19C7.2	1.16655749915844	4.17353690816541e-36	1.44984748929688e-34
WBGene00017488	dct-7	-1.83671265521795	4.7579582859526e-36	1.65019543529301e-34
WBGene00009162	F26E4.7	0.732457678868684	5.93384635559729e-36	2.05470214516756e-34
WBGene00000112	alh-6	-0.557955367170124	8.7129241869116e-36	3.0121422100365e-34
WBGene00009710	F44G3.10	5.36085103641787	9.14890494973074e-36	3.15777179859144e-34
WBGene00016174	mfsd-13.2	-1.01400108206089	9.25661436608882e-36	3.18981145213421e-34
WBGene00016438	C35B8.3	0.702310922229566	1.10168351897375e-35	3.7902864439299e-34
WBGene00013207	zipt-2.3	1.41524473871863	1.34341924002518e-35	4.61455897286855e-34
WBGene00006987	zmp-1	1.93271904350728	1.49793137639138e-35	5.13706577945164e-34
WBGene00009213	thn-1	2.62174012469894	1.77143597000227e-35	6.06532884680969e-34
WBGene00015609	math-4	0.598602199903548	2.42945914486055e-35	8.30510802407353e-34
WBGene00017436	F13H8.3	-0.868170991669251	3.41436603489432e-35	1.16534270050836e-33
WBGene00010780	K11H3.3	-0.549722792824032	3.47512107256118e-35	1.18419308536211e-33
WBGene00018351	F42G2.2	0.857194811110567	3.99756643735872e-35	1.36006093679915e-33
WBGene00002056	ifc-2	0.821425639692483	4.20573514291781e-35	1.42861691051189e-33
WBGene00009984	F53F1.6	1.37703800641846	4.65702239507681e-35	1.5794085129126e-33
WBGene00020557	T19B4.3	-0.54320511019034	5.81352196373581e-35	1.96851547821032e-33
WBGene00020445	T12B3.2	-0.874160934361063	6.13972820769965e-35	2.07569297166931e-33
WBGene00016844	sucg-1	-0.510089234645942	9.16339618466033e-35	3.09304305231511e-33
WBGene00000703	col-129	-0.91307219012563	9.93264019921745e-35	3.34742468600671e-33
WBGene00002025	hsp-60	-0.577838796627501	1.28091924939236e-34	4.31008213366966e-33
WBGene00009895	scl-2	0.730634509490576	1.3552182335013e-34	4.5529384979415e-33
WBGene00021645	Y47G6A.19	-0.754004136250654	2.22139153622502e-34	7.45122162557857e-33
WBGene00011932	sptl-3	-0.664595734027391	2.54205709339704e-34	8.51350808435504e-33
WBGene00006588	tnt-3	-0.821489671823261	2.73222189560255e-34	9.13610672548286e-33
WBGene00002891	let-767	-0.643641220075024	3.63362445804174e-34	1.21313250208204e-32
WBGene00021262	fbxa-74	0.64293728348634	3.7509948070949e-34	1.25037049292803e-32
WBGene00013648	Y105C5B.7	5.73361889151781	4.01014801688154e-34	1.33468187257514e-32
WBGene00004855	sma-1	0.716919233498783	4.49807387906149e-34	1.49475527943882e-32
WBGene00021178	Y9C9A.8	2.1570669676965	5.28027225925611e-34	1.75197144899219e-32
WBGene00009514	F37H8.5	-0.476729095993191	5.68898892606137e-34	1.8846644303122e-32
WBGene00019546	glct-6	0.87259126523654	6.6131631983774e-34	2.187446604846e-32
WBGene00004023	pho-4	0.735940224591048	8.39037346657827e-34	2.77102103054913e-32
WBGene00015716	sox-4	1.28644514351391	1.05623441243547e-33	3.48297359940644e-32
WBGene00009918	gcsh-2	-0.598849263298763	1.24625335448088e-33	4.10325566819403e-32
WBGene00017498	pud-4	-1.08113929725719	1.366864414517e-33	4.49346194183395e-32
WBGene00000266	bre-1	0.671928602913048	2.44942013722723e-33	8.03994965104569e-32
WBGene00022861	dve-1	0.713657817122979	2.61449378986005e-33	8.56866359202759e-32
WBGene00019742	nhr-202	-0.718127786184649	3.16960653739402e-33	1.03721139729013e-31
WBGene00015695	ugt-26	-0.971522081804135	4.04958328649826e-33	1.32315195370128e-31
WBGene00001330	eps-8	0.703583468402222	5.78610811120208e-33	1.8876627283943e-31
WBGene00006580	tlp-1	0.973262949039743	6.40270431299462e-33	2.08564687302016e-31
WBGene00015122	B0302.5	0.887556861987005	7.10123615360775e-33	2.30967975290483e-31
WBGene00021491	comt-4	2.20320989674843	7.34612040635758e-33	2.38570825439194e-31
WBGene00010597	K06A4.7	0.840479322372161	8.27735880146629e-33	2.68406820802766e-31
WBGene00009389	F35B12.10	0.844722707220923	1.26640399029982e-32	4.10031769306441e-31
WBGene00022641	ZK6.6	-2.40350367349805	1.59534992815666e-32	5.15757622324431e-31
WBGene00003762	nlp-24	-0.977654140902229	1.79176579568471e-32	5.78384157600996e-31
WBGene00023489	F42A10.9	-0.693991939662593	1.80025598986392e-32	5.80250930627719e-31
WBGene00000007	aat-6	0.761998548645065	2.52866401049083e-32	8.13804570583489e-31
WBGene00016918	test-1	-0.507450735573415	2.93447441409303e-32	9.42991373188455e-31
WBGene00020662	T21H3.1	0.684092388560775	2.97177642409622e-32	9.53548740629916e-31
WBGene00012875	Y45F10B.13	-0.643176807778363	3.24725622404681e-32	1.04038400457727e-30
WBGene00021862	fbxa-48	3.32977901367998	3.43474665116932e-32	1.09881133912184e-30
WBGene00001694	grd-5	-0.588990752123146	3.47330883062591e-32	1.10949182527028e-30
WBGene00009358	F33C8.4	-0.784935167475393	4.10916565187032e-32	1.31065262771114e-30
WBGene00014106	ZK856.5	0.978976402952102	4.42634201075425e-32	1.40972087159742e-30
WBGene00010904	ugt-62	-0.675984796643008	5.21341775235257e-32	1.65792872557752e-30
WBGene00021880	Y54G2A.15	1.01462272376173	6.09618622083599e-32	1.93578748825776e-30
WBGene00018488	acs-1	-0.58877113617477	6.97476815501064e-32	2.2114967549482e-30
WBGene00010833	M03B6.1	-1.67246493951593	7.19344054116379e-32	2.27746240117141e-30
WBGene00016719	math-24	0.969412975926159	8.25920923464579e-32	2.61103083680528e-30
WBGene00017448	F14B8.6	0.94645360949232	8.57906295466542e-32	2.70815368733871e-30
WBGene00016997	cebp-1	0.851154078627709	8.71729964556244e-32	2.74774412651449e-30
WBGene00021835	Y54E10A.17	-0.789963884963077	9.56738321665564e-32	3.0112671345932e-30
WBGene00018250	F40H3.2	-0.970995578756856	1.04086436895556e-31	3.27124441117207e-30
WBGene00001713	grl-4	-0.915329904862529	1.14530889720913e-31	3.59422414389174e-30
WBGene00020245	T05B11.1	1.00614219960896	1.3626848574489e-31	4.27014433253797e-30
WBGene00022258	Y73C8B.1	1.15558841772728	1.63485450602402e-31	5.11554328206113e-30
WBGene00003093	lys-4	-1.18279557374442	1.74155632873122e-31	5.44147497813775e-30
WBGene00022072	cpg-9	-0.913960995322842	1.85475640368195e-31	5.78673198784846e-30
WBGene00013737	tpst-1	-0.534281400504576	1.88077537273954e-31	5.85685476447404e-30
WBGene00006819	unc-87	-0.531202711641329	1.88397315583723e-31	5.85685476447404e-30
WBGene00001744	gars-1	-0.414768733397591	1.88542959199733e-31	5.85685476447404e-30
WBGene00012418	Y7A9C.1	0.84639657170438	2.34302966715409e-31	7.26779998347045e-30
WBGene00021412	cyp-29A3	-1.23207077580644	2.67909028339028e-31	8.29821114655886e-30
WBGene00001385	far-1	-0.523172589245078	3.70642521482477e-31	1.14637111189833e-29
WBGene00013227	Y56A3A.6	0.821303083477177	3.93785234270833e-31	1.2161949151817e-29
WBGene00018210	F39G3.5	0.934574600816716	4.62776334147779e-31	1.42721553181633e-29
WBGene00003235	mif-2	-0.657336776451378	4.74050597302989e-31	1.4598851296828e-29
WBGene00017484	F15E6.3	-0.855085347096905	4.77194878246648e-31	1.4674598307516e-29
WBGene00020456	fbxa-60	0.852249842202449	5.91362385139656e-31	1.81594002336438e-29
WBGene00003786	npa-1	-0.642954134989756	6.30690735505083e-31	1.93393780040285e-29
WBGene00014171	nep-26	0.7984656689031	6.60537338477851e-31	2.02256533041918e-29
WBGene00015220	B0507.3	2.64297995717977	7.58442113539694e-31	2.31903684188442e-29
WBGene00014215	obr-3	0.620825425832369	8.51703278893756e-31	2.60048548145424e-29
WBGene00004183	prk-2	-1.07838047055107	9.74277125688337e-31	2.9705058196307e-29
WBGene00017361	F10E9.12	0.898263579558232	1.03810380515027e-30	3.16061320448735e-29
WBGene00016595	cest-10	-0.932923644364461	1.10240688144509e-30	3.35162965913391e-29
WBGene00001390	far-6	0.554905281128582	1.57144271221942e-30	4.7708644608656e-29
WBGene00003388	moe-3	0.813862622779832	1.95089154295039e-30	5.91448505397435e-29
WBGene00013136	tmem-189	-0.605276279390869	2.00542667751942e-30	6.07123098954114e-29
WBGene00018765	mpc-2	-0.670174193284002	3.02588392292007e-30	9.14764400618741e-29
WBGene00015814	oatr-1	-0.554786311079045	3.07258460728356e-30	9.27574344683321e-29
WBGene00001684	gpd-2	-0.530966801160071	3.07788106407619e-30	9.27866423732898e-29
WBGene00009785	F46C5.10	-0.988288870940313	3.34305611811752e-30	1.0063913600524e-28
WBGene00022951	C30E1.9	0.436361046722343	3.76853108717082e-30	1.13288492738316e-28
WBGene00015512	mthf-1	-0.596069806900396	5.03489938647313e-30	1.51145705111576e-28
WBGene00003982	pes-9	-0.432429567398696	5.75470366885112e-30	1.72512333479937e-28
WBGene00011398	qdpr-1	-0.541507443036952	5.86366948136007e-30	1.75533368245072e-28
WBGene00002258	lbp-6	-0.618669550496351	7.04111396050854e-30	2.10487080375927e-28
WBGene00016061	hpo-15	0.540460983149078	7.15980200687374e-30	2.13737042082635e-28
WBGene00008246	C50H2.13	1.41202336305385	8.26147332105002e-30	2.46281528739063e-28
WBGene00020674	T22B7.7	-0.818864704451773	9.78789361152558e-30	2.91380155096444e-28
WBGene00019001	ipgm-1	-0.400414794194881	1.03114487189965e-29	3.06540349296769e-28
WBGene00016717	math-22	0.664566421876105	1.15135272404527e-29	3.41801859933328e-28
WBGene00020801	T25D10.4	1.04218237915442	1.20253224051713e-29	3.5650174333671e-28
WBGene00005141	srd-64	1.43928414502231	1.3291905099168e-29	3.9350648328117e-28
WBGene00000515	ckc-1	-0.600885183025885	1.51657653800651e-29	4.48362779525951e-28
WBGene00007867	C32H11.4	0.955276484072734	1.61054802044375e-29	4.75488791600433e-28
WBGene00003877	pept-1	0.710120530637961	1.69984510656801e-29	5.01162035958443e-28
WBGene00008368	D1053.3	0.763221993746884	2.00366761823032e-29	5.89925985290504e-28
WBGene00019882	R05D3.9	-0.527401315947829	2.18578781350167e-29	6.41845969502851e-28
WBGene00008803	lips-10	-0.713126648165253	2.18600148239751e-29	6.41845969502851e-28
WBGene00018435	btb-9	1.48155487199556	2.32771936970262e-29	6.82521709578741e-28
WBGene00003999	pgp-5	0.973218942508429	2.36035538722012e-29	6.91145592481912e-28
WBGene00017500	pud-2.2	-1.50141726229965	2.36396679481294e-29	6.91258721419107e-28
WBGene00017961	nhr-180	1.03735835165178	3.11792417621745e-29	9.10484833692709e-28
WBGene00000020	abt-2	0.827411067919672	3.15573601083805e-29	9.20272730017725e-28
WBGene00045488	F57B1.9	-1.51668926130258	3.17044610356906e-29	9.2330627423776e-28
WBGene00000712	col-139	-0.864888213079231	3.27451575691067e-29	9.52319819994888e-28
WBGene00003968	peb-1	1.212996485349	3.39719510238508e-29	9.86659618218451e-28
WBGene00009311	mltn-1	0.919863755840932	3.78116640006672e-29	1.09669175397876e-27
WBGene00006575	tir-1	0.667036998315272	4.08181202276941e-29	1.18229133643297e-27
WBGene00020962	W02H5.8	-0.674723264190194	4.34480002715393e-29	1.25676712256434e-27
WBGene00021260	Y22D7AR.6	0.839365442180693	4.69108340311945e-29	1.35510352644828e-27
WBGene00004053	tank-1	0.743431837342963	7.52621662629655e-29	2.17115648947564e-27
WBGene00012683	asp-17	1.81523894693533	8.24476776308833e-29	2.3752466698123e-27
WBGene00010491	K02B7.3	0.76010261606026	8.58281073953923e-29	2.46931497169508e-27
WBGene00194717	ZC239.22	1.30265571283971	8.86048960421358e-29	2.54578732140367e-27
WBGene00010706	cyp-14A2	-1.31712797652192	8.93897939600901e-29	2.56490072789903e-27
WBGene00008748	yap-1	0.605163140641182	8.97811353630769e-29	2.57268563552432e-27
WBGene00019617	ctsa-2	1.22653019099946	1.09521607950301e-28	3.1341604069516e-27
WBGene00011879	pho-7	-0.879973430590281	1.10302275943185e-28	3.15229197675496e-27
WBGene00008390	D1086.3	-1.09447435010953	1.24088566852223e-28	3.54156370427504e-27
WBGene00003375	mlp-1	-0.503600942879175	1.3074511135184e-28	3.72658339988743e-27
WBGene00011694	T10G3.3	-1.22143113622685	1.36284602915368e-28	3.87931497860293e-27
WBGene00001150	ech-1.1	0.900664609166477	1.38876738106692e-28	3.94785676999846e-27
WBGene00012968	Y48A6B.7	0.986305537220716	1.39483803282371e-28	3.95986203914482e-27
WBGene00009049	F22B8.7	-0.717922908550981	1.62226886942858e-28	4.59943266499104e-27
WBGene00001439	fkh-7	0.835442821573516	1.89139410647935e-28	5.35536872896677e-27
WBGene00003653	nhr-63	1.62783125047853	2.04185270113757e-28	5.77375604171275e-27
WBGene00011554	T07A5.1	-0.920813066114851	2.582652284562e-28	7.29335560834017e-27
WBGene00012217	W02H3.1	-1.00886209673239	2.86462035130603e-28	8.07898323814388e-27
WBGene00019727	zig-12	-0.558229780120731	2.94926331470378e-28	8.3067687105599e-27
WBGene00006680	twk-28	1.45572678723537	3.08303856722196e-28	8.67215861546398e-27
WBGene00020185	pgk-1	-0.461212010941364	3.78433507704302e-28	1.0630856886152e-26
WBGene00013934	ZK131.11	0.590907799291246	4.4709803812893e-28	1.254332375557e-26
WBGene00011003	R04B5.5	-0.73997999410472	5.42138796917249e-28	1.51898078080057e-26
WBGene00006464	bath-47	2.25027581341958	5.47804805568769e-28	1.53285224576514e-26
WBGene00000776	cpl-1	-0.510236888185327	5.55147863201729e-28	1.55137409385474e-26
WBGene00010148	F56D5.3	-1.00889244187148	5.93428184152463e-28	1.65619006499009e-26
WBGene00020972	trpl-2	1.24673432015692	6.31948762878293e-28	1.76140309278717e-26
WBGene00021796	Y52E8A.3	1.75184823102862	6.95573338213045e-28	1.93622323782577e-26
WBGene00015464	C05C8.7	-0.799709833276112	7.30215634519676e-28	2.0300184060045e-26
WBGene00017730	F22H10.6	-1.15280198829225	7.35049052839939e-28	2.04080847131752e-26
WBGene00000107	alh-1	-0.38995610650691	8.01332522598391e-28	2.22196135696946e-26
WBGene00000802	crt-1	0.49433659870186	8.26520533610559e-28	2.28884252162903e-26
WBGene00012444	Y15E3A.5	0.828918765295473	8.57059827245152e-28	2.37035101124808e-26
WBGene00020158	T02C5.1	0.519036222375146	9.42939551354506e-28	2.60450597213047e-26
WBGene00010408	mboa-2	-0.426209398979551	9.5306885666044e-28	2.62909625143628e-26
WBGene00007932	zip-5	1.06110125464246	1.00051939410102e-27	2.75644379089475e-26
WBGene00000845	cup-4	-2.28937310975819	1.23079730622876e-27	3.38650955862738e-26
WBGene00001578	ges-1	-0.761627535610121	1.25106258347522e-27	3.43785582233434e-26
WBGene00015768	C14C11.4	1.16996547563957	1.25418991061055e-27	3.442036689376e-26
WBGene00009259	hpo-34	0.635760434505381	1.3763204459879e-27	3.77238522241747e-26
WBGene00004858	sma-4	0.47971285415262	1.39616936553836e-27	3.82190219424639e-26
WBGene00013215	Y54G11A.4	1.17648688288737	1.63076323130356e-27	4.45839019129597e-26
WBGene00008979	slc-25A18.1	-0.541992979314832	1.90460898545734e-27	5.20043171901816e-26
WBGene00004932	sod-3	-2.68516855940772	2.16502372780807e-27	5.9039591071041e-26
WBGene00009980	F53F1.2	-0.665185710650793	2.27432867103437e-27	6.19415002985397e-26
WBGene00009503	F37A8.5	1.05754479907496	2.93933469792291e-27	7.99513958315732e-26
WBGene00000620	col-43	-1.87223861032448	2.95495708344141e-27	8.0274461503781e-26
WBGene00008234	C50F4.9	1.69812606845105	4.22028558265132e-27	1.14503292631074e-25
WBGene00009595	cbp-3	0.784593225772889	4.79107300302499e-27	1.29825358719137e-25
WBGene00022858	ZK1193.2	-0.519767313354361	5.12230024940749e-27	1.38625484275e-25
WBGene00000751	col-178	-0.530305147274644	6.35527118073451e-27	1.71776648786713e-25
WBGene00008435	glna-2	-0.696218036220987	6.59327216296655e-27	1.77985132923205e-25
WBGene00007660	pals-6	2.75135792068509	6.78601874511701e-27	1.82957894066463e-25
WBGene00021275	dmsr-2	1.21325972124604	7.01126378331466e-27	1.8879325117031e-25
WBGene00019720	M01H9.4	0.919308377341308	8.03330095774621e-27	2.16042374815975e-25
WBGene00003607	nhr-8	0.760420329510675	8.45526463999999e-27	2.27105441470877e-25
WBGene00015172	B0410.3	-0.781943662039712	9.3430001258258e-27	2.50635625402942e-25
WBGene00000723	col-150	-0.939430058775296	9.470917638547e-27	2.53749560830771e-25
WBGene00001006	dlg-1	0.454720841466685	9.60554336601682e-27	2.57035226600755e-25
WBGene00015455	txt-9	2.2565781114085	9.73274003468993e-27	2.60114151999431e-25
WBGene00016883	C52E2.4	1.31909723942705	1.01094687062542e-26	2.69846017745769e-25
WBGene00004245	puf-9	0.447863978018723	1.13860368911442e-26	3.03542680005951e-25
WBGene00004796	sid-2	0.83430671035447	1.21166345502621e-26	3.22618565155674e-25
WBGene00017780	F25E2.2	-0.490699603972597	1.22872204600378e-26	3.26754693970783e-25
WBGene00007989	fipr-22	-0.983432359029724	1.41039644771545e-26	3.74602694675749e-25
WBGene00012344	ola-1	-0.339992120653316	1.42339617193934e-26	3.77587543927573e-25
WBGene00003860	oig-2	-0.856172261133651	1.71115135103058e-26	4.53359926551168e-25
WBGene00022797	best-24	0.542201064285764	1.73788062408684e-26	4.59873250576263e-25
WBGene00005657	srr-6	2.43289328779178	2.79348831270076e-26	7.38293816207498e-25
WBGene00010342	F59F5.3	1.35936358356904	3.14419230528853e-26	8.29958348171851e-25
WBGene00009158	F26E4.3	-0.710802916951887	3.16191890248316e-26	8.33610944106077e-25
WBGene00021136	W10G11.3	-0.749757035556371	3.75318947786157e-26	9.87381318707213e-25
WBGene00015956	C18B2.5	0.730398535545561	3.75438917022664e-26	9.87381318707213e-25
WBGene00022610	ltah-1.2	0.770971574433131	3.94302109571343e-26	1.03571953634218e-24
WBGene00017198	nhr-36	1.1336952199086	4.51985559507572e-26	1.18578439198107e-24
WBGene00000216	asp-3	0.561607137609696	4.56945372292279e-26	1.19733094250766e-24
WBGene00003564	ncs-2	0.478661951236736	4.80532190991183e-26	1.25759792206411e-24
WBGene00015085	B0244.10	1.05613386891588	5.5718569110754e-26	1.45642903697549e-24
WBGene00007840	C31C9.6	1.03772897545715	5.95639015329823e-26	1.55504587753708e-24
WBGene00045415	Y43F8B.15	2.16222351530938	7.72036087342974e-26	2.0131169703296e-24
WBGene00017214	F07E5.9	3.57618777865724	8.58199497017036e-26	2.23507266331265e-24
WBGene00003765	nlp-27	-0.919486104518552	9.52460206894976e-26	2.47755243623628e-24
WBGene00001793	gsy-1	-0.368869831176591	9.71469840712134e-26	2.52393752313017e-24
WBGene00012603	nspe-6	3.85678103102815	1.02513490888521e-25	2.66013821271737e-24
WBGene00003991	pfn-3	-0.915279816211235	1.03521161061976e-25	2.68303816953132e-24
WBGene00019579	oac-57	1.15594374881309	1.05184611584496e-25	2.72285865302184e-24
WBGene00012824	Y43F8B.14	1.79209272780382	1.22252349483588e-25	3.16086472717881e-24
WBGene00006826	unc-97	-0.544730960562255	1.38770433753337e-25	3.58212009719197e-24
WBGene00010684	K08F9.1	1.74229007413012	1.38879434579011e-25	3.58212009719197e-24
WBGene00021337	Y34F4.2	-3.25803148951677	1.4504193748252e-25	3.7365731826927e-24
WBGene00016714	C46F2.1	-0.71034008190665	1.46328013777575e-25	3.76517964862971e-24
WBGene00011006	ugt-47	-0.45879612531661	1.71173138146237e-25	4.39919069907246e-24
WBGene00000781	cpr-1	0.789993674169407	1.73804711092625e-25	4.46147326653811e-24
WBGene00013898	ZC443.3	0.726814073950457	1.8404427108173e-25	4.71866615593994e-24
WBGene00009798	F46G10.4	0.704604180937273	1.90480000369222e-25	4.87783551722092e-24
WBGene00022847	ZK1055.6	0.671175342322338	1.92940820481822e-25	4.93495649905415e-24
WBGene00010340	slcf-1	0.836620462324812	2.13255830916396e-25	5.44806374238622e-24
WBGene00002037	hum-4	0.523592702257874	2.21475890354299e-25	5.65132646887386e-24
WBGene00017202	clec-46	9.80023161315132	2.4271199831487e-25	6.18583706525676e-24
WBGene00020756	T24A6.20	-0.767290438737772	2.58139137900318e-25	6.57120461016082e-24
WBGene00000516	cki-1	1.45778137211159	2.8354617403255e-25	7.20940533121433e-24
WBGene00021589	Y46D2A.1	1.52457382793037	3.01444327818423e-25	7.65540014509488e-24
WBGene00013654	Y105C5B.15	-0.663930653968006	3.28881498216449e-25	8.34230299736257e-24
WBGene00012450	Y17D7B.2	2.19038535456092	3.94586805389062e-25	9.99713189918339e-24
WBGene00016269	C30G4.4	0.524130553663827	4.07491724488993e-25	1.03118980197132e-23
WBGene00004810	skr-4	0.661100126905755	4.39949716349344e-25	1.11201441276319e-23
WBGene00020808	clik-1	-0.476728010812866	4.40956710917897e-25	1.11324689538448e-23
WBGene00017065	D2092.4	-0.476054934115954	4.47401017555909e-25	1.12818746003451e-23
WBGene00011076	scav-5	1.07334895924145	5.47932352568266e-25	1.38006839541107e-23
WBGene00007751	C26G2.2	0.562478119728217	5.72529587308523e-25	1.44032854159283e-23
WBGene00012026	srz-100	5.56183481832369	6.16624573162914e-25	1.54944092628064e-23
WBGene00010727	K09G1.1	-0.556295873171128	7.18449181085671e-25	1.80318966597076e-23
WBGene00016260	rege-1	0.735873811359468	7.31242069154185e-25	1.83315117078957e-23
WBGene00019605	ctsa-4.1	0.849118536484469	7.47874776023939e-25	1.87265747071228e-23
WBGene00020740	T23F4.2	0.949144792864318	7.8440853997593e-25	1.96184511620118e-23
WBGene00003593	nfm-1	0.602784966774571	8.57837660483027e-25	2.1429944539386e-23
WBGene00020188	T03F1.6	1.40837896555298	8.71168951560511e-25	2.17376429659464e-23
WBGene00010887	M7.12	0.730921346835991	9.28191832466815e-25	2.31335624849927e-23
WBGene00008925	F17H10.1	-0.590101004376314	9.97542599184482e-25	2.48331336479909e-23
WBGene00020397	pcbd-1	-0.67996791654467	1.05259851238731e-24	2.61733138219369e-23
WBGene00019277	sgcb-1	-0.807440136705744	1.21552918169071e-24	3.01896320745754e-23
WBGene00022146	rml-5	-0.595687847680139	1.24339252244344e-24	3.08459205162646e-23
WBGene00045412	C25F9.12	2.66983019072153	1.44475881179405e-24	3.57999541872758e-23
WBGene00015350	fbxl-1	0.477908847470385	1.48164864912222e-24	3.6671659521115e-23
WBGene00020917	W01B11.6	-0.653543963612221	1.51414397253452e-24	3.74327126958533e-23
WBGene00001489	frm-2	0.599704847544019	1.53424175117844e-24	3.78858729202289e-23
WBGene00021466	eif-2gamma	-0.398510335517517	1.57198458282271e-24	3.87732077655028e-23
WBGene00012081	T27C5.8	9.52948126164134	1.8079593151594e-24	4.45422988058927e-23
WBGene00019433	acdh-3	-0.507215908944266	1.93256740675005e-24	4.75575772632383e-23
WBGene00020256	T05C3.6	-0.686498126460106	2.06139291390105e-24	5.06696051795358e-23
WBGene00001777	gst-29	-2.69265621497928	2.08870867412364e-24	5.12822241937756e-23
WBGene00010593	gsnl-1	-0.521212549371435	2.09593742681874e-24	5.14008270096487e-23
WBGene00013497	hex-5	-0.754292835167423	2.20301559781475e-24	5.396507008407e-23
WBGene00009805	F47B8.4	2.9780948720393	2.35623172201715e-24	5.76523638467072e-23
WBGene00017440	upb-1	-0.418466468192072	2.60800923756151e-24	6.37401026201748e-23
WBGene00009482	F36G3.1	0.523052714615046	2.62792248472377e-24	6.41536338696688e-23
WBGene00014251	gstk-1	-0.572501313362991	3.0759208947476e-24	7.50048787918318e-23
WBGene00003764	nlp-26	-1.30168272504893	3.23101760729896e-24	7.8697308403234e-23
WBGene00017374	ttr-41	-0.564778990619714	3.26150103145967e-24	7.93496176030722e-23
WBGene00018361	F42G8.10	-0.427143174411691	3.36413256600046e-24	8.1753761246773e-23
WBGene00012439	Y12A6A.1	-0.658747198226622	3.59145850737918e-24	8.71792997136641e-23
WBGene00015926	C17H11.6	0.439961131288741	3.61184250722213e-24	8.75749234160625e-23
WBGene00002299	let-23	0.72167511385402	4.19377077809609e-24	1.01569811138657e-22
WBGene00044922	Y43C5A.7	-1.5292738614043	4.58975865812969e-24	1.11034861262248e-22
WBGene00077525	C41G7.8	1.51752312613798	4.65764377017576e-24	1.12550097598588e-22
WBGene00016005	ift-74	1.38222683365272	5.31702926527015e-24	1.28339195125901e-22
WBGene00007141	pitr-4	3.56702566052255	5.54415098967266e-24	1.33670790002974e-22
WBGene00194926	K08D8.12	1.99986753099225	6.35959445379434e-24	1.53159042160256e-22
WBGene00019661	K11H12.5	1.62758528843982	6.53068753022252e-24	1.57102981507059e-22
WBGene00002199	kin-15	-1.0324980166342	7.25284351748391e-24	1.74279650172366e-22
WBGene00000835	cuc-1	-0.717822019544882	9.47888798089304e-24	2.2751454085382e-22
WBGene00022261	clec-210	-2.16749103924803	9.89936988117276e-24	2.37341268493352e-22
WBGene00021261	Y22D7AR.7	1.20861370206134	1.0005333990021e-23	2.39613775130849e-22
WBGene00011830	cyp-29A2	-0.881026514468167	1.05562091997312e-23	2.5252431694982e-22
WBGene00235133	T26H5.14	4.14783811976046	1.08366963928565e-23	2.58945095300429e-22
WBGene00018543	ugt-32	-1.80841470871031	1.10405512205231e-23	2.63522466437296e-22
WBGene00003929	pat-2	-0.546558426997533	1.13702795829568e-23	2.71090737020129e-22
WBGene00021369	siah-1	0.734371810640576	1.19011962753393e-23	2.83433601072913e-22
WBGene00016942	C55B7.3	-0.763390288406815	1.20368861128665e-23	2.863469666406e-22
WBGene00019748	atg-2	0.511295517511075	1.21768373449219e-23	2.89355134868134e-22
WBGene00015050	clec-51	-0.759383767819119	1.2531900393647e-23	2.97462627948428e-22
WBGene00006063	sto-1	0.68635596038003	1.35609458524207e-23	3.21532426328303e-22
WBGene00002188	kgb-2	1.2682372202714	1.52628422238467e-23	3.61484817929205e-22
WBGene00009907	F49H6.3	7.64918362787639	1.61661085933504e-23	3.82455156280213e-22
WBGene00021520	Y41D4B.18	1.55245585827523	1.71710636726481e-23	4.05782336008312e-22
WBGene00013906	ugt-5	-0.687090183042569	1.71900850681163e-23	4.0578445302864e-22
WBGene00018760	irg-3	1.15064602676535	1.74454979928602e-23	4.11360620438906e-22
WBGene00000074	adm-2	0.513752130898321	1.7549151571619e-23	4.1335001624844e-22
WBGene00003530	nas-11	-0.522630962021822	1.78616974776329e-23	4.20249861400202e-22
WBGene00016500	memo-1	0.561211070545102	1.83039422460335e-23	4.30182783006011e-22
WBGene00018951	nspg-6	0.410643572565192	2.05532614044282e-23	4.82517639586544e-22
WBGene00008741	ctsa-1.2	0.649527244401264	2.19579098346206e-23	5.14929802401814e-22
WBGene00015693	ugt-28	-0.720181516629678	2.33336031205666e-23	5.46592840749972e-22
WBGene00000133	amt-1	-1.78818984436297	2.43392550604211e-23	5.69527939918193e-22
WBGene00011015	R04F11.2	-0.366523288735885	2.58510258525184e-23	6.04243062293217e-22
WBGene00045411	C25F9.11	2.04842337606128	2.60215168738831e-23	6.07565569362539e-22
WBGene00006611	tre-5	1.14756740925261	2.67681244698836e-23	6.24317714785076e-22
WBGene00010015	atad-3	-0.44229609956061	2.81247064060668e-23	6.55244518595257e-22
WBGene00017131	E04F6.15	-1.03193251758735	2.84546965781231e-23	6.6221277573886e-22
WBGene00006342	sup-37	0.580590769462914	2.94105789890715e-23	6.8371621480668e-22
WBGene00020269	erfa-1	-0.364825029981871	3.6403017791214e-23	8.45354586497162e-22
WBGene00009852	arrd-24	2.76952386513472	3.7405482706361e-23	8.67693848839979e-22
WBGene00009403	F35C11.4	0.947434791207841	3.91448143989595e-23	9.07059407380864e-22
WBGene00017478	cest-26	0.708438817399163	4.01612974082591e-23	9.29608259879724e-22
WBGene00001178	egl-9	0.525035711037432	4.05414930020837e-23	9.37396290190575e-22
WBGene00010041	F54C9.3	0.580468163812027	4.11634826266497e-23	9.50752248512509e-22
WBGene00018268	F41C3.2	-0.816248933449434	4.20018344870238e-23	9.69071389014927e-22
WBGene00003495	mup-2	-0.506023027512152	4.45493860793792e-23	1.0267435927155e-21
WBGene00044360	C33C12.11	2.13161921742903	5.66727816079866e-23	1.30475231040342e-21
WBGene00022413	Y102A11A.3	0.611898153218096	6.44399077742516e-23	1.48197959574389e-21
WBGene00013018	Y48G10A.1	-0.460945960075233	7.47673774117091e-23	1.71764626735538e-21
WBGene00019058	F58F9.4	0.896071216446826	8.17437403987698e-23	1.8759050660677e-21
WBGene00006331	sup-26	0.566962384639128	8.28789708705601e-23	1.89992284667335e-21
WBGene00008486	ugt-44	0.673524429006595	8.40909899630491e-23	1.92564773383333e-21
WBGene00003831	nuo-1	-0.36165925180218	8.44293177026239e-23	1.93133190569695e-21
WBGene00004679	rars-1	-0.38356035896863	8.98104985706979e-23	2.05223691510057e-21
WBGene00009340	best-14	-0.520073840742884	9.26194101363344e-23	2.11416872935271e-21
WBGene00022856	cth-2	-0.564355858176621	9.59575438209839e-23	2.18803616410529e-21
WBGene00016614	trpp-12	-0.80301149410341	1.05284099846436e-22	2.39815026153933e-21
WBGene00017563	F18C5.10	0.556080909456496	1.08669763232524e-22	2.47264087592985e-21
WBGene00015776	dct-1	0.700233130390785	1.28650129055138e-22	2.92416422711329e-21
WBGene00004131	tent-5	0.411168088507211	1.34348857364807e-22	3.05045911944627e-21
WBGene00019932	R07C12.2	0.768360686361536	1.36937294826639e-22	3.10594071673459e-21
WBGene00012768	eef-1B.2	-0.448900147511755	1.64637458004992e-22	3.73027407492495e-21
WBGene00044743	crb-3	0.987916875041916	1.79554455028542e-22	4.06396007294802e-21
WBGene00010705	cyp-14A1	-1.04654038436922	2.16473275457855e-22	4.89439682084774e-21
WBGene00019732	M02D8.6	0.810242402494009	2.28311818910004e-22	5.1566233156133e-21
WBGene00006601	tpi-1	-0.471265566847629	2.40425895264889e-22	5.42451435695539e-21
WBGene00011771	T14G8.3	0.44713912339033	2.4922762089402e-22	5.61718698868815e-21
WBGene00021948	kvs-5	-0.552825045616876	2.61252064596243e-22	5.88201339554189e-21
WBGene00023345	T12B5.9	2.21655584558425	2.85451642483966e-22	6.42011595488072e-21
WBGene00005616	srj-29	4.91836504703452	3.02345543310425e-22	6.79295007894722e-21
WBGene00043062	clec-80	0.861544634009438	3.5702754560832e-22	8.01311875661646e-21
WBGene00020693	lron-8	-0.609447505060031	3.60979858756925e-22	8.09334967844763e-21
WBGene00008042	C40H1.7	1.14876027698603	3.69366723546847e-22	8.27273391066157e-21
WBGene00010475	K01F9.2	1.17175033536029	4.32473471688495e-22	9.67602963692191e-21
WBGene00014192	nhr-246	4.02625597619956	4.93998275247802e-22	1.10410417431297e-20
WBGene00271815	K04A8.21	4.28003819245984	5.30264504241693e-22	1.1839259774913e-20
WBGene00000731	col-158	-0.921198771115385	5.39534725984017e-22	1.2029766821825e-20
WBGene00004172	pqn-92	0.563723634710167	5.39919552234566e-22	1.2029766821825e-20
WBGene00010774	K11E4.2	1.19315658854663	5.67911755048861e-22	1.26403121056254e-20
WBGene00044642	clec-69	2.78679146522397	5.9569265568615e-22	1.32448925124242e-20
WBGene00006452	heh-1	-0.43855968777652	8.22645268810089e-22	1.82721022711663e-20
WBGene00012306	W06F12.2	0.622171326202192	8.90014364452836e-22	1.97479998837289e-20
WBGene00004930	sod-1	-0.522633025173806	8.98595956258645e-22	1.99177928918798e-20
WBGene00044787	pals-36	4.95995186160664	9.44671200867201e-22	2.09174406192021e-20
WBGene00017719	ldp-1	-0.508998291741928	9.92097843765944e-22	2.19449176298031e-20
WBGene00000657	col-81	-1.05299920491394	1.0606631211352e-21	2.34373745756823e-20
WBGene00012291	W06A7.2	-0.582563899688559	1.07720800819947e-21	2.37784515424794e-20
WBGene00019164	H06H21.8	-0.421503457894024	1.22613140671211e-21	2.70379635508924e-20
WBGene00001685	gpd-3	-0.442662580149581	1.47479543462427e-21	3.24879397181259e-20
WBGene00021495	sqst-2	0.869902945157717	1.55210290024071e-21	3.41558250141267e-20
WBGene00018257	F41B4.1	-0.614237101053867	1.63259681512683e-21	3.58903386004395e-20
WBGene00019780	M60.4	0.497223976549938	1.73342530617814e-21	3.80678668162114e-20
WBGene00044458	K11H12.10	4.92468468587908	2.09159088260588e-21	4.58865496190117e-20
WBGene00008567	acox-1.4	-0.496104221586847	2.1246078157306e-21	4.65632350944475e-20
WBGene00010901	M28.10	0.773193732161608	2.18467883279898e-21	4.783085403699e-20
WBGene00008127	ddo-1	0.760450095428649	2.89156404850486e-21	6.32426365465848e-20
WBGene00194708	Y36E3A.2	1.86152046363651	3.24386159467437e-21	7.08755651582573e-20
WBGene00015752	C14B9.2	0.43836074659251	3.30915895566496e-21	7.22286283663164e-20
WBGene00000675	col-101	-0.646110714053391	3.31277417206027e-21	7.22339792512104e-20
WBGene00016164	C27D9.2	4.99671502611909	3.38335075821092e-21	7.36979066580212e-20
WBGene00017308	F09F9.3	3.34657249023578	3.45200219702365e-21	7.5116969635538e-20
WBGene00019663	K11H12.7	-0.523378872752864	3.81616631208385e-21	8.29571082486869e-20
WBGene00010405	erfa-3	-0.329104461227374	4.01039264483929e-21	8.70909381453753e-20
WBGene00020169	mmaa-1	-0.423728541013548	4.32187407744768e-21	9.37601710283538e-20
WBGene00007516	gpx-5	-0.673905285973705	4.83847958986718e-21	1.04861447451176e-19
WBGene00021427	sec-61.B	-0.615538853541917	4.96140906710416e-21	1.0741701206496e-19
WBGene00016663	C45E1.4	1.0451339731522	5.04313152361069e-21	1.09076166576258e-19
WBGene00016435	C35B1.5	-0.407111747126505	5.22708558911833e-21	1.12940879553591e-19
WBGene00017625	cgt-2	0.566936592146865	5.483278543613e-21	1.18357091947433e-19
WBGene00009877	F49C12.7	0.584328410812379	5.54481843097487e-21	1.19565028420036e-19
WBGene00007071	AC3.5	-0.608040780886887	7.70233776223118e-21	1.65921515171521e-19
WBGene00000302	cav-2	1.1905895349203	7.77945992910503e-21	1.6741460253056e-19
WBGene00011494	T05F1.9	1.77012508246366	7.78834787420387e-21	1.67437761620547e-19
WBGene00015116	paic-1	-0.467562261873401	8.0882646661585e-21	1.737112874293e-19
WBGene00007000	tufm-1	-0.326621212860012	8.27914171399981e-21	1.77632756254126e-19
WBGene00000779	cpn-3	-0.487097186049445	9.27454983389396e-21	1.98790701139683e-19
WBGene00012783	Y43C5A.3	0.715824301044963	9.41995950372745e-21	2.01705706296598e-19
WBGene00044191	F43D2.6	-0.635093294312722	1.01505134299397e-20	2.17131841174978e-19
WBGene00004739	scd-1	0.468638056957085	1.0865108256143e-20	2.32186171846629e-19
WBGene00015803	C15H9.9	-0.483549416142389	1.20156943621475e-20	2.56518319679551e-19
WBGene00009554	F39B2.3	-0.484330463148803	1.32492076580425e-20	2.82570663624361e-19
WBGene00017759	sucl-2	-0.408457202420281	1.41973907197354e-20	3.0249192115985e-19
WBGene00012812	Y43F8B.1	-0.742333494178937	1.42290887268517e-20	3.02866224201927e-19
WBGene00012018	T25C12.3	0.556885469293079	1.43554464855969e-20	3.05252619020122e-19
WBGene00003970	pek-1	0.439257349175947	1.74155104984477e-20	3.69954461866925e-19
WBGene00015602	fbxa-158	4.55502104298189	1.87151368059846e-20	3.97168556732152e-19
WBGene00013080	Y51A2D.13	0.538045558372333	2.16199158570855e-20	4.58359323917677e-19
WBGene00016797	C50A2.3	-1.09357312408921	2.42209728584715e-20	5.12996375739604e-19
WBGene00007923	C34C12.4	0.489299908589636	2.62295481886453e-20	5.54989275296569e-19
WBGene00008099	C44H9.4	0.684637143838899	2.91001593744253e-20	6.15121120346579e-19
WBGene00022200	fard-1	0.480692065229529	3.18624631501018e-20	6.72847325280081e-19
WBGene00008739	F13D12.3	-0.637087974084265	3.19978538463359e-20	6.75041337935397e-19
WBGene00015057	gad-3	0.473653528973062	3.38501916837435e-20	7.13416920894157e-19
WBGene00020765	T24C12.3	-0.476113615742878	3.6120149477867e-20	7.60510102071318e-19
WBGene00013289	tag-273	-0.543715481556259	3.67013637806518e-20	7.71989235794396e-19
WBGene00016250	hsp-110	-0.326574018863317	3.98046993954901e-20	8.36445026316604e-19
WBGene00000380	cct-5	-0.337248799780649	4.08374300051495e-20	8.57306047728084e-19
WBGene00022893	ZK1290.13	0.635521756196953	5.0354838454198e-20	1.05607202292297e-18
WBGene00045305	ZC250.4	-1.02492003422312	5.09463864127859e-20	1.06743386742097e-18
WBGene00011849	T19H5.4	0.524671839344381	5.33342978182364e-20	1.11637435491805e-18
WBGene00007010	alx-1	0.358785114550334	5.77785590464557e-20	1.20822013131876e-18
WBGene00015332	tyr-1	-0.491294122893611	5.9896238441083e-20	1.25128262645826e-18
WBGene00012777	lact-8	-0.776324243257883	6.02914712915855e-20	1.25831294611864e-18
WBGene00303364	Y14H12A.5	1.6457910773305	6.5809158384944e-20	1.37213375566429e-18
WBGene00010902	M79.2	-0.490364047833643	6.6243417409123e-20	1.37984587827711e-18
WBGene00003169	mec-5	-0.567219468933674	6.63182454607397e-20	1.38006337204417e-18
WBGene00017443	F13H8.11	1.1415269724686	6.72134444582053e-20	1.39733556597204e-18
WBGene00021800	nduf-9	-0.33223979108939	7.16449995464463e-20	1.48802220957222e-18
WBGene00003003	lin-14	0.705317354164096	7.19479086593857e-20	1.49286686757529e-18
WBGene00018656	txdc-12.2	-0.673401316775905	7.59074220021452e-20	1.57350066072919e-18
WBGene00021898	Y54G2A.36	0.731575357172314	7.61246516101478e-20	1.57647901701634e-18
WBGene00014191	srt-22	8.6748471566484	8.30517485754618e-20	1.7182733387707e-18
WBGene00016103	dpyd-1	-0.411956032245833	8.62700818272169e-20	1.78313686970546e-18
WBGene00019014	F57C12.2	0.864902749896691	8.7105643237263e-20	1.79867279108622e-18
WBGene00007765	C27B7.9	-0.645670639237709	9.2127541391872e-20	1.90054063733723e-18
WBGene00013694	mekk-3	0.39782159058933	9.46558952390606e-20	1.95082159476349e-18
WBGene00002268	lec-5	-0.392748760132418	1.09412186421644e-19	2.25277694885832e-18
WBGene00019572	K09E2.3	-0.469961053118851	1.28888421001885e-19	2.65124224160692e-18
WBGene00003932	pat-6	-0.438867116915289	1.29098743631772e-19	2.65302250335896e-18
WBGene00004313	rbc-1	0.394056174554631	1.34033330870438e-19	2.75179158417334e-18
WBGene00017834	F26F12.3	0.429169392899887	1.39499950377747e-19	2.86128414966184e-18
WBGene00011978	T24B8.4	0.555554851983352	1.39896957089905e-19	2.86668391803539e-18
WBGene00007397	C07A4.2	0.950792900724836	1.46773210628595e-19	3.00471537403372e-18
WBGene00000638	col-62	-0.813035012817074	1.63999150369337e-19	3.35415819562632e-18
WBGene00011661	ztf-27	0.540432908168749	1.66764329993203e-19	3.40746105726818e-18
WBGene00017926	cox-6C	-0.423979673494335	1.68467055967257e-19	3.43897416914494e-18
WBGene00020358	math-39	0.982498468012899	1.81473484703549e-19	3.70095401630434e-18
WBGene00010627	nol-56	-0.31741002621372	1.92639777511204e-19	3.92494390796117e-18
WBGene00007925	C34C12.6	-1.19413347423931	1.95473460676109e-19	3.97889663450305e-18
WBGene00009886	F49E2.2	0.446433275932617	1.95870077738057e-19	3.98318714064281e-18
WBGene00000035	ace-1	0.63048103952578	2.27270323576612e-19	4.6173574554892e-18
WBGene00010215	nhr-193	0.969409969610187	2.346753386973e-19	4.76328713033894e-18
WBGene00007257	C01H6.8	-0.93275054755496	2.55655230279903e-19	5.18421400739776e-18
WBGene00000785	cpr-5	-0.725770759169848	2.59117218404284e-19	5.24945033958169e-18
WBGene00000869	cyc-1	-0.329601052890479	2.62353592223131e-19	5.30999706865968e-18
WBGene00000378	cct-2	-0.292450009644815	2.82164487212653e-19	5.70557888576981e-18
WBGene00000086	aex-3	0.631093086814117	2.8378809965211e-19	5.73300106309455e-18
WBGene00010049	F54D5.3	0.463925947462876	2.87876508133221e-19	5.81011777337803e-18
WBGene00000933	dap-3	-0.325930927437712	2.96829063550425e-19	5.98516853070537e-18
WBGene00006592	dpy-31	-0.534893822946787	3.1496418573288e-19	6.34487063627683e-18
WBGene00013484	Y69H2.9	-0.744401668157049	3.31428920826685e-19	6.67027933239358e-18
WBGene00001345	fos-1	0.548085690656667	3.35980478718692e-19	6.75553994451824e-18
WBGene00016020	sptl-1	-0.36312793392883	3.48411486818043e-19	6.99892390670847e-18
WBGene00016325	C32E8.9	-0.599650752065682	3.63787582632087e-19	7.30095790836718e-18
WBGene00001000	dim-1	-0.450481908665056	3.86619816659037e-19	7.75192623972852e-18
WBGene00021340	Y34F4.5	0.677135495305548	3.92069099048737e-19	7.85384025141181e-18
WBGene00007593	C14H10.3	0.50078081137257	3.98998131486205e-19	7.98517829157359e-18
WBGene00006836	unc-112	-0.389301886847063	4.1123220223758e-19	8.22234237197789e-18
WBGene00044569	C25F6.8	5.28297481636697	4.60306376901732e-19	9.19497379544429e-18
WBGene00001250	elt-2	0.592759188430587	4.64802763058493e-19	9.27614750781727e-18
WBGene00001774	gst-26	-0.593407938488114	5.01746286837545e-19	1.00041208484427e-17
WBGene00000114	alh-8	-0.683107921695686	5.10708539153287e-19	1.01733520708286e-17
WBGene00012113	T28B8.1	0.403994005296814	5.36953275415848e-19	1.06862177393345e-17
WBGene00021020	W04B5.3	1.17815255795919	5.38951386280755e-19	1.07160334077381e-17
WBGene00020393	T10B5.7	-0.518850956345843	5.53273091068454e-19	1.09905981779066e-17
WBGene00007812	C29F7.3	-0.505106774275528	5.61963362123603e-19	1.11528913923679e-17
WBGene00018216	F40A3.1	0.546007550826466	5.66194247496546e-19	1.12264639230721e-17
WBGene00004804	skn-1	0.330995826763249	5.68024844894638e-19	1.12523516871272e-17
WBGene00016201	tdo-2	-0.792100172895182	5.6870789301902e-19	1.12554801283192e-17
WBGene00013633	Y105C5A.8	-0.699664148553596	6.07777463797637e-19	1.20176219179322e-17
WBGene00012886	Y45F10D.6	-1.03582171869693	6.2826246482991e-19	1.24112236600593e-17
WBGene00019902	R05G6.10	0.426402815138943	6.6641616343431e-19	1.31528214061243e-17
WBGene00022546	ZC196.2	-1.90880547887649	7.05628854283892e-19	1.39139363962474e-17
WBGene00004003	pgp-9	-0.642576736701856	7.37755365129972e-19	1.45340519266506e-17
WBGene00015369	ugt-51	-0.871083178223167	8.04035148258038e-19	1.58252427619493e-17
WBGene00003994	pgl-3	-0.310257999713103	8.18343725735322e-19	1.60920912086338e-17
WBGene00017126	E04F6.6	-0.720489846867965	8.55924310508596e-19	1.681565689408e-17
WBGene00010744	K10D6.4	0.650791304370792	8.60780362929225e-19	1.68865177086517e-17
WBGene00007402	ugt-60	-0.787209893853526	8.61106832861634e-19	1.68865177086517e-17
WBGene00018491	mdh-1	-0.399104785567857	9.64066543486356e-19	1.88883019132418e-17
WBGene00000609	col-20	-0.386947410291394	1.00227707004792e-18	1.96190015702348e-17
WBGene00020326	math-38	0.73242614895108	1.0515082025161e-18	2.05638930773085e-17
WBGene00006463	nduf-2.2	-0.348762356725408	1.06049541893975e-18	2.07207464079805e-17
WBGene00019322	ahcy-1	-0.531274026461886	1.07469552719998e-18	2.09790746174904e-17
WBGene00000283	cah-5	-0.583387791155676	1.10410479745767e-18	2.15335598077414e-17
WBGene00003735	nhx-8	0.475363542975334	1.16939811357076e-18	2.27862537875234e-17
WBGene00007363	stdh-1	-0.549952234115213	1.2131947469093e-18	2.36181800229373e-17
WBGene00006662	twk-7	0.760451881779928	1.21817700955602e-18	2.36773231476664e-17
WBGene00012850	Y44A6C.1	0.625184068288843	1.21919068554539e-18	2.36773231476664e-17
WBGene00015469	C05D2.8	-0.444414628203892	1.2195467367278e-18	2.36773231476664e-17
WBGene00044029	C05D12.7	1.06783968226827	1.22189017058328e-18	2.37013519604362e-17
WBGene00010238	F58B4.5	-0.588363379428504	1.23006853712407e-18	2.38384168397081e-17
WBGene00017717	F22F4.4	-0.523004329674282	1.2414327431441e-18	2.40369190754748e-17
WBGene00020580	T19D12.5	0.86581902365871	1.26022125012336e-18	2.43786843638484e-17
WBGene00019963	R08E5.3	-0.794015471930556	1.30862137264061e-18	2.52921465294669e-17
WBGene00003923	pas-2	-0.363318500135908	1.45777513316965e-18	2.81495064904129e-17
WBGene00017499	pud-1.1	-1.3933199561025	1.58516532351437e-18	3.05818483746239e-17
WBGene00007829	oac-5	3.52673980418471	1.60628207200611e-18	3.09613758375711e-17
WBGene00002026	hsp-70	-0.784372329895365	1.61886899432599e-18	3.11759550982778e-17
WBGene00012375	mecr-1	-0.355528922304081	1.65263149597679e-18	3.1768993855572e-17
WBGene00007347	C05G5.1	0.712683407281669	1.65317192988798e-18	3.1768993855572e-17
WBGene00021161	Y4C6B.7	-0.684804768088465	1.65411015875797e-18	3.1768993855572e-17
WBGene00013091	Y51B9A.9	1.49152933715604	1.72978336678717e-18	3.31926380337657e-17
WBGene00011676	cyp-13A2	-0.468122504850022	1.78748637015819e-18	3.42692154364676e-17
WBGene00012989	Y48C3A.5	0.771014186337136	1.79975771162048e-18	3.44736432447483e-17
WBGene00010646	K08C7.1	-0.554247751776208	1.885393279322e-18	3.60817138830249e-17
WBGene00004990	spp-5	-0.351074838783851	1.97512544373044e-18	3.77652442113455e-17
WBGene00020080	math-37	1.53504176524247	2.13525862651322e-18	4.07906714801109e-17
WBGene00009724	F45D3.4	0.451257416069795	2.21024446358578e-18	4.21855563958127e-17
WBGene00001497	fars-1	-0.316467057761077	2.24072124825832e-18	4.27291986078015e-17
WBGene00003149	mbk-1	0.414373840074986	2.44165221646223e-18	4.65194432068014e-17
WBGene00017467	F14F9.4	0.973606511114168	2.4735144978684e-18	4.70846445358005e-17
WBGene00006634	tsp-8	-0.584174085405887	2.89997156897136e-18	5.51534965477658e-17
WBGene00016865	ets-9	0.695721796625485	2.97460067226075e-18	5.65226868876215e-17
WBGene00011738	T12G3.2	0.419560628062018	3.02587210870384e-18	5.74460077749851e-17
WBGene00004890	smp-2	0.409652196295988	3.0695422003219e-18	5.822351108115e-17
WBGene00219838	C28H8.14	0.609219948286611	3.0964066215456e-18	5.86811490063735e-17
WBGene00010471	cdr-6	-0.53861901541395	3.10570916695734e-18	5.88054507814166e-17
WBGene00004862	sma-9	0.437517053867383	3.18980953860035e-18	6.03445522068491e-17
WBGene00018353	fbxa-182	0.62270553322983	3.41380508504099e-18	6.45251306814537e-17
WBGene00000915	hsp-90	-0.271626073178533	3.96365283795624e-18	7.48519250473604e-17
WBGene00000877	cyn-1	-0.518752253975729	4.181233707166e-18	7.88913409149613e-17
WBGene00010357	H03A11.2	0.568396747361034	4.18999832147835e-18	7.89871803188804e-17
WBGene00019115	nhr-195	0.818757458591516	4.26468664060071e-18	8.03245109443195e-17
WBGene00015413	pdhb-1	-0.408437034622185	4.31355728843742e-18	8.11736496227987e-17
WBGene00002024	hsp-43	-0.477852640276641	4.32354932769497e-18	8.12903125349245e-17
WBGene00006984	zig-7	0.355323982654475	4.58927298957643e-18	8.6210760086399e-17
WBGene00022487	fbxa-21	0.950992975724423	4.6406077500683e-18	8.70987622722977e-17
WBGene00001687	gpn-1	1.22916558314806	4.69127824499944e-18	8.79727540711444e-17
WBGene00000752	col-179	-0.375741557206364	4.7406020197299e-18	8.88199857437856e-17
WBGene00045515	nhr-291	8.26948343355206	4.75922100988536e-18	8.90909546950942e-17
WBGene00020031	suco-1	0.359205442296569	4.77636655418116e-18	8.93338924278526e-17
WBGene00017244	apy-1	-0.386367683214126	5.08938805814031e-18	9.51054434508974e-17
WBGene00008360	nspc-19	-0.937937276720019	5.10221330635337e-18	9.5262055756427e-17
WBGene00013874	cest-2.2	-0.649221688707804	5.37724684653287e-18	1.0028716979405e-16
WBGene00001955	hlh-11	0.387602515928847	5.38071499781456e-18	1.0028716979405e-16
WBGene00019556	K09C6.2	0.695065329228513	5.42319746251727e-18	1.00991150661681e-16
WBGene00019029	F58B6.1	-1.57097356484268	5.57578513317932e-18	1.03742516097713e-16
WBGene00021236	pud-1.2	-1.45313005635888	5.58941763475607e-18	1.03905964946541e-16
WBGene00013077	ttr-24	-0.451379040644826	5.60036005388964e-18	1.04019165853614e-16
WBGene00012682	asp-16	8.39180324481526	5.63710691308354e-18	1.04611038593102e-16
WBGene00019965	R08F11.1	-0.469478154309658	5.7009489692161e-18	1.05704273534756e-16
WBGene00018966	F56D2.5	0.696093599720247	5.73459325719824e-18	1.0623619003871e-16
WBGene00014262	ZK1321.4	-0.321855581528338	5.77773867457848e-18	1.06943049007699e-16
WBGene00015248	mai-2	-0.488292217464911	6.01953804329176e-18	1.11311712384457e-16
WBGene00008577	F08G2.5	1.37832449643201	6.02414791294065e-18	1.11311712384457e-16
WBGene00000221	atf-4	-0.421488698159465	6.19829011572004e-18	1.14430792713474e-16
WBGene00008644	F10C2.3	0.928035841255917	6.35816563224826e-18	1.17281344373158e-16
WBGene00013435	Y66D12A.9	-0.442255651501685	6.75294563831063e-18	1.24456265530138e-16
WBGene00010083	xdh-1	0.604196520390288	6.93054594561647e-18	1.27619692266618e-16
WBGene00003061	lpd-5	-0.369189189527217	7.00872326842147e-18	1.28948475996005e-16
WBGene00006794	unc-60	-0.446589944185712	7.29985649804361e-18	1.34189643378273e-16
WBGene00007153	clec-41	2.90137650499779	7.3633550344595e-18	1.35240918430681e-16
WBGene00017501	pud-3	-1.0775416860757	7.64894068364565e-18	1.403659200456e-16
WBGene00020832	T26C12.2	1.47317600133343	8.24685180669085e-18	1.51143013976816e-16
WBGene00011756	ctg-2	0.483014452748403	8.25031848245195e-18	1.51143013976816e-16
WBGene00019401	nuo-4	-0.276465190991754	9.12895336102184e-18	1.67096487053922e-16
WBGene00010062	lipl-1	0.645871069975056	9.57065850844428e-18	1.75031991868596e-16
WBGene00015101	rpia-1	-0.381841563230872	9.94043101051352e-18	1.8163955522536e-16
WBGene00015382	C03B1.14	0.758078864053215	9.96773274207343e-18	1.81983290965589e-16
WBGene00020339	ttr-59	-0.576246277054975	1.0023321778454e-17	1.82842450212242e-16
WBGene00020307	T07D3.4	0.70267607143032	1.07820083686693e-17	1.96514938243246e-16
WBGene00077701	poml-3	-0.515241298535336	1.09608793239962e-17	1.99605341912094e-16
WBGene00015472	C05D9.3	-0.590967518149676	1.13701185098208e-17	2.06882105381578e-16
WBGene00021876	Y54G2A.11	0.581231699970907	1.21424522781455e-17	2.20747516649509e-16
WBGene00018407	F44B9.2	-0.568393420745379	1.22023600738979e-17	2.21648632054175e-16
WBGene00012428	Y11D7A.3	-0.437018819502503	1.26682449911879e-17	2.29916310873091e-16
WBGene00001852	hil-1	0.861792861920804	1.27943093319645e-17	2.320078056018e-16
WBGene00011497	T05F1.13	-0.883148635406245	1.29340774950382e-17	2.34344054969272e-16
WBGene00019327	zip-2	0.521097575783663	1.34076956053445e-17	2.42720057098779e-16
WBGene00001912	his-38	-1.29587760856445	1.46835060288017e-17	2.65591787528554e-16
WBGene00011668	clec-47	-0.737221013162636	1.48944049037825e-17	2.69179321001411e-16
WBGene00021448	Y39D8A.1	0.620395881397518	1.52385264700919e-17	2.75166450176875e-16
WBGene00012717	Y39E4B.6	0.456651091519449	1.52789111108353e-17	2.75663451809465e-16
WBGene00011517	cgt-1	1.27604146824095	1.59049877780586e-17	2.86717836867037e-16
WBGene00006675	twk-22	-0.577535359364509	1.63200196304985e-17	2.93952353579921e-16
WBGene00001598	glh-1	-0.359386752498567	1.65317254938936e-17	2.9751553672218e-16
WBGene00044205	T13F3.8	0.637834036562299	1.8647184466121e-17	3.35305160945333e-16
WBGene00022848	ZK1055.7	0.510022051278146	1.92765438732085e-17	3.46331468045559e-16
WBGene00014057	ZK673.1	-0.925322829992166	1.97697183410424e-17	3.54894592061894e-16
WBGene00019730	asns-2	-0.465181544881973	2.00101274791804e-17	3.58909684007325e-16
WBGene00020208	fnip-2	0.410664794480343	2.15328210863352e-17	3.85898400639221e-16
WBGene00012464	arrd-7	0.772249749038836	2.17567740095901e-17	3.89586210627864e-16
WBGene00007717	C25D7.5	0.978457097717255	2.18699384503004e-17	3.91285693442187e-16
WBGene00002057	ifd-1	0.694089907631063	2.39182802871778e-17	4.27576663615821e-16
WBGene00019410	K05F1.9	0.430375585576137	2.41569788993108e-17	4.31483904773189e-16
WBGene00007261	lron-3	-0.507329938783251	2.45429826440456e-17	4.38013563690653e-16
WBGene00001787	gst-39	-0.716410459318053	2.50287868653453e-17	4.46311994735284e-16
WBGene00001520	gas-1	-0.439781587117442	2.54494345384031e-17	4.53435727261955e-16
WBGene00017964	F31F7.1	0.464957548709236	2.68167008735403e-17	4.77399639969653e-16
WBGene00185014	F17C8.9	-0.756347995844705	2.7222459095083e-17	4.84220903107061e-16
WBGene00007982	pxd-1	0.429474198869206	2.87832708163331e-17	5.11559391938047e-16
WBGene00000237	bam-2	0.557578614045943	2.98470051237939e-17	5.30025441444406e-16
WBGene00011182	R09H10.5	0.483110896642058	3.07576321250505e-17	5.45744277291667e-16
WBGene00020708	dmd-8	-1.32065417132486	3.19499746851334e-17	5.66431561125847e-16
WBGene00010766	mrps-27	-0.417907742884602	3.35231652438387e-17	5.93831011435074e-16
WBGene00000512	ckb-2	0.662535144360963	3.41998463829094e-17	6.05317512280165e-16
WBGene00008900	F16H6.10	0.551635078181041	3.46119781347282e-17	6.12106550610366e-16
WBGene00017023	D1022.4	-0.555317102158442	3.81054982618245e-17	6.73333264422049e-16
WBGene00022462	Y110A7A.15	-0.28866832054139	3.83341313353588e-17	6.76815297398748e-16
WBGene00007228	acs-7	0.602278668300237	3.94922270768597e-17	6.96688391082642e-16
WBGene00044607	K02A11.4	1.16717489116254	3.97477695989395e-17	7.0061981380236e-16
WBGene00011619	T08G3.7	0.657437546946285	4.16413073325272e-17	7.3339341114658e-16
WBGene00010897	lact-3	0.432908287472019	4.1682343112389e-17	7.33513417299627e-16
WBGene00003847	blmp-1	-0.581093847417347	4.24609702021104e-17	7.46602490001669e-16
WBGene00016210	C29F5.1	-0.462045048696448	4.291868198224e-17	7.54031991481419e-16
WBGene00022867	ZK1240.2	0.564948199581591	4.36331523900996e-17	7.65956583398358e-16
WBGene00022771	ZK616.1	-1.14529349817394	4.44914873766346e-17	7.80385057635668e-16
WBGene00020350	T08B2.12	0.619137870383049	4.52785929539159e-17	7.93541587386944e-16
WBGene00001631	gly-6	-0.388757531261406	4.74537865478883e-17	8.30984036656404e-16
WBGene00004789	sgk-1	0.493607247322394	5.07617481960656e-17	8.88185559864874e-16
WBGene00044343	clec-77	5.0820004275688	5.08679704346553e-17	8.89318171530507e-16
WBGene00011480	enpl-1	0.307665601965881	5.25269083922635e-17	9.17572742037308e-16
WBGene00020562	T19C3.4	0.49429282525201	5.33235823523088e-17	9.30730996856179e-16
WBGene00003515	myo-3	-0.516734571829353	5.39490945718488e-17	9.4088274455086e-16
WBGene00010303	cri-3	-0.393246210441245	5.5846383661894e-17	9.73179989763444e-16
WBGene00008969	cdc-50.B	0.507194759392322	6.08633057055257e-17	1.05974337489215e-15
WBGene00003926	pas-5	-0.373813964061608	6.51652875423119e-17	1.13372790030999e-15
WBGene00006408	tag-18	-0.394859120790833	6.57876418703864e-17	1.14362718235999e-15
WBGene00004504	rpt-4	-0.261576593626136	7.27956775017888e-17	1.26442670305781e-15
WBGene00007898	C33D9.3	0.588110282568556	8.15004443290018e-17	1.41447815688083e-15
WBGene00021743	Y50D4B.4	-0.657426788188805	8.68096621705108e-17	1.50540315450059e-15
WBGene00004014	phb-1	-0.37424318966058	8.82388497373454e-17	1.52895028720312e-15
WBGene00001566	acdh-13	-0.333409878236719	8.94914285801175e-17	1.54940168027968e-15
WBGene00002632	let-413	0.362280059853399	9.05091542379737e-17	1.56575723320156e-15
WBGene00016288	C31H1.5	0.480690047372654	9.28148777537572e-17	1.60435007239841e-15
WBGene00021870	samt-1	0.709673462351596	9.50390826721745e-17	1.64147276228476e-15
WBGene00004002	pgp-8	-1.41256903735351	9.75997397289114e-17	1.68434204617511e-15
WBGene00022584	ZC266.1	-0.668475537956923	1.02232767107881e-16	1.76287781994394e-15
WBGene00021487	comt-3	-0.698921050726024	1.0511919447667e-16	1.8111935807178e-15
WBGene00004024	php-3	0.528617513871701	1.09316791505513e-16	1.88200490693105e-15
WBGene00002257	lbp-5	0.562946133835894	1.1009631475495e-16	1.89390402123402e-15
WBGene00001638	gly-13	0.326011752494322	1.14466828210839e-16	1.96750761497283e-15
WBGene00021420	trap-3	-0.384250099841865	1.16728427448956e-16	2.00477332847831e-15
WBGene00001623	glt-5	0.982684595969396	1.18942798457152e-16	2.04116888881552e-15
WBGene00003055	lon-1	-0.449060804702068	1.24247822939811e-16	2.13050226951353e-15
WBGene00000239	bas-1	-0.497488128929698	1.32564964503966e-16	2.27130091860752e-15
WBGene00010679	K08F4.5	0.556517126169901	1.34285811089437e-16	2.29894734416213e-15
WBGene00020280	T06A1.5	0.492489305243651	1.37712656844708e-16	2.35573271094132e-15
WBGene00016493	C37A2.7	-0.32725216505439	1.39086206604651e-16	2.3773315409602e-15
WBGene00002272	lec-9	0.471082140505688	1.45292255895787e-16	2.48142965168948e-15
WBGene00002254	lbp-2	-0.491372748485133	1.48287867206194e-16	2.53057495676558e-15
WBGene00011798	T16G1.4	1.24608361865313	1.52188726961837e-16	2.59507810159109e-15
WBGene00011409	T04A8.7	-0.315466773338793	1.59904476829834e-16	2.7244773898018e-15
WBGene00019564	K09D9.1	0.756577402183206	1.60550192199972e-16	2.73330644925672e-15
WBGene00010086	F55B11.4	0.415111306225482	1.64149415785172e-16	2.79236395074555e-15
WBGene00009560	psa-3	1.23732156356619	1.65124702002625e-16	2.80672709177182e-15
WBGene00044349	Y71G12B.32	2.41741156822217	1.73626177702293e-16	2.94889341748886e-15
WBGene00004465	rpn-9	-0.317783058289299	1.82965906362851e-16	3.10502167227434e-15
WBGene00220094	T25C12.12	0.845975613638107	1.83108490890864e-16	3.10502167227434e-15
WBGene00021110	W09C3.2	0.601933028515036	2.02439536919968e-16	3.43010990857122e-15
WBGene00020237	phat-4	-1.25212040635881	2.02812127568855e-16	3.43370864321552e-15
WBGene00001500	ftn-1	0.557176586935006	2.04713072776185e-16	3.46315706541811e-15
WBGene00010989	R03D7.2	-0.647660173807282	2.34562351065386e-16	3.96499166619517e-15
WBGene00008359	nspc-17	-0.666911576467423	2.35965998857456e-16	3.98557542908646e-15
WBGene00023492	T24D3.2	-1.09673675997179	2.36593670508152e-16	3.99303049895413e-15
WBGene00010984	nkat-3	-0.42604907293681	2.46899426346162e-16	4.16368395303197e-15
WBGene00020427	sav-1	0.486047550533507	2.5415927034956e-16	4.28274355398778e-15
WBGene00006438	nrfl-1	0.403644571299702	2.54855804489292e-16	4.29110708045836e-15
WBGene00022643	ZK6.8	-0.955686453115099	2.5904563218365e-16	4.35822926234251e-15
WBGene00000881	cyn-5	-0.353997103175597	2.59977503005053e-16	4.37047670541985e-15
WBGene00015709	cyp-33A1	-0.599483454573015	2.60699793687556e-16	4.37918446543814e-15
WBGene00018119	F36H12.3	0.678341106535686	2.68518218976704e-16	4.50698473417907e-15
WBGene00019176	H10D12.2	0.657943998283963	2.74990123888746e-16	4.61200181176164e-15
WBGene00000022	abt-4	0.585999353803575	2.8116669047798e-16	4.7119052726388e-15
WBGene00021492	comt-5	-1.09415214507049	2.914242416789e-16	4.87998999698871e-15
WBGene00044396	ZK1290.14	1.01139181982083	2.96357154934727e-16	4.95871917164007e-15
WBGene00007448	C08F8.6	0.434571118307087	3.08570225729097e-16	5.1590438520105e-15
WBGene00021286	tald-1	-0.426501625237221	3.29876378060384e-16	5.5109667087656e-15
WBGene00004421	rpl-10	-0.325913221932524	3.37944163043304e-16	5.64135139460293e-15
WBGene00003609	nhr-10	-0.37981025476335	3.60079764582443e-16	6.00618651677828e-15
WBGene00011727	T12A7.6	0.714021608361907	3.74187837132904e-16	6.23665793243132e-15
WBGene00011262	pho-8	1.30976817289699	3.85184342596386e-16	6.41495042673733e-15
WBGene00000371	cox-5B	-0.317960306276813	3.85787264764976e-16	6.42000328646932e-15
WBGene00011045	gpx-2	-0.323854524784715	4.03962514405826e-16	6.71724789276529e-15
WBGene00007423	C08B6.2	-1.60259813130333	4.10479198592767e-16	6.82031871522277e-15
WBGene00017487	F15E6.6	0.675696832026241	4.21367614063759e-16	6.99581211451789e-15
WBGene00013238	trap-4	-0.370403361738897	4.33654491432288e-16	7.19423403201211e-15
WBGene00002262	ldh-1	-0.415340279460361	4.40437092453626e-16	7.3011049030557e-15
WBGene00009626	F42A8.1	-0.692085878438051	4.74298782936104e-16	7.85635248334812e-15
WBGene00002238	kars-1	-0.296783643610592	4.82046799254555e-16	7.97852594225647e-15
WBGene00206513	B0244.15	4.83038565291419	4.87787754158025e-16	8.06731691560425e-15
WBGene00018744	F53B3.6	-0.974830035220539	4.88561196920394e-16	8.07387871610774e-15
WBGene00009518	clec-166	-0.896624354405881	4.89826320611929e-16	8.08854958089068e-15
WBGene00269434	sqst-5	0.984387433307434	4.92308810276296e-16	8.12328486486692e-15
WBGene00019237	wdr-62	0.432586607882907	4.96335916803694e-16	8.18343387751567e-15
WBGene00044221	F41G3.18	1.27517485416581	4.999298871071e-16	8.23635449673604e-15
WBGene00020254	T05C3.2	-0.926140325904016	5.0866525094389e-16	8.37383332467845e-15
WBGene00000176	aqp-8	-0.609510157156633	5.12851079252345e-16	8.43626249631217e-15
WBGene00018151	F37C12.3	-0.460031505980451	5.13508612590124e-16	8.44060092197601e-15
WBGene00020528	lgc-54	-1.41981443901253	5.20993452877729e-16	8.55706794557949e-15
WBGene00009531	F38B2.4	-0.436066687305854	5.29956075341241e-16	8.69760989193275e-15
WBGene00021813	Y53G8AR.6	-0.336780654952555	5.9093692392834e-16	9.69100384657999e-15
WBGene00020509	hex-1	-0.37438254500789	6.25483059752022e-16	1.0249697173337e-14
WBGene00007055	tag-196	0.415572107050432	6.48904507586556e-16	1.06253775520323e-14
WBGene00008993	F21A3.3	-0.759605497122968	6.57561446188802e-16	1.07589099523747e-14
WBGene00013255	tric-1B.1	-0.392058010211212	6.89835806059539e-16	1.12783681671092e-14
WBGene00016142	mrps-18C	-0.313939060915948	6.98355732769628e-16	1.14089609574575e-14
WBGene00044031	F49C5.9	-2.01853033132217	7.07041778735904e-16	1.15420666301793e-14
WBGene00008532	dpt-1	-0.265756974535323	7.09490214766797e-16	1.15732216615765e-14
WBGene00001389	far-5	-0.860142572977802	7.89061102739298e-16	1.28613959514176e-14
WBGene00015168	pdi-6	0.409670583918834	8.0086721846814e-16	1.30439118241992e-14
WBGene00008601	mob-2	0.449297770525292	8.17509955638885e-16	1.33048658991373e-14
WBGene00008100	C44H9.5	0.598508642496958	8.40443575514452e-16	1.36677295884497e-14
WBGene00013923	ghi-1	1.25920105509159	8.51799702534681e-16	1.38419066141989e-14
WBGene00303363	R03H10.12	2.0434955700874	8.53025660784201e-16	1.38513272827641e-14
WBGene00003980	pes-7	0.468076205362369	8.54895842453525e-16	1.38711865913314e-14
WBGene00009739	F45H10.2	-0.320706167978495	8.70743078976389e-16	1.41176302229803e-14
WBGene00009620	fip-5	-1.13419762911157	8.90326777537566e-16	1.44242359408467e-14
WBGene00015509	C06A6.4	-0.310681936438537	8.93733107227892e-16	1.44684859670111e-14
WBGene00015597	fbxa-162	3.08459363108621	9.09441833046297e-16	1.47116801883127e-14
WBGene00000693	col-119	-0.379739917783576	9.12565506776168e-16	1.47510777317047e-14
WBGene00002247	lam-1	-0.380717401866179	9.41249877674186e-16	1.52032779789514e-14
WBGene00012231	W04A4.2	-0.291685137076113	1.10460503341776e-15	1.78283917818346e-14
WBGene00020047	ttr-32	-0.752361804055308	1.12700221348671e-15	1.8176196722253e-14
WBGene00007672	fbxa-136	3.01896178779873	1.13252276637194e-15	1.82514984770047e-14
WBGene00012704	mlt-3	-0.622119219605254	1.14272488795389e-15	1.84020775720539e-14
WBGene00008408	D2023.4	-0.456348554659656	1.1440706515258e-15	1.84099176762793e-14
WBGene00009624	cnc-8	-0.620136388937548	1.15332135411401e-15	1.85448536414701e-14
WBGene00007108	gspd-1	-0.293482122712547	1.20253504498159e-15	1.93216912699665e-14
WBGene00003769	nlp-31	-0.649921154904549	1.20985226081308e-15	1.94246991447698e-14
WBGene00015680	egal-1	0.470584313057855	1.26054421584954e-15	2.02234316785322e-14
WBGene00016332	C32F10.4	0.679368476483694	1.29146446694143e-15	2.07040010354694e-14
WBGene00011853	clec-40	3.30645773738898	1.30889050147502e-15	2.09676823681731e-14
WBGene00018807	fbxa-146	0.679341797717422	1.37907927086494e-15	2.20755676562503e-14
WBGene00010183	fipr-13	-0.52415256872809	1.38570191453733e-15	2.2165025997159e-14
WBGene00001505	fut-1	0.634454616491946	1.4577196079911e-15	2.32995988647885e-14
WBGene00003767	nlp-29	-0.868408534728228	1.4659713981423e-15	2.34140320028182e-14
WBGene00007282	clec-223	0.735668824252134	1.49072464511629e-15	2.37916545371724e-14
WBGene00016716	acs-17	0.430309195710653	1.51826064505392e-15	2.42130942455995e-14
WBGene00006705	ubc-8	0.609195722016743	1.54106547933681e-15	2.45585111405986e-14
WBGene00000502	chp-1	-0.385558388223394	1.56066962648915e-15	2.48524463403925e-14
WBGene00016970	C56E6.2	-0.494538392308022	1.65759203536425e-15	2.63762640579044e-14
WBGene00011097	nhr-206	1.06530904135798	1.67092667773526e-15	2.65687258238706e-14
WBGene00018346	F42C5.4	0.810562664531142	1.71286753171155e-15	2.7215420811494e-14
WBGene00015763	C14C6.12	2.31629840183163	1.74785233972375e-15	2.77507163330659e-14
WBGene00012361	mrpl-12	-0.356010328020576	1.79104410480327e-15	2.84154251238737e-14
WBGene00002263	lea-1	0.384883858604307	1.81356262962023e-15	2.87514063633728e-14
WBGene00015884	C17B7.10	2.68816676982636	1.85956643033965e-15	2.94589407745011e-14
WBGene00003497	mup-4	-0.61395806050586	1.91267106314864e-15	3.02778371990605e-14
WBGene00014252	ZK1320.2	0.451591522787288	2.02246115358021e-15	3.19922010079987e-14
WBGene00017904	lim-8	0.547148822513014	2.08473162260092e-15	3.2952903833944e-14
WBGene00012714	abce-1	-0.278107940511443	2.16643960516653e-15	3.421920891462e-14
WBGene00001863	him-4	-0.361502325791998	2.25252656189715e-15	3.55527646006653e-14
WBGene00015759	C14C6.5	0.571490580791603	2.30386188494387e-15	3.63362587504686e-14
WBGene00007684	C18E9.4	-0.381924775982798	2.31397401784823e-15	3.64689111018816e-14
WBGene00004735	sbp-1	0.478314635968163	2.42494572895263e-15	3.81897771891041e-14
WBGene00021007	W03F11.4	0.437945984191524	2.47469102230965e-15	3.89445869105617e-14
WBGene00008621	F09C8.1	-0.670394983771472	2.58837516818981e-15	4.07037662178873e-14
WBGene00020504	svh-2	0.374973993987741	2.6311745257575e-15	4.13464771151659e-14
WBGene00050914	T12B5.15	-0.963510909486373	2.78533715170686e-15	4.37369351719303e-14
WBGene00016434	C35B1.4	-1.18277022597936	2.81584920240046e-15	4.41836836048692e-14
WBGene00003958	pcp-3	-0.573107390057409	2.83299363905825e-15	4.44201797070772e-14
WBGene00020700	T22F3.11	1.65610590083981	2.86320519131949e-15	4.4861067303174e-14
WBGene00015107	viro-2	0.722806616456346	3.17439135426241e-15	4.97004414077871e-14
WBGene00004138	pqn-53	0.384828793350569	3.19579817270955e-15	4.99990788568295e-14
WBGene00012492	fbxb-7	-0.703254082969034	3.20971204180031e-15	5.01801370561253e-14
WBGene00013263	txdc-12.1	-0.599100603725392	3.24523780262463e-15	5.0698561998146e-14
WBGene00019515	ugt-19	-0.888355509470255	3.33337475262871e-15	5.20375487602649e-14
WBGene00022159	mppa-1	-0.414871769444432	3.42371433104522e-15	5.34089468497985e-14
WBGene00001498	fars-3	-0.296123798405585	3.44664720675347e-15	5.37275899851301e-14
WBGene00003776	nmy-1	0.495335508379558	3.47855762686415e-15	5.41615686377575e-14
WBGene00010769	asah-1	-0.464936006256964	3.47954091696333e-15	5.41615686377575e-14
WBGene00012604	nspe-2	1.58789827651247	3.51641134439631e-15	5.46957625223443e-14
WBGene00022178	cest-25	-0.454345076121326	3.55678622216042e-15	5.52836518388589e-14
WBGene00007283	clec-222	0.830707448214477	3.5751984419787e-15	5.55295676850517e-14
WBGene00019084	F59A6.2	0.612080980592144	3.58936445406026e-15	5.57092235397013e-14
WBGene00022410	Y97E10C.1	0.622778276197255	3.62375796228239e-15	5.62023358636475e-14
WBGene00004410	rla-2	-0.440013560227686	3.65451878003121e-15	5.66384349466298e-14
WBGene00077757	E02H4.7	-0.557461741828265	3.93491921146702e-15	6.09400710827921e-14
WBGene00021350	Y37E3.8	-0.402985140560337	4.16737365654728e-15	6.44934923858733e-14
WBGene00011203	R10E4.7	0.375577789245927	4.24286217847028e-15	6.56143635882626e-14
WBGene00005833	srw-86	2.30581892361048	4.36645647759939e-15	6.74770210099966e-14
WBGene00006652	ttx-1	0.788328528995924	4.37891579876439e-15	6.76208078031095e-14
WBGene00018035	sek-4	0.885819499348854	4.40106835935892e-15	6.7913966317134e-14
WBGene00008068	sdz-6	-1.85662339123205	4.78049131918476e-15	7.37158639823066e-14
WBGene00016333	C32F10.8	-0.29207004365628	5.19452937514343e-15	8.00428056267609e-14
WBGene00006784	unc-49	0.476463184160218	5.21598541595653e-15	8.03156834810433e-14
WBGene00011671	cyp-13A4	-3.91285560232131	5.32133569916243e-15	8.18790447780672e-14
WBGene00009908	F49H6.5	1.70944296969632	5.32713270254368e-15	8.19094421422677e-14
WBGene00014141	ZK899.2	-0.472028881154955	5.36733275917464e-15	8.24683945234045e-14
WBGene00013463	kdp-1	-0.313252663480508	5.39266718566443e-15	8.27983011873435e-14
WBGene00004914	snr-1	-0.294399089062826	5.71151572117228e-15	8.76310865909855e-14
WBGene00009856	clec-24	2.82450770753817	5.9298063879982e-15	9.09152146783644e-14
WBGene00020687	ruvb-2	-0.291941285124717	6.05233205468485e-15	9.27274376412545e-14
WBGene00010370	ctg-1	-0.411897750215051	6.65332438610139e-15	1.01862396351212e-13
WBGene00005548	sri-36	4.28833073859084	6.758442777293e-15	1.03397903275159e-13
WBGene00018704	ztf-13	0.538495919578574	6.82410018825954e-15	1.04327933976573e-13
WBGene00008366	tpra-1	0.440410639858892	7.08058830863546e-15	1.08102578053762e-13
WBGene00021703	cpt-3	3.20954753033747	7.08108703869938e-15	1.08102578053762e-13
WBGene00021159	slc-46A	-0.621160263592235	7.13669099576679e-15	1.08873903774566e-13
WBGene00006527	tax-6	0.325254280368097	7.30655757968104e-15	1.11386027854113e-13
WBGene00008485	ugt-43	0.776456715321748	7.49792555292977e-15	1.14222129567517e-13
WBGene00021336	Y34F4.1	1.01258494975752	7.58439600920299e-15	1.15404699133024e-13
WBGene00013138	Y53C10A.10	0.595275765522499	7.58632178214199e-15	1.15404699133024e-13
WBGene00003618	nhr-19	0.655877795852146	7.60770590606433e-15	1.15647920844385e-13
WBGene00022386	Y95B8A.6	0.774629399843136	7.81897397759073e-15	1.18775257431382e-13
WBGene00010317	idh-1	-0.412548827159098	7.96896629803197e-15	1.20968005405111e-13
WBGene00011478	T05D4.5	0.509699026064624	8.00039088530381e-15	1.21296387777136e-13
WBGene00011106	acl-5	-0.416383041306199	8.00191715577447e-15	1.21296387777136e-13
WBGene00009789	F46F2.5	-1.14341108193141	8.04446596373271e-15	1.21855182661941e-13
WBGene00013176	Y53F4B.39	-0.314345618605861	8.37102149353152e-15	1.26712199641493e-13
WBGene00015388	C03F11.2	1.7321806817103	8.47197914185933e-15	1.2814989479648e-13
WBGene00001702	grd-13	-0.801987794540323	8.6429216307785e-15	1.30643428938016e-13
WBGene00013920	pssy-1	-0.410712986895473	8.78353396015685e-15	1.32675311417901e-13
WBGene00016018	C23H3.2	-0.354095122905882	8.93128725142198e-15	1.34812120385196e-13
WBGene00015947	C18A11.1	0.819104044824367	9.01058956332713e-15	1.3591342484191e-13
WBGene00008566	acox-1.3	-0.45268974491231	9.30477083060444e-15	1.40252080156945e-13
WBGene00016705	slcr-46.1	-0.553337614178813	9.5833583093739e-15	1.44349755448433e-13
WBGene00018769	mnat-1	-0.379791915666882	9.69089760957274e-15	1.45867064159819e-13
WBGene00271781	Y71F9AM.9	1.09487801883723	9.82274182207445e-15	1.47747823308311e-13
WBGene00002134	inx-12	-0.408171278744294	1.01975139258758e-14	1.53277358686692e-13
WBGene00017582	F18G5.6	0.517511640065682	1.08492196509555e-14	1.62958776453105e-13
WBGene00008412	D2030.2	0.3307394237543	1.11432220700997e-14	1.67257578326692e-13
WBGene00007536	daf-36	-0.610937801163506	1.13758797423664e-14	1.70594585511669e-13
WBGene00010847	M04B2.4	-0.339282273678981	1.13814620360962e-14	1.70594585511669e-13
WBGene00010870	let-522	0.533814143097059	1.18169884750145e-14	1.76998833664194e-13
WBGene00012880	Y45F10C.4	-0.948572005466367	1.18783594174712e-14	1.77793823850613e-13
WBGene00007550	C13C4.6	0.940818342401087	1.29281670774201e-14	1.93372179439932e-13
WBGene00002203	kin-20	0.417009182049627	1.34287572526044e-14	2.00719653383767e-13
WBGene00017093	E02C12.8	0.502734422618925	1.34643243237871e-14	2.01111029655786e-13
WBGene00015756	C14C6.2	-0.745021655483244	1.39506104827569e-14	2.08229376801818e-13
WBGene00012139	T28F4.4	-0.439005020687558	1.44136281597389e-14	2.14990748765374e-13
WBGene00044318	tag-267	-0.410795654216586	1.44330853735855e-14	2.15131260012122e-13
WBGene00012531	Y32F6B.1	-0.48955030857851	1.44669061001269e-14	2.15485521438583e-13
WBGene00044166	C54C6.7	0.739799341651404	1.44994252145954e-14	2.15819916701138e-13
WBGene00009104	F25C8.1	-1.29055460382121	1.45314416798882e-14	2.16146371246859e-13
WBGene00003914	pam-1	-0.297835191579074	1.49211884367832e-14	2.21789703851603e-13
WBGene00016528	C39B5.10	7.54026501184407	1.51613651276242e-14	2.25203534404364e-13
WBGene00013164	Y53F4B.18	-0.331985608350152	1.57655131811782e-14	2.34015242053583e-13
WBGene00000883	cyn-7	-0.33953945706528	1.58017733987894e-14	2.34391149501489e-13
WBGene00014181	ZK1010.8	1.0497921044108	1.63943996374792e-14	2.43013528236327e-13
WBGene00003951	pbs-5	-0.308186454426759	1.80635285948313e-14	2.67569918383977e-13
WBGene00022599	daf-41	-0.416106470298688	1.86520489526368e-14	2.7609669699642e-13
WBGene00010225	ttr-31	-0.590140869900042	1.93204338073858e-14	2.85793083662876e-13
WBGene00012825	Y43F8C.3	0.574052240958934	1.95570389584076e-14	2.89093498644489e-13
WBGene00009008	F21D5.3	0.479125727818034	2.03272240545311e-14	3.00271344165969e-13
WBGene00010573	K04H4.2	1.4716669566941	2.1364760885076e-14	3.1538036143989e-13
WBGene00016641	C44C1.1	-0.5201770223884	2.62391863353437e-14	3.87068630359089e-13
WBGene00010012	saeg-1	0.427564323087	2.66288688834582e-14	3.92546888341158e-13
WBGene00000155	app-1	-0.303591831300306	2.72799605961236e-14	4.01868505441452e-13
WBGene00008511	F01G10.9	-0.883107964708505	2.75133243852019e-14	4.05027881093694e-13
WBGene00022331	fbxa-19	-0.843572315355968	2.83492994851122e-14	4.17047965109056e-13
WBGene00023432	K12B6.9	0.664966669179805	2.93410542410617e-14	4.31341671195416e-13
WBGene00020436	amdh-1	-0.629179858965702	2.99616690692299e-14	4.3995667781565e-13
WBGene00014838	cyp-13A9	-4.88609852880643	2.99681230573318e-14	4.3995667781565e-13
WBGene00001391	far-7	1.08810280879071	3.00704098753143e-14	4.41156170614297e-13
WBGene00009609	oac-27	0.915572943704563	3.08107194876921e-14	4.51707908002184e-13
WBGene00007597	C15A11.2	0.635733840016428	3.08416476537108e-14	4.51852273280682e-13
WBGene00012037	T26E3.4	-0.400607124681875	3.25181052147351e-14	4.76088160637044e-13
WBGene00016392	sdha-2	-0.295479674348205	3.27864222216921e-14	4.79688855904265e-13
WBGene00016234	C29G2.6	-0.632541636035714	3.32210370895201e-14	4.85716036136953e-13
WBGene00010867	ifbp-1	0.535906256454924	3.44695713194814e-14	5.03626988181162e-13
WBGene00020859	bath-25	3.0421657012571	3.47147256237478e-14	5.06863371266629e-13
WBGene00008392	D1086.5	0.493105122581767	3.7114646886137e-14	5.41535290236528e-13
WBGene00013295	Y57G11B.2	0.887499316677494	3.7884288968637e-14	5.52389013437936e-13
WBGene00015793	pfut-1	0.632095579467758	3.92697911573821e-14	5.72201702017218e-13
WBGene00194703	F26B1.8	0.499546377973875	4.00701424953763e-14	5.83467006960527e-13
WBGene00002095	ins-12	-1.633993346591	4.11225006133558e-14	5.98384031328356e-13
WBGene00007137	lcmt-1	-0.400467978545746	4.14348457617514e-14	6.02520002752632e-13
WBGene00011393	T03D8.6	-0.540233638900106	4.21752761764929e-14	6.12871098011491e-13
WBGene00012591	nspe-1	0.764025958473749	4.28767732390709e-14	6.22642789706128e-13
WBGene00012582	clec-8	-1.03553829910522	4.33182962889002e-14	6.28628546145082e-13
WBGene00005602	srj-14	0.516442282286932	4.55893706712647e-14	6.61138410668395e-13
WBGene00002260	lbp-8	-2.63617874911842	4.65181977156193e-14	6.74152163513579e-13
WBGene00001154	ech-5	-0.31278969875002	4.69108547052299e-14	6.79383283616147e-13
WBGene00006429	arrd-3	2.23277383703354	4.73852588846899e-14	6.85790438173156e-13
WBGene00011692	T10G3.1	0.50399443043545	4.96467325261878e-14	7.18035131556214e-13
WBGene00003723	nhr-133	0.535140934359402	5.04802105837039e-14	7.29597325455907e-13
WBGene00007215	oxa-1	-0.303562232143511	5.10154067155415e-14	7.36835732844284e-13
WBGene00001506	fut-2	1.99773332137786	5.21959591139618e-14	7.53379250941857e-13
WBGene00000841	cul-6	0.598631201030053	5.3984788682285e-14	7.78674266901815e-13
WBGene00021772	math-45	0.733134798785707	5.4238122749456e-14	7.81802234708702e-13
WBGene00003925	pas-4	-0.318462096190449	5.75242881514156e-14	8.2861262919183e-13
WBGene00019682	K12H4.7	0.409557988450003	5.89757330942336e-14	8.48949538711755e-13
WBGene00007864	irg-6	5.03637630509153	5.9472058271483e-14	8.55519528181857e-13
WBGene00044660	fbxa-87	1.49110485217665	6.1092849608467e-14	8.78245565732985e-13
WBGene00013228	Y56A3A.7	0.373212661702499	6.12080331450124e-14	8.79311650422384e-13
WBGene00007651	nra-3	0.435681388596473	6.29079524106918e-14	9.03127295358853e-13
WBGene00010094	tsfm-1	-0.366361363715741	6.47692428224269e-14	9.29226205258299e-13
WBGene00005685	sru-22	3.84392181472153	6.48681268980945e-14	9.30022362497497e-13
WBGene00020836	lgc-34	-0.484695879262121	6.53055485718191e-14	9.35667866369232e-13
WBGene00019733	M02E1.1	0.375686133224477	6.94203321051818e-14	9.93958181925495e-13
WBGene00014108	ZK856.7	-0.396359539903936	7.13495218549287e-14	1.02089829869062e-12
WBGene00022813	ZK742.3	-0.815465185874235	7.15745174596667e-14	1.02343442777218e-12
WBGene00003647	nhr-57	0.646454942308927	7.16323497690422e-14	1.02357852329977e-12
WBGene00002059	ife-1	-0.356869027883506	7.43966272628319e-14	1.0623699591949e-12
WBGene00009755	F46A9.2	0.565081708400525	7.87748667515305e-14	1.12414147400287e-12
WBGene00012679	Y39B6A.18	0.671913238389038	8.18884675873421e-14	1.16779601747644e-12
WBGene00022486	fbxa-61	0.981167262965335	8.4292862618355e-14	1.20128538388419e-12
WBGene00012094	T27E9.2	-0.333736237657919	8.57701188969314e-14	1.22152606540653e-12
WBGene00023500	C11H1.9	-0.761520379289335	8.60302495648311e-14	1.2244172438065e-12
WBGene00271831	Y46D2A.6	1.27706896141177	8.77534016481566e-14	1.24811307957969e-12
WBGene00020701	T22F7.1	0.541401686286171	8.78282925833911e-14	1.24834988278011e-12
WBGene00010810	M01F1.4	-0.281871662627301	8.84794258942446e-14	1.25677138145609e-12
WBGene00010199	bet-2	0.325693694397728	8.85739864798218e-14	1.25728134185993e-12
WBGene00000064	act-2	-0.360783608608253	9.15736126003817e-14	1.29899987589449e-12
WBGene00018101	math-27	0.425967921811879	9.23140029651849e-14	1.30863646796017e-12
WBGene00013557	Y75B8A.24	-0.322271752869744	9.2870231180654e-14	1.31565137814021e-12
WBGene00006208	str-163	2.42795365336375	9.31744959591911e-14	1.31908992495991e-12
WBGene00013608	clec-35	3.04118669309948	9.50532319816222e-14	1.3447993229664e-12
WBGene00012252	W04E12.7	-0.716370416729949	9.76482815190527e-14	1.38060241825816e-12
WBGene00018293	F41E6.12	-0.785938530504012	9.89183824990133e-14	1.39763784474875e-12
WBGene00022592	klu-2	0.747132484676159	9.95454627029616e-14	1.40557144109043e-12
WBGene00010328	F59C6.11	0.871842821545994	1.00903149380348e-13	1.42380388664804e-12
WBGene00006684	twk-32	1.04684062521283	1.0283751122958e-13	1.45014422085185e-12
WBGene00011510	pdha-1	-0.231154497298372	1.07931311325886e-13	1.52097286453586e-12
WBGene00022470	mrpl-19	-0.400594067049396	1.08330222639313e-13	1.52559132197835e-12
WBGene00077629	K10G4.13	3.26257569594141	1.10788626069258e-13	1.55918805723471e-12
WBGene00010478	K01G5.5	-0.226581100030187	1.19794757925325e-13	1.68482994840644e-12
WBGene00013094	Y51H1A.3	-0.334895169526929	1.20453390022548e-13	1.6929822699956e-12
WBGene00017349	farl-11	-0.268407430691967	1.22544510719563e-13	1.72124445790506e-12
WBGene00006692	twk-42	-0.646785796873213	1.23926271507324e-13	1.73951257595808e-12
WBGene00044654	fbxa-85	1.43596815526419	1.25436600648849e-13	1.75956027376141e-12
WBGene00013168	arp-1	-0.255851585919395	1.28628431983942e-13	1.80315357170949e-12
WBGene00011207	R10E8.1	0.6549702168038	1.31572344871151e-13	1.84321675814919e-12
WBGene00021565	Y45G12C.1	-0.691280480234889	1.31759854354778e-13	1.84463796096689e-12
WBGene00012399	Y6E2A.5	1.25992573644276	1.350026984714e-13	1.88880407247779e-12
WBGene00013311	sec-61.A	-0.408844394635495	1.38413362772582e-13	1.93525898086596e-12
WBGene00016599	C42D8.1	0.661366135468785	1.44214983494294e-13	2.01506124916343e-12
WBGene00014821	R10E8.7	0.667025462353431	1.50057862631438e-13	2.09533565318713e-12
WBGene00000765	coq-5	-0.302005420671922	1.51202020082283e-13	2.10993756409093e-12
WBGene00018532	F47B7.1	-0.448750904041138	1.53289882633227e-13	2.13768077056643e-12
WBGene00009660	F43G6.8	0.479746424920405	1.54077460240792e-13	2.14726676384989e-12
WBGene00020915	nol-58	-0.240667291236584	1.62731405552058e-13	2.26639697635011e-12
WBGene00006372	syx-2	0.760801057352338	1.64376399050249e-13	2.28782060859938e-12
WBGene00006518	bckd-1B	-0.293189491463827	1.67606208754848e-13	2.33125988218781e-12
WBGene00017982	hpo-18	-0.440744651044996	1.69351114913746e-13	2.35400246242621e-12
WBGene00000100	ajm-1	0.436019215023155	1.8024458529706e-13	2.50379937865016e-12
WBGene00021979	Y58A7A.5	0.756367713026581	1.85299384061476e-13	2.57234909195186e-12
WBGene00000206	asb-1	-0.250680839090826	1.88137183892823e-13	2.61005333304774e-12
WBGene00013677	yars-1	-0.306810107359101	1.97759533442511e-13	2.74177091837437e-12
WBGene00044120	C36B1.13	1.65939927937957	1.99078299265729e-13	2.75827037263195e-12
WBGene00001025	dnj-7	0.340428093744274	2.04004077856767e-13	2.82469212195216e-12
WBGene00002005	hsp-1	-0.295100639337209	2.09147971350432e-13	2.894046234942e-12
WBGene00011269	sbsp-1	-0.539788222780444	2.10331579165553e-13	2.90717335129767e-12
WBGene00004222	ptr-8	-0.521436169234137	2.10367913962055e-13	2.90717335129767e-12
WBGene00012595	Y38E10A.17	0.483342563749745	2.11189218935589e-13	2.91664285996482e-12
WBGene00011422	T04B2.3	-0.895974390741233	2.18037472997728e-13	3.00928216112898e-12
WBGene00001824	hbl-1	0.747243532708036	2.18644715091743e-13	3.01411783080012e-12
WBGene00017707	F22E5.8	-1.30627746331199	2.18669087752831e-13	3.01411783080012e-12
WBGene00021425	ppgn-1	-0.314381821517532	2.18962436043811e-13	3.01622162863949e-12
WBGene00008254	C51E3.9	-0.651980484810706	2.27240177633852e-13	3.12823761554527e-12
WBGene00000392	cdd-2	-0.366851280430648	2.32290085731687e-13	3.1957032718697e-12
WBGene00004492	rps-23	-0.322390202758337	2.36426132018557e-13	3.25051809729682e-12
WBGene00009713	F44G4.3	-0.476792067646544	2.46863180654465e-13	3.39183680394089e-12
WBGene00011446	T04F8.8	-0.360335384067941	2.50223366381326e-13	3.4358024567696e-12
WBGene00012715	snpc-1.2	-0.248871204236033	2.58727854157562e-13	3.5503027055142e-12
WBGene00015080	B0244.5	1.07769596157167	2.61607975021089e-13	3.58752740665516e-12
WBGene00012901	cnp-2	0.738182768423831	2.62587468356711e-13	3.59865715905226e-12
WBGene00016884	C52E2.5	0.837956812680844	2.90431845581888e-13	3.97771001802057e-12
WBGene00007857	C31H5.6	0.414386382271931	2.93549570316699e-13	4.01784258631426e-12
WBGene00005269	srh-46	-2.89253070297855	3.09230828782263e-13	4.22977254889536e-12
WBGene00044079	tag-241	0.381017770374794	3.10061354973705e-13	4.23842798629234e-12
WBGene00012869	Y45F10A.7	-0.527417599787692	3.21052579750628e-13	4.38587698812935e-12
WBGene00016283	zmp-3	-0.668759731356504	3.29785328925016e-13	4.50230493005019e-12
WBGene00011105	R07E3.4	-0.658843841529536	3.33140118936756e-13	4.54521025416323e-12
WBGene00018206	ugt-61	-0.625853332917021	3.35150989638205e-13	4.5697368396344e-12
WBGene00018601	F48C1.9	2.87515668961775	3.36047778830873e-13	4.57905155210486e-12
WBGene00010501	K02C4.2	1.67587219737862	3.38159563373057e-13	4.60489967048164e-12
WBGene00045052	K12C11.6	0.828559422227715	3.441092315298e-13	4.68294429752999e-12
WBGene00013690	hprt-1	-0.317594893462911	3.49063079808609e-13	4.74734648008739e-12
WBGene00010070	nep-17	0.803008400231215	3.50674528098513e-13	4.76623832293185e-12
WBGene00003402	mpk-2	0.648622549736551	3.5570624688397e-13	4.83156381223766e-12
WBGene00019998	R10H1.1	0.544986147535478	3.65026778820869e-13	4.95502468476663e-12
WBGene00015817	C16A11.4	-0.275112743643057	3.68021608859899e-13	4.99251592677409e-12
WBGene00011520	nhr-213	0.935552953021893	3.70823292186207e-13	5.02734120475595e-12
WBGene00016577	clec-3	1.53945663521064	3.89977728999525e-13	5.2836805583918e-12
WBGene00019162	eif-1.A	-0.315561515602601	3.97639769962276e-13	5.38408770017146e-12
WBGene00002200	kin-16	-0.492778572229259	4.16284251694961e-13	5.63297768360466e-12
WBGene00008578	F08G2.7	0.671992376361573	4.25786341420193e-13	5.75792078359648e-12
WBGene00004493	rps-24	-0.293190557559477	4.34313281657237e-13	5.86952766648248e-12
WBGene00000615	col-38	0.8366251315256	4.39372405665026e-13	5.93415762005304e-12
WBGene00000754	col-181	-0.356289119604164	4.41360776713391e-13	5.95725874563906e-12
WBGene00002234	kqt-2	0.496714682540914	4.44175225365264e-13	5.99147374479488e-12
WBGene00002053	ifb-1	-0.476939441647913	4.44631819525681e-13	5.99386064132921e-12
WBGene00022380	Y94H6A.8	-0.333102729648805	4.51309460308758e-13	6.08005466515268e-12
WBGene00012668	Y39B6A.5	0.50688048407872	4.76713182799653e-13	6.41826027646217e-12
WBGene00008765	ttx-7	-0.382505323903168	4.77581058969817e-13	6.42590861139929e-12
WBGene00022327	fbxa-15	1.58935814395464	4.90934769754544e-13	6.60144031048865e-12
WBGene00000088	aex-5	0.454626277275653	4.95787271736035e-13	6.66251058457064e-12
WBGene00009532	ccch-1	0.350607555876847	5.24938011920853e-13	7.04982540570899e-12
WBGene00021197	Y17G9A.4	0.776257946844908	5.32069977881213e-13	7.14113206381085e-12
WBGene00021995	Y59E9AL.5	0.873810251087592	5.33260379651591e-13	7.15263014859337e-12
WBGene00011128	adk-1	-0.299485390186315	5.426117475205e-13	7.27350856557498e-12
WBGene00018886	npr-28	0.747097987671414	5.62135626426034e-13	7.53050938550976e-12
WBGene00001031	dnj-13	-0.280218239345871	5.7815510038686e-13	7.74027259318673e-12
WBGene00015124	anmt-1	-0.918057633446493	6.22014023364357e-13	8.32225254481375e-12
WBGene00021118	clec-125	1.89114312189666	6.32010975709185e-13	8.45073191101102e-12
WBGene00000822	csq-1	-0.276809130769341	6.32913795600212e-13	8.45752761527116e-12
WBGene00021215	Y18H1A.11	0.882713399560172	6.39021485603504e-13	8.53382337845826e-12
WBGene00006416	sams-5	0.499044917415922	6.41985423296797e-13	8.56806697568092e-12
WBGene00014086	ZK809.3	-0.280119146762932	6.61646957480814e-13	8.82497877202474e-12
WBGene00001431	fkb-6	-0.268357971909421	6.75888100842007e-13	9.00931937403457e-12
WBGene00017380	F11D5.1	0.504692685786508	7.22591648201749e-13	9.62587283253965e-12
WBGene00017659	F21C10.10	0.637879251670234	7.31505886602381e-13	9.73856967294126e-12
WBGene00008954	F19C6.5	-0.832665926485985	7.42399697613281e-13	9.8774643815289e-12
WBGene00017765	gcst-1	-0.288371976263624	7.53091182797597e-13	1.00134965335507e-11
WBGene00022852	ZK1127.5	-0.394281747912259	7.55836391040833e-13	1.00437676413944e-11
WBGene00021148	W10G11.19	0.502294830198644	7.57674648794635e-13	1.00619568911179e-11
WBGene00007521	C11E4.7	-0.721531332735283	7.62214896512465e-13	1.01159839578007e-11
WBGene00004778	ser-3	0.556512207320446	7.6564623229774e-13	1.01552359796224e-11
WBGene00001753	gst-5	-0.564352607416502	8.01470474525199e-13	1.06238207489011e-11
WBGene00007564	mrps-22	-0.340575009596982	8.2584924924971e-13	1.0940205691235e-11
WBGene00006929	vit-5	-0.46088991482365	8.50149132837625e-13	1.12551553509831e-11
WBGene00019436	K06A9.2	0.789416750241962	8.65820066357135e-13	1.14555477174684e-11
WBGene00022075	Y69A2AR.3	-0.456428169394164	8.93047195175157e-13	1.18084969656905e-11
WBGene00011672	cyp-13A5	0.726722401918004	8.95033159291538e-13	1.18274603799352e-11
WBGene00009964	fip-6	-1.25089522746031	9.37743678511211e-13	1.23842255115276e-11
WBGene00003920	par-5	-0.252372474788931	9.56164932163361e-13	1.26197285443285e-11
WBGene00011884	enol-1	-0.305194923115096	9.80840121845366e-13	1.29374321056207e-11
WBGene00022173	set-27	-0.409133208632803	9.97895949128441e-13	1.3154306133837e-11
WBGene00011824	tsct-1	0.547383027669571	1.03997355206231e-12	1.37005489335609e-11
WBGene00020486	T13C5.6	0.690519581147264	1.06526083765458e-12	1.40250619129535e-11
WBGene00000879	cyn-3	-0.362126397780333	1.07495426895778e-12	1.41439961945003e-11
WBGene00020325	bath-46	2.01887897400898	1.08704723183232e-12	1.42943376485239e-11
WBGene00003846	odd-2	0.857999837805101	1.10324068612987e-12	1.4498381892402e-11
WBGene00020049	ttr-8	-0.969101133927165	1.13243200104635e-12	1.48728845039384e-11
WBGene00007016	mdt-15	0.30799223938809	1.1337454124691e-12	1.48810160262478e-11
WBGene00020517	hpo-8	-0.377530741693058	1.14107240158578e-12	1.49680207194551e-11
WBGene00007772	egrh-1	0.38045655722246	1.14188520081401e-12	1.49695213420473e-11
WBGene00003829	nud-1	-0.310068090875834	1.14589009134295e-12	1.50128412089516e-11
WBGene00008922	F17C11.11	-0.374291224388511	1.1535061741816e-12	1.51033911651853e-11
WBGene00012943	bed-2	0.519879287295659	1.16289668029939e-12	1.52170497225501e-11
WBGene00008498	F01D5.8	0.587224743232771	1.18014402854104e-12	1.54333173323665e-11
WBGene00018100	math-26	0.338279401273402	1.25272997514041e-12	1.63725696872924e-11
WBGene00015278	C01B10.3	-0.667708439096048	1.29223346462965e-12	1.68785692144252e-11
WBGene00020268	hpo-19	-0.37288953582902	1.29798604753197e-12	1.69344451238752e-11
WBGene00010503	K02C4.5	0.389266897919464	1.29809150594975e-12	1.69344451238752e-11
WBGene00000968	dhs-4	-0.757805059384516	1.34502772448895e-12	1.75360853082093e-11
WBGene00016631	C44B7.11	-0.371061958923351	1.35237495165454e-12	1.76211578807073e-11
WBGene00000021	abt-3	0.900697648669463	1.35693745990394e-12	1.76698648332813e-11
WBGene00017727	F22H10.3	0.469624575038246	1.36545928418519e-12	1.77700390389954e-11
WBGene00010752	K10G4.3	1.15197385914422	1.3892890094424e-12	1.80691872745075e-11
WBGene00004915	snr-2	-0.280970561420476	1.41567342585555e-12	1.8401179023522e-11
WBGene00044330	alr-1	0.934432386312163	1.43751682610321e-12	1.86737791822401e-11
WBGene00018607	F48E3.8	0.585338109692709	1.45351698111294e-12	1.88701895658236e-11
WBGene00010723	cpg-7	-0.474817857863876	1.45534463236032e-12	1.88824799334208e-11
WBGene00000036	ace-2	0.454970426196548	1.47449373399842e-12	1.9119357951919e-11
WBGene00001468	flr-4	1.13529843070702	1.48373237356055e-12	1.92275209763584e-11
WBGene00011374	T02D1.8	-0.43785125651362	1.55211431426996e-12	2.01015215782853e-11
WBGene00012013	ugt-54	0.634127172734632	1.5926010154521e-12	2.06134119355074e-11
WBGene00016958	ilys-4	0.66385944947554	1.61451870662033e-12	2.08844863957153e-11
WBGene00003779	nob-1	0.653092899011534	1.64916085698682e-12	2.13197308857995e-11
WBGene00045316	C49F5.9	-1.50050686073805	1.66474726714637e-12	2.15082537215283e-11
WBGene00022130	Y71F9B.9	-0.766014006567979	1.66696265563438e-12	2.15177081016375e-11
WBGene00020215	T04G9.4	-0.569918580142494	1.66748685064943e-12	2.15177081016375e-11
WBGene00006543	tbx-2	0.501380812368082	1.67199030025898e-12	2.15628400094771e-11
WBGene00000002	aat-1	-0.663504268831289	1.69763990473591e-12	2.18804652544255e-11
WBGene00001184	egl-15	0.429087385540171	1.75687304384598e-12	2.26302985707902e-11
WBGene00004502	rpt-2	-0.216503433348955	1.75931292587011e-12	2.2648116067928e-11
WBGene00013214	Y54G11A.3	-0.263705899242227	1.78593322939401e-12	2.29770065059011e-11
WBGene00008886	F16C3.2	0.625423443186854	1.83256835000426e-12	2.35628494385070e-11
WBGene00008632	fbxa-88	2.816188827108	2.09095290976233e-12	2.68689956042241e-11
WBGene00009777	F46C3.2	1.20021462509105	2.14544532075138e-12	2.75527112073008e-11
WBGene00016066	acd-2	-0.460915930275523	2.2316061604117e-12	2.86420637378829e-11
WBGene00004154	pqn-72	0.722887515139658	2.32358857831735e-12	2.98047861087097e-11
WBGene00017300	rpc-2	-0.281495557974431	2.38625062207067e-12	3.05902487042241e-11
WBGene00001479	fmo-4	-0.36766706630462	2.3899203016537e-12	3.06189789274629e-11
WBGene00004236	ptr-22	1.05073075398338	2.42807975167222e-12	3.10892839888545e-11
WBGene00001240	elo-2	-0.485912042386765	2.46309534858269e-12	3.15187974337442e-11
WBGene00013079	ttr-26	0.498083871616004	2.48183781368417e-12	3.17396847843118e-11
WBGene00019351	lron-7	0.401430954266642	2.5270043302774e-12	3.22980386494727e-11
WBGene00001790	gst-42	-0.511538998504306	2.5750769787504e-12	3.28928486069941e-11
WBGene00001073	dpy-11	-0.222907317210542	2.63280140838398e-12	3.36101640186433e-11
WBGene00018869	rfip-1	0.305734602897591	2.63585099168684e-12	3.3629065568938e-11
WBGene00012959	Y47H10A.3	2.05745301873269	2.65254431191679e-12	3.38219124221443e-11
WBGene00008414	D2030.4	-0.378444972086027	2.666729191001e-12	3.39825644945989e-11
WBGene00009992	F53F4.10	-0.432973606644211	2.768660765664e-12	3.52605317000844e-11
WBGene00007880	C33A12.1	-0.347698940639201	2.77449421624292e-12	3.53138414673104e-11
WBGene00004441	rpl-27	-0.33057232871753	2.79489936411868e-12	3.55524468667773e-11
WBGene00022231	tyr-6	-0.700163411522676	2.81810858338059e-12	3.58264171863461e-11
WBGene00021073	nsun-1	-0.31869900520635	2.83837641435779e-12	3.60626912064877e-11
WBGene00021355	Y37E3.17	-0.247672648297687	2.85928147666084e-12	3.6306776759922e-11
WBGene00011042	R05H10.1	1.52963991710184	2.90627787945477e-12	3.68816815087233e-11
WBGene00019673	K12C11.1	-0.324808304131035	2.91913158416082e-12	3.70112803802306e-11
WBGene00015298	rml-4	-0.629958772859246	2.91994378664598e-12	3.70112803802306e-11
WBGene00001153	ech-4	-0.302287148046179	3.05057902026432e-12	3.86442734753814e-11
WBGene00015326	ivd-1	-0.37125176697701	3.07517720949189e-12	3.89328696445653e-11
WBGene00043053	F47H4.12	0.718408845971981	3.08138264850448e-12	3.89884035938873e-11
WBGene00004487	rps-18	-0.295879739174233	3.09798849682986e-12	3.91753896407382e-11
WBGene00004484	rps-15	-0.352391394427163	3.11431406916099e-12	3.93586130650924e-11
WBGene00006856	usp-14	-0.259992322697149	3.1318346736782e-12	3.95567144346602e-11
WBGene00004466	rpn-10	-0.257668874002891	3.14323346814678e-12	3.96773063346632e-11
WBGene00013762	Y113G7B.12	0.664213866697515	3.31205023258211e-12	4.17836872779076e-11
WBGene00000110	alh-4	-0.305766549976891	3.46340569379677e-12	4.36674339063765e-11
WBGene00015839	math-10	2.3953517824439	3.5788708245134e-12	4.50842001690086e-11
WBGene00008211	C49F5.7	-0.455010277632833	3.57998081028518e-12	4.50842001690086e-11
WBGene00009628	tatn-1	-0.560605808041705	3.60667907309192e-12	4.53928523463836e-11
WBGene00010052	F54D5.7	-0.279389427261863	3.6087254081477e-12	4.53928523463836e-11
WBGene00017329	ugt-39	-0.601212774288679	3.64261649488935e-12	4.57922826694771e-11
WBGene00016667	cpg-18	-0.765097621401055	3.65483308067441e-12	4.5918928634921e-11
WBGene00009295	fbxa-180	-0.498341171042904	3.73435342750312e-12	4.68905280404815e-11
WBGene00017051	afmd-1	-0.851887202678941	3.7720506388986e-12	4.73361436733914e-11
WBGene00011334	mrps-14	-0.3685510156342	3.93438900508882e-12	4.93444669017401e-11
WBGene00015011	B0041.8	-0.332609493055375	4.00904584781855e-12	5.02513969018379e-11
WBGene00008514	mrpl-44	-0.265620607469888	4.09825596101849e-12	5.13395781814555e-11
WBGene00019240	adh-5	-0.279113119939537	4.13887406157389e-12	5.18181230349152e-11
WBGene00003950	pbs-4	-0.32518797911219	4.29706105176795e-12	5.37671959040246e-11
WBGene00010794	dld-1	-0.29336720810174	4.34922504644232e-12	5.43881503182291e-11
WBGene00000882	cyn-6	-0.504299326439101	4.39425542924921e-12	5.49192249973922e-11
WBGene00013449	Y67A6A.1	0.586192631892294	4.4183342002039e-12	5.51879809132695e-11
WBGene00000191	arl-7	1.02262834760611	4.47820730065801e-12	5.59032587549818e-11
WBGene00005017	sqt-2	1.39887996294723	4.52234212311289e-12	5.64213510284061e-11
WBGene00020651	T21D12.12	-0.516288323769278	4.55696972523983e-12	5.6820296155201e-11
WBGene00009734	F45G2.8	-0.395302859397529	4.5890819407721e-12	5.71874315805285e-11
WBGene00010416	hxk-2	-0.307243291007832	4.61976606772514e-12	5.75363543844396e-11
WBGene00219275	Y39G10AR.32	-0.51484815380337	4.66025064365947e-12	5.80068596377451e-11
WBGene00013887	nspa-5	0.741429482122828	4.66834688462605e-12	5.80739101132181e-11
WBGene00013597	gpi-1	-0.227032757887883	4.67920756344234e-12	5.81752522707791e-11
WBGene00003617	nhr-18	0.638951893332298	4.69624542698852e-12	5.83532315838098e-11
WBGene00011414	T04A8.13	0.729409968139032	4.82526266039793e-12	5.98924300886841e-11
WBGene00007615	set-31	-0.323141217927046	4.82570806956972e-12	5.98924300886841e-11
WBGene00019839	R02F11.1	1.60898490045654	5.03280066661248e-12	6.2426533268618e-11
WBGene00001059	dpf-6	0.98496601229672	5.06971203858727e-12	6.28480091585191e-11
WBGene00009450	ugt-58	-0.388827344748737	5.07597152113588e-12	6.28892332855644e-11
WBGene00219770	linc-40	1.14992271027881	5.21794453421792e-12	6.46108741458273e-11
WBGene00016752	C48E7.7	0.608901624005424	5.25430239759354e-12	6.50235090011662e-11
WBGene00023490	F36A2.14	0.330535375542444	5.32405068144202e-12	6.5848645300651e-11
WBGene00010354	cyp-31A2	-0.288161476595847	5.35581868405625e-12	6.62033550600125e-11
WBGene00015243	B0524.4	0.778052520009272	5.42722660221889e-12	6.70473631077578e-11
WBGene00008262	ril-1	-0.274262181462826	5.58853090925309e-12	6.90003292102135e-11
WBGene00017089	poml-2	-0.610875298384066	5.75735031139885e-12	7.10437804113546e-11
WBGene00019128	F59G1.4	0.836344089181391	5.77281881580883e-12	7.11936700218909e-11
WBGene00000499	chk-2	-0.383685765723357	5.90808946221416e-12	7.28200054819427e-11
WBGene00003370	mlc-2	-0.375533479531654	6.02165588271088e-12	7.41771104540373e-11
WBGene00004422	rpl-11.1	-0.252620555668138	6.14541111578378e-12	7.56580941158584e-11
WBGene00004015	phb-2	-0.242113359407441	6.16230961670074e-12	7.5822585720071e-11
WBGene00001914	his-40	-1.04311116473626	6.29890835779431e-12	7.74588650263702e-11
WBGene00138721	pals-37	6.06947729225743	6.3172607043618e-12	7.76400034044099e-11
WBGene00017382	F11D5.5	1.20013265544141	6.32424981562638e-12	7.76813584803071e-11
WBGene00003655	nhr-65	-0.494872015265466	6.38649563875007e-12	7.84010008711162e-11
WBGene00008607	F09B12.3	-0.44707300321426	6.39103443719953e-12	7.841181003259e-11
WBGene00008409	mpst-1	-0.305152970907771	6.57414254035891e-12	8.06122260927076e-11
WBGene00016523	C39B5.5	-0.720756774290642	6.65885868555978e-12	8.16043322277234e-11
WBGene00012122	T28C6.8	-0.63085113613958	6.69016214182117e-12	8.19411059130257e-11
WBGene00015259	dod-20	1.65947525950329	6.99082637956543e-12	8.55747416445491e-11
WBGene00015196	B0454.5	-0.772226933999092	7.04854070220906e-12	8.62319756912951e-11
WBGene00000768	cor-1	-0.503341277209625	7.57558911833786e-12	9.2627026333402e-11
WBGene00000210	asg-2	-0.319685203669162	7.77071202587023e-12	9.49586325897962e-11
WBGene00021469	Y39G10AR.11	0.554326382055236	7.78850945335759e-12	9.50784420225478e-11
WBGene00018314	F41H10.1	0.39170769538854	7.78938808395978e-12	9.50784420225478e-11
WBGene00011793	T16A9.3	-0.636465549337372	7.96678816449434e-12	9.71884675684529e-11
WBGene00001757	gst-9	-1.47282245198751	8.13854727576824e-12	9.92273164441504e-11
WBGene00019589	K09F6.6	0.603194532887125	8.34051584150741e-12	1.0163195937855e-10
WBGene00011073	R07A4.2	1.03417414113191	8.36410460216949e-12	1.01861487524375e-10
WBGene00001208	egl-44	0.376125723043426	8.44253680283419e-12	1.02758281562719e-10
WBGene00018939	fbxa-190	0.955341346954194	8.47099495847174e-12	1.03046144120252e-10
WBGene00018839	F54H5.2	0.561247196487018	8.63334149161526e-12	1.049614529389e-10
WBGene00010628	ceeh-2	-0.593769263594616	8.67688787180763e-12	1.05431074061409e-10
WBGene00004472	rps-3	-0.299233746903273	9.09082166262464e-12	1.10398114173766e-10
WBGene00018280	F41C6.7	-0.911459266266757	9.21307827844724e-12	1.11819433646794e-10
WBGene00009563	F39H2.3	-0.33104208922367	9.3080903229174e-12	1.12908663260561e-10
WBGene00003756	nlp-18	0.535074061595669	9.48410144731967e-12	1.14978637116431e-10
WBGene00007331	pho-11	-0.284921308859083	9.54728922539007e-12	1.15679252265128e-10
WBGene00004929	soc-2	0.342460404349503	9.59971924198386e-12	1.16248803521289e-10
WBGene00020295	pqbp-1.2	-0.413009814041928	9.86817800790694e-12	1.19432257154984e-10
WBGene00017075	nap-1	-0.250144707365338	9.97316406586313e-12	1.20634762182681e-10
WBGene00008548	F07A11.5	-0.467895162109602	1.00722712364947e-11	1.21764840204754e-10
WBGene00021858	Y54F10BM.3	0.459026196715468	1.02485023847551e-11	1.23825479207915e-10
WBGene00006724	ubh-4	-0.305779318418192	1.03164527785505e-11	1.24576252876311e-10
WBGene00011328	T01D3.3	0.960861887214027	1.0356490364893e-11	1.24946091808905e-10
WBGene00012686	Y39B6A.27	-1.12339812114267	1.03587386929376e-11	1.24946091808905e-10
WBGene00018413	cyp-33C4	0.563735716436154	1.03676364082585e-11	1.24983081425542e-10
WBGene00003589	nex-2	-0.318449257593022	1.06612664955304e-11	1.28450582386284e-10
WBGene00011323	mut-15	-0.278175445274368	1.06924975515343e-11	1.28754490179543e-10
WBGene00000556	cnc-2	-1.07051911485721	1.11022581925456e-11	1.33613589050546e-10
WBGene00003695	nhr-105	-0.413436645615307	1.11551795733484e-11	1.34175150940038e-10
WBGene00021930	Y55F3AM.13	-0.334771872851445	1.119818251892e-11	1.34616850314376e-10
WBGene00001045	dnj-27	-0.359188574551586	1.14930064617443e-11	1.38083576514029e-10
WBGene00004033	pkc-2	0.313236239469189	1.18149202083875e-11	1.41859625132301e-10
WBGene00004965	spe-11	0.364511625366574	1.1820532354497e-11	1.41859625132301e-10
WBGene00010924	pycr-1	-0.614616735999061	1.19016744540071e-11	1.42753492024167e-10
WBGene00009686	ent-7	-0.635797638112548	1.20493804180771e-11	1.44444306421177e-10
WBGene00019068	faah-3	-0.414155622803057	1.20573068108456e-11	1.44458532243524e-10
WBGene00009241	F28H7.8	-0.747184499508505	1.21247489605511e-11	1.45185401799135e-10
WBGene00020191	clec-53	-0.674719244514591	1.22187068945452e-11	1.46228790383965e-10
WBGene00007689	C18E9.9	0.475946842583791	1.24721820893116e-11	1.4912411611435e-10
WBGene00219590	linc-72	-1.20377061921887	1.24745516559219e-11	1.4912411611435e-10
WBGene00044697	poml-4	1.29059316156423	1.27569641419635e-11	1.52415144603593e-10
WBGene00011059	R06C1.4	-0.364749447542446	1.32676668232983e-11	1.5842850734851e-10
WBGene00019411	K05F1.10	0.567112865677507	1.33208465562376e-11	1.58968527285117e-10
WBGene00000198	art-1	-0.384056863108769	1.33277243412968e-11	1.58968527285117e-10
WBGene00010089	hpo-31	-0.286274957005685	1.4076093223795e-11	1.67801436128377e-10
WBGene00003123	mag-1	-0.345244882868005	1.4193538444355e-11	1.69107450259202e-10
WBGene00010675	K08E7.8	-0.867204088415017	1.4244859487648e-11	1.69624621254582e-10
WBGene00004179	prg-2	0.292352856859068	1.44031605228301e-11	1.71414404578756e-10
WBGene00012184	mnr-1	-0.454648892456283	1.48893949774433e-11	1.7710282571949e-10
WBGene00018707	oac-31	0.898360036275486	1.56152075571405e-11	1.85584714641099e-10
WBGene00018990	klf-1	0.518337143436603	1.56198014935403e-11	1.85584714641099e-10
WBGene00021641	Y47G6A.15	0.813348005668506	1.60107851969573e-11	1.90124747873453e-10
WBGene00011396	nhr-271	3.44279995848837	1.62535687493014e-11	1.92900881823104e-10
WBGene00013406	Y63D3A.7	-0.406420085958448	1.65400462139747e-11	1.96192224986349e-10
WBGene00011242	R11D1.1	0.268024644779818	1.66754029050057e-11	1.97688377138215e-10
WBGene00009771	F46B6.6	-0.254783264826739	1.66958482399647e-11	1.97821343933336e-10
WBGene00017437	nmgp-1	0.737079665560681	1.67328479210888e-11	1.98150200188186e-10
WBGene00004468	rpn-12	-0.308358992038527	1.71800870854486e-11	2.03334062169798e-10
WBGene00007301	C04F12.7	0.363696656007335	1.72410471368029e-11	2.03942938372094e-10
WBGene00014152	ZK930.2	0.456087407686538	1.77700414543437e-11	2.10084428313515e-10
WBGene00001478	fmo-3	-0.840905370044742	1.7838071668412e-11	2.10772452117279e-10
WBGene00009395	clec-64	3.39045170749671	1.80568366299662e-11	2.13239799629033e-10
WBGene00007372	C06B8.7	0.484372751907407	1.81860481123474e-11	2.14647442312805e-10
WBGene00004505	rpt-5	-0.291591269135995	1.83970016354984e-11	2.17017794746986e-10
WBGene00016760	C49A9.6	0.547887377632902	1.85762238259472e-11	2.1901143096004e-10
WBGene00020098	R144.10	-0.380853756258893	1.87786017009778e-11	2.2127572779481e-10
WBGene00011984	T24C2.5	-0.61116994095364	1.94713808617222e-11	2.29312954609974e-10
WBGene00016996	D1005.2	-1.04249271013575	1.96331900706315e-11	2.31091595812145e-10
WBGene00015794	C15F1.1	-0.482492486012652	1.97782517948341e-11	2.32671267272488e-10
WBGene00013838	fbxa-31	0.733217879602277	1.99069326026133e-11	2.34056606365558e-10
WBGene00021396	cutl-24	0.637268713019878	2.08526999115168e-11	2.45042088762857e-10
WBGene00044783	T26H5.10	3.7105407727646	2.18621916347415e-11	2.56763953698109e-10
WBGene00004811	skr-5	2.30365013596639	2.20323047880587e-11	2.58620164746578e-10
WBGene00018934	F56B3.11	-0.274037796264632	2.22255674923588e-11	2.60745929737941e-10
WBGene00013870	ZC373.5	-0.552649739192804	2.23477517345479e-11	2.62035946760557e-10
WBGene00008284	C53D6.7	-0.66742691052517	2.30515319475444e-11	2.70140260122289e-10
WBGene00019647	K11D12.7	-0.345832572806701	2.31330084933922e-11	2.70946942102388e-10
WBGene00021839	nduf-5	-0.289999601188023	2.31486913543115e-11	2.70982550785534e-10
WBGene00017675	F21F3.6	0.289013925273972	2.35388697917565e-11	2.7539963707233e-10
WBGene00014307	F07H5.3	-0.404618489829033	2.37992713335962e-11	2.78294370847955e-10
WBGene00011307	mpst-7	-0.80117797561327	2.41413225142634e-11	2.82140189078911e-10
WBGene00017748	F23F1.7	-0.729931643278175	2.42974117180864e-11	2.83809658182814e-10
WBGene00012553	cox-5A	-0.305674658811422	2.44193175670762e-11	2.85078242229146e-10
WBGene00009905	clec-240	6.81878723810345	2.45853387779335e-11	2.86860180384445e-10
WBGene00013713	Y106G6G.4	0.56624993196352	2.48409069925062e-11	2.89684439867997e-10
WBGene00010724	K09E9.1	0.531738364468933	2.5499313568712e-11	2.97200808608904e-10
WBGene00044644	B0205.13	-1.50839922462916	2.58063051936556e-11	3.00615405174356e-10
WBGene00271744	K09F6.15	0.487698668674086	2.65432104523222e-11	3.09031598498139e-10
WBGene00008809	cyp-13A11	3.8768846408677	2.67428925802386e-11	3.11187383042798e-10
WBGene00017166	aldo-2	-0.338622303872918	2.69239569801374e-11	3.13124304889997e-10
WBGene00020068	cra-1	-0.262293511692632	2.71986440985605e-11	3.16147363128278e-10
WBGene00016823	C50E3.12	-0.472419183138614	2.74272912745901e-11	3.18632282482148e-10
WBGene00001372	exo-3	-0.275843275374952	2.80484001211286e-11	3.25671402056484e-10
WBGene00011911	T22B3.3	0.447107714614204	2.88741364998248e-11	3.35077553728882e-10
WBGene00017787	nhr-141	1.05308550342958	2.89097875746637e-11	3.35309733157652e-10
WBGene00017641	csr-1	-0.207124811474602	3.04933357734868e-11	3.53485213071345e-10
WBGene00017816	hrpk-1	-0.235086681960309	3.05122252662784e-11	3.53512992625628e-10
WBGene00008499	cyp-37A1	-0.368742879357553	3.05864572597109e-11	3.54181590980358e-10
WBGene00016134	C26B9.5	0.394991881185851	3.09723634408911e-11	3.58456607987074e-10
WBGene00017430	bcl-11	0.510983805543512	3.11418703931248e-11	3.60223880197645e-10
WBGene00006936	glp-4	-0.268273898997705	3.26481800720546e-11	3.77443954511552e-10
WBGene00019934	R07C12.4	1.42121835416234	3.37558571666204e-11	3.90039376015818e-10
WBGene00021820	nipa-1	0.409335906972977	3.40033813821974e-11	3.92687756759708e-10
WBGene00013883	npr-13	-1.29205786915824	3.50086698459052e-11	4.04079606611272e-10
WBGene00021977	Y58A7A.3	0.513821242990035	3.56076456539476e-11	4.1077194668822e-10
WBGene00019076	mrpl-24	-0.359236019945753	3.56448536456905e-11	4.1097998549851e-10
WBGene00020587	ugt-9	-0.905611845600347	3.66745713828641e-11	4.22625141408768e-10
WBGene00001091	drh-2	0.322865325930117	3.77723360867383e-11	4.35041510845324e-10
WBGene00015992	C18H2.5	0.399752287032733	3.9640173806124e-11	4.56309068399819e-10
WBGene00003707	nhr-117	-0.556905543061866	3.97537006696336e-11	4.57370273834099e-10
WBGene00013806	Y116A8C.29	0.799004706615369	4.01538715513716e-11	4.61726439287607e-10
WBGene00010197	F57C2.5	-0.313289393975537	4.02670080445168e-11	4.62779115510012e-10
WBGene00016894	C53B7.3	0.446702257566065	4.07256093975865e-11	4.67798880936693e-10
WBGene00015285	gmeb-1	0.352433907902439	4.08050576757331e-11	4.68460421114978e-10
WBGene00020593	ugt-11	-0.461673227761721	4.1452617905428e-11	4.7563994228316e-10
WBGene00016416	C34F11.5	0.423469517969862	4.17896602121589e-11	4.79250709998616e-10
WBGene00016907	C53H9.2	-0.258162118625505	4.22942853113401e-11	4.84778455274472e-10
WBGene00021817	Y53G8B.1	-0.820147863576112	4.25504743009488e-11	4.8745423098158e-10
WBGene00006890	vem-1	-0.385287706710683	4.33160099728177e-11	4.95959058631076e-10
WBGene00019935	R07E4.1	-0.550578953431673	4.37439156451596e-11	5.00591077382996e-10
WBGene00012069	T26H5.4	4.4205214732944	4.41413750513138e-11	5.04869921478046e-10
WBGene00002032	htp-1	-0.238276833661923	4.43153035404195e-11	5.06588915245521e-10
WBGene00008781	rpoa-2	-0.270760522432499	4.45092595729995e-11	5.08534898554196e-10
WBGene00014813	M176.9	0.448762526796248	4.61528734184653e-11	5.2703286566403e-10
WBGene00018184	F38E9.1	0.415951347254394	4.62995536415256e-11	5.28426322019414e-10
WBGene00012964	Y48A6B.3	-0.320609029042194	4.65681180312005e-11	5.31208643896089e-10
WBGene00013004	mrpl-37	-0.3143456396833	4.81122928401591e-11	5.48531321668069e-10
WBGene00019937	R07E4.3	-0.389113143273193	4.83154933732376e-11	5.50555175418381e-10
WBGene00045401	eol-1	2.25570319982735	4.96239711547599e-11	5.65164823449056e-10
WBGene00012179	W01D2.1	-0.235882627642705	5.09882338862523e-11	5.80393948549087e-10
WBGene00013436	Y66D12A.10	-0.378602416583356	5.14670119699621e-11	5.85532873972488e-10
WBGene00018274	F41C3.8	0.683966377963517	5.21981114559333e-11	5.9353544877797e-10
WBGene00018225	nep-14	0.875573391807645	5.26106069410163e-11	5.97908668702939e-10
WBGene00000608	col-19	-0.26653464887424	5.2808315757335e-11	5.99837541040126e-10
WBGene00009533	F38B7.2	-0.561434013018125	5.38548401875716e-11	6.11400765137928e-10
WBGene00015487	mrps-17	-0.392562396415278	5.50141799446444e-11	6.24231833209904e-10
WBGene00016145	C26E6.12	-0.361061743645894	5.53415592625473e-11	6.27614275784888e-10
WBGene00010677	gtbp-1	-0.236103982441568	5.58523457633388e-11	6.33072014326496e-10
WBGene00007336	C05C12.4	0.392434170678965	5.59782193390317e-11	6.34163400271039e-10
WBGene00006798	unc-64	0.39823041994543	5.60492316924135e-11	6.34632452242573e-10
WBGene00009271	glna-3	0.385011036318151	5.7124377777034e-11	6.46464579341577e-10
WBGene00009685	F44D12.8	0.526426907118978	5.7350358256056e-11	6.48679461140003e-10
WBGene00000641	col-65	1.04140035719308	5.78477700651779e-11	6.53960497667206e-10
WBGene00017660	F21C10.11	1.27473203084555	5.79864115272235e-11	6.55182258658149e-10
WBGene00016735	fhod-1	0.445843005072709	5.8392546521498e-11	6.59423520622649e-10
WBGene00013639	Y105C5A.15	0.384822026074405	6.19718504295153e-11	6.9947585155673e-10
WBGene00004174	abu-14	1.71650989833071	6.20769847309342e-11	7.00293731959391e-10
WBGene00001686	gpd-4	-0.330665431694022	6.25252585767918e-11	7.0497969086531e-10
WBGene00013382	gcl-1	0.333296018447872	6.30961524737808e-11	7.11042551063627e-10
WBGene00010019	F54B8.4	0.882107447600441	6.32808329689736e-11	7.12749014112969e-10
WBGene00001094	dars-1	-0.236148995215867	6.35325216728333e-11	7.15208019714028e-10
WBGene00012280	W05E10.1	0.71447437038706	6.39759820821533e-11	7.19822152204133e-10
WBGene00003773	nlt-1	0.382039699080372	6.49720338657511e-11	7.3064563162566e-10
WBGene00194695	B0462.5	1.74766977437821	6.74430855685543e-11	7.58036232866488e-10
WBGene00014826	R13H4.2	-0.344116666691289	6.82627415589469e-11	7.66846751873411e-10
WBGene00017348	F10E7.6	-0.320646259936112	6.89765991416162e-11	7.74460149817392e-10
WBGene00010126	F55G11.6	2.599390524964	7.16249419724675e-11	8.03774348815637e-10
WBGene00000789	cpz-2	0.334886393163362	7.18594861332365e-11	8.0598441956033e-10
WBGene00010174	F56H9.2	-0.274489157804007	7.3872663417535e-11	8.28131102349082e-10
WBGene00022781	pmt-1	0.291050137789889	7.41459085154344e-11	8.30759750716059e-10
WBGene00000975	dhs-12	-0.380993528043087	7.44290117810033e-11	8.33496049380368e-10
WBGene00007235	ahsa-1	-0.321691887528134	7.50304226025834e-11	8.39792207866199e-10
WBGene00002071	ile-2	-0.313608240003189	7.94439926602414e-11	8.88727838559298e-10
WBGene00001778	gst-30	-1.04809409099646	7.964555869496e-11	8.90517947348864e-10
WBGene00014097	ZK829.9	0.249101891535812	8.06184790977682e-11	9.00926215318855e-10
WBGene00006541	tbh-1	-0.304771780117884	8.08390791595014e-11	9.02920699689814e-10
WBGene00017640	F20D6.11	-0.41852517867227	8.12359301219681e-11	9.06880690747012e-10
WBGene00016266	idhg-2	-0.362493907310235	8.33467916873807e-11	9.29961027083455e-10
WBGene00001537	gcy-11	0.582217336465931	8.36565046998096e-11	9.32931072703287e-10
WBGene00195183	R04A9.9	-0.641319463742135	8.53583401995496e-11	9.51414801787387e-10
WBGene00012794	Y43E12A.2	0.450802354526237	8.70037849861122e-11	9.69251105713269e-10
WBGene00016257	C30E1.8	6.7494308437907	8.91016676359828e-11	9.92106568368653e-10
WBGene00013361	fars-2	-0.267629248678782	9.0937781560894e-11	1.01202513498245e-09
WBGene00012803	Y43F4B.5	-0.267502398321223	9.40560569281373e-11	1.04618449621053e-09
WBGene00021239	Y20F4.4	0.537558248561801	9.50964736047572e-11	1.05720841039646e-09
WBGene00044305	rad-8	-0.254351991059175	9.51471309816479e-11	1.05722322729945e-09
WBGene00013872	ZC374.2	-0.737301621593163	9.68030238121235e-11	1.07506529139329e-09
WBGene00015407	C03H5.5	-0.499642099265407	9.83631667304025e-11	1.09182605680966e-09
WBGene00011852	clec-26	0.929976133522833	9.86170330456742e-11	1.09407737386179e-09
WBGene00019298	pnp-1	0.404100410667262	9.94235121250147e-11	1.10245398804323e-09
WBGene00011291	R102.4	-0.313856248011684	1.00723879912168e-10	1.11629557499349e-09
WBGene00003599	nhl-3	0.439660838861058	1.0307624598674e-10	1.14177584314201e-09
WBGene00001228	eif-3.E	-0.247921531056813	1.0332963779233e-10	1.14399145477314e-09
WBGene00012689	Y39B6A.30	0.472616988804436	1.04123139317795e-10	1.15218139810925e-09
WBGene00004397	rol-6	1.58429270167414	1.04320963102356e-10	1.15377477973989e-09
WBGene00001229	eif-3.F	-0.321898710691068	1.07173042218737e-10	1.18470705875008e-09
WBGene00003837	oat-1	-0.633326076730971	1.08421280669533e-10	1.19788748962411e-09
WBGene00006465	fntb-1	-0.253841518195896	1.09567284186751e-10	1.20992538344092e-09
WBGene00008724	F13A7.1	0.467290745497937	1.0996366448389e-10	1.21367723200191e-09
WBGene00007969	acs-19	-0.273554468827402	1.12001622046678e-10	1.23553410548044e-09
WBGene00003162	mdh-2	-0.32245025636887	1.12164282594671e-10	1.23669199235297e-09
WBGene00020633	aakg-2	0.312277712584073	1.13227082812357e-10	1.24776827403602e-09
WBGene00000698	col-124	-0.388168010975828	1.14384896164646e-10	1.2598796836552e-09
WBGene00017433	F13H6.5	1.26577871157813	1.14821944074694e-10	1.26404393903287e-09
WBGene00020181	T02H6.11	-0.303283035668574	1.16924331370349e-10	1.2865277816181e-09
WBGene00007081	AH6.3	0.462697263469679	1.17437612187259e-10	1.2915124574765e-09
WBGene00000377	cct-1	-0.285542876402282	1.18184808363991e-10	1.29906317049938e-09
WBGene00020149	T01D1.4	-0.444969915677957	1.18309046134616e-10	1.29976222186025e-09
WBGene00016555	math-20	0.507182042166824	1.1894213706933e-10	1.30604803583198e-09
WBGene00009028	F21H7.2	0.436383184712196	1.22318433429467e-10	1.34243384645529e-09
WBGene00019365	rei-2	0.312404375474795	1.24335132935577e-10	1.36386859741103e-09
WBGene00022801	pcp-5	-0.328860205524882	1.24630414919025e-10	1.36640834443702e-09
WBGene00004478	rps-9	-0.307843507397927	1.24935204563465e-10	1.36904968027265e-09
WBGene00016939	C55B6.1	0.441873391464428	1.25071692887304e-10	1.36984500017705e-09
WBGene00016351	C33F10.1	0.516482735013165	1.28502555506765e-10	1.40670264286619e-09
WBGene00008079	C44B9.2	0.613682765717225	1.28632639964005e-10	1.4074078637001e-09
WBGene00000887	cyn-11	-0.504842447237948	1.29956593993061e-10	1.42116818145269e-09
WBGene00002127	inx-5	-0.431558813731942	1.305262932247e-10	1.42667035643968e-09
WBGene00002008	hsp-4	0.342088632701631	1.30737356864107e-10	1.42824898421267e-09
WBGene00021715	Y49F6B.2	-0.32385564598205	1.32142588290263e-10	1.44286512349133e-09
WBGene00017901	igeg-1	0.673920702927801	1.33256050318982e-10	1.45428217033455e-09
WBGene00022085	Y69A2AR.14	0.491521795388984	1.35709448146929e-10	1.48030346645357e-09
WBGene00004978	spg-7	-0.25537284552721	1.35865610217448e-10	1.48125304649073e-09
WBGene00007181	B0462.1	2.52933101429464	1.36883168921027e-10	1.49158812539567e-09
WBGene00050943	ZC412.10	0.523063133037239	1.36982523565669e-10	1.49191230188341e-09
WBGene00011839	T19C4.5	0.456860229620152	1.37234913949056e-10	1.49386640340885e-09
WBGene00271812	F58F12.12	2.17615499950352	1.37301335015183e-10	1.49386640340885e-09
WBGene00010616	K07A1.10	-0.447424228464859	1.3919942733229e-10	1.51374963238981e-09
WBGene00044332	clec-36	1.59415410114347	1.39789971484668e-10	1.5194007346868e-09
WBGene00012722	Y39G8B.1	-0.408352050100293	1.43262543373966e-10	1.55591914759095e-09
WBGene00077698	lurp-4	1.2253226467031	1.43294970483556e-10	1.55591914759095e-09
WBGene00017283	F09E5.3	-0.282507629694597	1.48655031786781e-10	1.61330225383183e-09
WBGene00011851	clec-23	4.26981752559527	1.5221084225693e-10	1.65105627172826e-09
WBGene00008221	nhr-168	0.800487421819168	1.54612251726487e-10	1.67625645093855e-09
WBGene00013149	Y53F4B.1	0.751359254869986	1.54991366719848e-10	1.6795171659622e-09
WBGene00007226	C01G6.4	0.25601517505002	1.55743018122759e-10	1.68680942417546e-09
WBGene00004488	rps-19	-0.386098258579773	1.57859483009036e-10	1.70886876707862e-09
WBGene00019145	H02F09.2	2.55410611549012	1.59342239335211e-10	1.72404924680005e-09
WBGene00020869	T28A11.2	0.429400897199284	1.6599782109377e-10	1.79515504405845e-09
WBGene00003130	map-2	-0.28370462601369	1.66268262158962e-10	1.79717293550942e-09
WBGene00021996	cylc-1	0.500533908853685	1.68533571213493e-10	1.82074020432964e-09
WBGene00009857	clec-28	2.10686492076461	1.70032158587891e-10	1.8360046786765e-09
WBGene00016011	C23G10.2	-0.303819745266058	1.70683822496224e-10	1.8421133189245e-09
WBGene00015765	C14C11.1	0.510083557189475	1.78963676332537e-10	1.93050198213971e-09
WBGene00020117	R155.3	0.499336180289939	1.81748656077395e-10	1.95955769334149e-09
WBGene00077539	Y52B11A.12	1.68943136857448	1.82411508067789e-10	1.96571556758421e-09
WBGene00018540	btb-21	0.783512507048255	1.8540081789886e-10	1.99692519137898e-09
WBGene00016611	bicd-1	0.375300975833667	1.90933241504025e-10	2.05548121466462e-09
WBGene00004790	sgn-1	-0.677509854717004	1.9115507794474e-10	2.05683631559616e-09
WBGene00004931	sod-2	-0.285542229752677	1.91601670572573e-10	2.06060722882716e-09
WBGene00008831	F14H3.12	0.843076322908681	1.94819299677417e-10	2.09416091739506e-09
WBGene00018793	mrpl-40	-0.304285678542438	1.98644002767565e-10	2.13420328587468e-09
WBGene00015344	nra-4	-0.250824258605096	1.99443621912712e-10	2.14172073751356e-09
WBGene00003738	nid-1	-0.328808546335675	2.01943246409873e-10	2.1674769872555e-09
WBGene00009126	pyk-1	-0.256742022459216	2.04726734121747e-10	2.196252662245e-09
WBGene00004434	rpl-22	-0.303398792753846	2.05579791705932e-10	2.20430077810152e-09
[truncated: 44,818 more rows]

## Sheet: b. Avoidance
Strains	Genotypes	Avoidance index change
		1st	2nd
CHS1071	sra-1(yum1455); sra-10(yum1456); sra-11(yum1457); sra-12(yum1458); sra-13(yum1459); sra-14(yum1460)	0.0785033	0.0410256
CHS1101	sra-17(yum1582); sra-18(yum1583); sra-20(yum1584); sra-21(yum1585); sra-22(yum1586); sra-23(yum1587); sra-24(yum1588); sra-25(yum1589); sra-26(yum1590)	-0.103448	0.12152
CHS1234	sra-2(yum2416); sra-3(yum2417); sra-4(yum2418); sra-6(yum2419); sra-7(yum2420); sra-8(yum2421); sra-9(yum2422)	-0.0914597	-0.0386972
CHS1081	sra-27(yum1496); sra-28(yum1497); sra-29(yum1498); sra-30(yum1499); sra-31(yum1500); sra-32(yum1501)	0.0425532	-0.00118906
CHS1181	sra-33(yum2076); sra-34(yum2077); sra-35(yum2078); sra-36(yum2079); sra-37(yum2080); sra-38(yum2081); sra-39(yum2082); k11e4.6(yum2083)	0.0175651	0
CHS1145	srab-1(yum1849); srab-2(yum1850); srab-3(yum1851); srab-4(yum1852); srab-13(yum1853); srab-23(yum1854); y41d4b.1(yum1855); k08b5.1(yum1856)	-0.0163537	0.0898824
CHS1143	srab-12(yum1836); srab-14(yum1837); srab-16(yum1838); srab-17(yum1839); srab-18(yum1840); srab-24(yum1841); srab-25(yum1842); srab-26(yum1843)	0.0539067	0.0147181
CHS1105	srab-6(yum1610); srab-7(yum1611); srab-8(yum1612); srab-9(yum1613); srab-10(yum1614); srab-11(yum1615); srab-20(yum1616); srab-21(yum1617); srab-22(yum1618)	-0.0319149	-0.0394089
CHS1269	srb-1(yum2701); srb-2(yum2702); srb-3(yum2703); srb-5(yum2704); srb-12(yum2705); srb-13(yum2706)	-0.0714286	0
CHS1230	srb-6(yum2387); srb-7(yum2388); srb-8(yum2389); srb-11(yum2390); srb-15(yum2391); srb-16(yum2392); srb-17(yum2393); srb-18(yum2394); srb-19(yum2395)	-0.0368609	-0.0921053
CHS1272	srbc-1(yum2739); srbc-2(yum2740); srbc-3(yum2741); srbc-5(yum2742); srbc-6(yum2743); srbc-7(yum2744); srbc-8(yum2745); srbc-9(yum2746); srbc-10(yum2747); srbc-11(yum2748)	0.0384615	0
CHS1095	srbc-12(yum1543); srbc-13(yum1544); srbc-14(yum1545); srbc-16(yum1546); srbc-17(yum1547); srbc-19(yum1548); srbc-20(yum1549)	0.0399853	-0.00118906
CHS1251	srbc-21(yum2559); srbc-22(yum2560); srbc-23(yum2561); srbc-24(yum2562); srbc-25(yum2563); srbc-26(yum2564); srbc-27(yum2565); srbc-42(yum2566)	0.0344828	0
CHS1263	srbc-29(yum2659); srbc-30(yum2660); srbc-31(yum2661); srbc-32(yum2662); srbc-33(yum2663); srbc-34(yum2664); srbc-36(yum2665); srbc-37(yum2666); srbc-38(yum2667); srbc-39(yum2668)	0.0425532	-0.0394089
CHS1227	srbc-40(yum2370); srbc-41(yum2371); srbc-43(yum2372); srbc-44(yum2373); srbc-45(yum2374); srbc-48(yum2375); srbc-49(yum2376)	0.0909091	-0.0280478
CHS1152	srbc-50(yum1894); srbc-51(yum1895); srbc-67(yum1896); srbc-68(yum1897); srbc-70(yum1898); srbc-71(yum1899)	0.0187765	-0.0769231
CHS1117	srbc-54(yum1690); srbc-55(yum1691); srbc-56(yum1692); srbc-57(yum1693); srbc-66(yum1694)	0.117021	-0.00530504
CHS1216	srbc-58(yum2303); srbc-59(yum2304); srbc-60(yum2305); srbc-64(yum2306); srbc-66(yum2307)	-0.108205	-0.0394089
CHS1012	srbc-61(yum1154); srbc-62(yum1155); srbc-63(yum1156); srbc-65(yum1157)	-0.0169492	0.0814656
CHS1246	srbc-75(yum2851); srbc-76(yum2852); srbc-77(yum2853); srbc-78(yum2854); srbc-79(yum2855); srbc-82(yum2856); srbc-83(yum2857); srbc-84(yum2858); srbc-81(yum2859); y19d10a.17(yum2860)	0.0425532	0.0384615
CHS1190	srd-1(yum2136); srd-2(yum2137); srd-3(yum2138); srd-4(yum2139); srd-5(yum2140); srd-7(yum2141); srd-8(yum2142); srd-9(yum2143)	0.0187765	-0.0384615
CHS1169	srd-10(yum2006); srd-11(yum2007); srd-12(yum2008); srd-13(yum2009); srd-15(yum2010); srd-16(yum2011)	-0.0163537	0
CHS1054	srd-17(yum1389); srd-18(yum1390); srd-19(yum1391); srd-20(yum1392); srd-21(yum1393); srd-32(yum1394)	0.0532688	0.0773221
CHS1196	srd-23(yum2172); srd-25(yum2173); srd-26(yum2174); srd-27(yum2175); srd-28(yum2176); srd-29(yum2177); srd-30(yum2178); srd-31(yum2179)	0.0539067	-0.00246305
CHS1123	srd-33(yum1718); srd-34(yum1719); srd-35(yum1720); srd-36(yum1721); srd-38(yum1722); srd-39(yum1723)	0.0425532	0.127465
CHS1241	srd-40(yum2478); srd-41(yum2479); srd-42(yum2480); srd-43(yum2481); srd-44(yum2482); srd-49(yum2483)	0	0.115385
CHS1211	srd-45(yum2267); srd-46(yum2268); srd-47(yum2269); srd-48(yum2270); srd-50(yum2271); srd-51(yum2272)	-0.156875	-0.022864
CHS1200	srd-53(yum2200); srd-54(yum2201); srd-55(yum2202); srd-56(yum2203); srd-58(yum2204); srd-59(yum2205)	0.0148731	0.0523003
CHS1037	srd-60(yum1292); srd-73(yum1293); srd-61(yum1294); srd-75(yum1295); srd-71(yum1296); srd-72(yum1297)	-0.172414	0.0740741
CHS1186	srd-63(yum2108); srd-64(yum2108); srd-65(yum2110); srd-66(yum2111); srd-67(yum2112); srd-68(yum2113); srd-69(yum2114); srd-70(yum2115); srd-74(yum2116)	-0.0866142	-0.022864
CHS1056	sre-1(yum1398); sre-2(yum1399); sre-3(yum1400); sre-4(yum1401); sre-5(yum1402); sre-6(yum1403)	0.0344828	-0.0705128
CHS1052	sre-13(yum1380); sre-14(yum1381); sre-15(yum1382); sre-16(yum1383); sre-18(yum1384); sre-19(yum1385)	-0.0725327	0.0344828
CHS1215	sre-20(yum2297); sre-21(yum2298); sre-22(yum2299); sre-23(yum2300); sre-24(yum2301); sre-51(yum2302)	-0.00118906	-0.0357143
CHS1202	sre-26(yum2213); sre-27(yum2214); sre-28(yum2215); sre-32(yum2216); sre-33(yum2217); sre-49(yum2218)	-0.0163537	0
CHS1100	sre-29(yum1576); sre-30(yum1577); sre-31(yum1578); sre-34(yum1579); sre-35(yum1580); sre-36(yum1581)	0.0797872	0.0384615
CHS1093	sre-37(yum1533); sre-41(yum1534); sre-42(yum1535); sre-38(yum1536); sre-39(yum1537); sre-40(yum1538)	0.0230665	0.101764
CHS1039	sre-43(yum1311); sre-44(yum1312); sre-45(yum1313); sre-46(yum1314); sre-47(yum1315); sre-48(yum1316)	-0.0725327	0.037037
CHS1118	sre-50(yum1695); sre-52(yum1696); sre-53(yum1697); sre-54(yum1698); sre-55(yum1699); sre-56(yum1700)	-0.0319149	-0.0368609
CHS1214	sre-7(yum2291); sre-8(yum2292); sre-9(yum2293); sre-10(yum2294); sre-11(yum2295); sre-12(yum2296)	-0.00793651	0.115385
CHS1192	srg-10(yum2151); srg-13(yum2152); srg-20(yum2153); srg-21(yum2154); srg-22(yum2155); srg-23(yum2156); srg-24(yum2157)	-0.0163537	0.0384615
CHS1115	srg-11(yum1679); srg-14(yum1680); srg-15(yum1681); srg-16(yum1682); srg-17(yum1683); srg-1(yum1684)	0.00146735	-0.0725327
CHS1022	srg-2(yum1183); srg-5(yum1184); srg-6(yum1185); srg-7(yum1186); srg-8(yum1187); srg-9(yum1188)	-0.137931	-0.0740741
CHS1257	srg-25(yum2606); srg-26(yum2607); srg-27(yum2607); srg-28(yum2608); srg-29(yum2609); srg-30(yum2610)	0.0785033	0.115385
CHS1097	srg-31(yum1556); srg-32(yum1557); srg-33(yum1558); srg-34(yum1559); srg-36(yum1560); srg-37(yum1561)	0.0399853	-0.103448
CHS1096	srg-38(yum1550); srg-54(yum1551); srg-55(yum1552); srg-69(yum1553); srg-3(yum1554); srg-4(yum1555)	0.117021	-0.0725327
CHS1128	srg-39(yum1743); srg-40(yum1744); srg-41(yum1745); srg-42(yum1746); srg-44(yum1747); srg-45(yum1748)	-0.0691489	-0.0357143
CHS1175	srg-46(yum2038); srg-47(yum2039); srg-48(yum2040); srg-50(yum2041); srg-51(yum2042); srg-53(yum2043); y54g2a.77(yum2044); y54g2a.38(yum2045); ah9.1(yum2046)	1.47009e-16	-0.0368609
CHS1034	srg-56(yum1259); srg-57(yum1260); srg-58(yum1261); srg-59(yum1262); srg-60(yum1263); srg-61(yum1264); srg-62(yum1265); srg-64(yum1266); srg-65(yum1267); srg-66(yum1268); srg-67(yum1269); srg-68(yum1270)	-0.103896	0.037037
CHS1149	srh-1(yum1874); srh-2(yum1875); srh-3(yum1876); srh-4(yum1877); srh-5(yum1878); srh-7(yum1879); srh-8(yum1880)	0.0539067	-0.0357143
CHS1247	srh-10(yum2523); srh-15(yum2524); srh-16(yum2525); srh-18(yum2526); srh-17(yum2527); srh-11(yum2528); srh-20(yum2529); srh-21(yum2530); srh-22(yum2531); srh-23(yum2532); srh-19(yum2533)	-0.0866142	0.0384615
CHS1002	srh-105(yum1122); srh-109(yum1123); srh-111(yum1124)	0.0532915	0.0727969
CHS1003	srh-105(yum1122); srh-109(yum1123); srh-111(yum1124); srh-102(yum1125); srh-104(yum1126)	-0.0909091	0
CHS1268	srh-113(yum2683); srh-115(yum2684); srh-116(yum2685); srh-118(yum2686); srh-119(yum2687); srh-120(yum2688); srh-122(yum2689); srh-123(yum2690); srh-95(yum2691); srh-97(yum2692); srh-99(yum2693); srh-100(yum2694); srh-102(yum2695); srh-104(yum2696); srh-105(yum2697); srh-109(yum2698); srh-111(yum2699); srh-112(yum2700)	-0.0714286	-0.0384615
CHS1150	srh-125(yum1881); srh-269(yum1882); srh-270(yum1883); srh-271(yum1884); srh-272(yum1885); srh-274(yum1886)	-0.0514839	-0.0344828
CHS1033	srh-127(yum1249); srh-211(yum1250); srh-214(yum1251); srh-215(yum1252); srh-216(yum1253); srh-217(yum1254); srh-212(yum1255); srh-213(yum1256); srh-218(yum1257); srh-219(yum1258)	-0.172414	0.161574
CHS1163	srh-128(yum1967); srh-129(yum1968); srh-130(yum1969); srh-131(yum1970); srh-132(yum1971); srh-133(yum1972); srh-134(yum1973)	-0.0163537	-0.108205
CHS1159	srh-135(yum1941); srh-136(yum1942); srh-137(yum1943); srh-138(yum1944); srh-139(yum1945); srh-140(yum1946); srh-141(yum1947); srh-142(yum1948); srh-145(yum1949)	0.0187765	0.0384615
CHS1004	srh-141(yum1127); srh-142(yum1128); srh-145(yum1129)	-0.0181818	0.0523003
CHS1005	srh-146(yum1130); srh-147(yum1131); srh-148(yum1132)	0.0545455	0.0885865
CHS1271	srh-166(yum2716); srh-167(yum2717); srh-169(yum2718); srh-146(yum2719); srh-147(yum2720); srh-148(yum2721); srh-149(yum2722); srh-154(yum2723); srh-159(yum2724); srh-170(yum2725); srh-171(yum2726); srh-172(yum2727); srh-173(yum2728); srh-174(yum2729); srh-177(yum2730); srh-178(yum2731); srh-179(yum2732); srh-180(yum2733); srh-181(yum2734); srh-182(yum2735); srh-183(yum2736); srh-184(yum2737); srh…	-0.0433673	0.0384615
CHS1243	srh-185(yum2493); srh-186(yum2494); srh-187(yum2495); srh-190(yum2496); srh-192(yum2497); srh-193(yum2498); srh-194(yum2499); srh-195(yum2500); srh-199(yum2501); srh-200(yum2502); srh-201(yum2503); srh-203(yum2504); srh-204(yum2505); srh-206(yum2506); srh-207(yum2507); srh-208(yum2508); srh-209(yum2509)	-0.00118906	0.105263
CHS1006	srh-190(yum1133); srh-192(yum1134); srh-193(yum1135)	1.47009e-16	0.037037
CHS1007	srh-203(yum1136); srh-204(yum1137); srh-206(yum1138)	0.0169492	0.0727969
CHS1008	srh-212(yum1139); srh-213(yum1140); srh-218(yum1141)	-0.0689655	-0.111111
CHS1044	srh-220(yum1336); srh-222(yum1337); srh-223(yum1338); srh-227(yum1339); srh-228(yum1340); srh-229(yum1341)	0.0344828	0.0740741
CHS1244	srh-231(yum2510); srh-233(yum2511); srh-234(yum2512); srh-235(yum2513); srh-236(yum2514); srh-237(yum2515); srh-239(yum2516); srh-240(yum2517)	-0.137931	-0.0921053
CHS1274	srh-24(yum2760); srh-25(yum2761); srh-27(yum2762); srh-28(yum2763); srh-30(yum2764); srh-31(yum2765); srh-32(yum2766); srh-46(yum2767); srh-47(yum2768)	0.0357143	-0.0714286
CHS1177	srh-243(yum2056); srh-244(yum2057); srh-245(yum2058); srh-241(yum2059); srh-246(yum2060)	-0.0914597	0
CHS1132	srh-250(yum1766); srh-251(yum1767); srh-252(yum1768); srh-255(yum1769); srh-247(yum1770); srh-248(yum1771)	0.0797872	0.0344828
CHS1168	srh-264(yum2000); srh-265(yum2001); srh-266(yum2002); srh-257(yum2003); srh-258(yum2004); srh-268(yum2005)	0.0175651	-0.0344828
CHS1151	srh-274(yum1887); srh-275(yum1888); srh-276(yum1889); srh-277(yum1890); srh-279(yum1891); srh-281(yum1892); srh-282(yum1893)	0.0187765	-0.0384615
CHS1094	srh-283(yum1539); srh-284(yum1540); srh-286(yum1541); srh-277(yum1542)	0.0425532	-0.0357143
CHS1259	srh-288(yum2617); srh-289(yum2618); srh-290(yum2619); srh-286(yum2620); srh-287(yum2621); srh-291(yum2622); srh-292(yum2623); srh-293(yum2624); srh-295(yum2625); srh-296(yum2626); srh-297(yum2627); srh-298(yum2628); srh-299(yum2629); srh-300(yum2630); srh-301(yum2631); srh-303(yum2632); srh-304(yum2633)	0	0.0357143
CHS1009	srh-295(yum1142); srh-296(yum1143); srh-297(yum1144)	0.015674	-0.118774
CHS1047	srh-33(yum1352); srh-34(yum1353); srh-35(yum1354); srh-36(yum1355); srh-37(yum1356); srh-38(yum1357)	0	-0.107692
CHS1043	srh-39(yum1330); srh-40(yum1331); srh-41(yum1332); srh-42(yum1333); srh-44(yum1334); srh-45(yum1335)	-0.0368609	0.0727969
CHS1045	srh-48(yum1342); srh-49(yum1343); srh-50(yum1344); srh-51(yum1345); srh-52(yum1346); srh-55(yum1347)	-0.103448	0.0344828
CHS1099	srh-56(yum1571); srh-59(yum1572); srh-60(yum1573); srh-305(yum1574); srh-57(yum1575)	0.00531915	-0.0344828
CHS1036	srh-61(yum1282); srh-62(yum1283); srh-63(yum1284); srh-67(yum1285); srh-68(yum1286); srh-69(yum1287); srh-70(yum1288); srh-71(yum1289); srh-72(yum1290); srh-73(yum1291)	-0.137931	0.0727969
CHS1273	srh-74(yum2749); srh-75(yum2750); srh-76(yum2751); srh-78(yum2752); srh-79(yum2753); srh-80(yum2754); srh-82(yum2755); srh-83(yum2756); srh-85(yum2757); srh-87(yum2758); srh-88(yum2759)	0.0714286	0.0344828
CHS1042	srh-89(yum1325); srh-92(yum1326); srh-95(yum1327); srh-97(yum1328); srh-98(yum1329)	0.0532688	0.0814656
CHS1001	srh-99(yum1120); srh-100(yum1121)	-0.0545455	0.037037
CHS1011	sri-1(yum1151); sri-2(yum1152); sri-4(yum1153)	-0.0725327	-0.0333333
CHS1237	sri-10(yum2443); sri-11(yum2444); sri-12(yum2445); sri-13(yum2446); sri-14(yum2447); sri-15(yum2448); sri-16(yum2449); sri-17(yum2450); sri-6(yum2451); sri-7(yum2452); sri-9(yum2453)	0.0187765	0.0657895
CHS1068	sri-18(yum1441); sri-19(yum1442); sri-20(yum1443); sri-21(yum1444); sri-5(yum1445)	-0.0595611	-0.0705128
CHS1031	sri-27(yum1228); sri-28(yum1229); sri-29(yum1230); sri-30(yum1231); sri-31(yum1232); sri-24(yum1233); sri-25(yum1234); sri-26(yum1235); t10d4.14(yum1236)	1.47009e-16	-0.022864
CHS1249	sri-33(yum2544); sri-34(yum2545); sri-36(yum2546); sri-32(yum2547); sri-37(yum2548); sri-38(yum2549); sri-39(yum2550); sri-40(yum2551)	0	0.115385
CHS1264	sri-39(yum1035); sri-50(yum1036); sri-51(yum1037); sri-53(yum1038); y27f2a.10(yum1039); zk105.8(yum1040); y27f2a.11(yum1041)	-0.0319149	0
CHS1193	sri-40(yum2158); sri-42(yum2159); sri-43(yum2160); sri-45(yum2161); sri-46(yum2162); sri-47(yum2163); sri-48(yum2164)	0.0175651	-0.0357143
CHS1270	sri-57(yum2707); sri-61(yum2708); sri-62(yum2709); sri-63(yum2710); sri-65(yum2711); sri-78(yum2712); sri-54(yum2713); sri-60(yum2714); y27f2a.11(yum2715)	-0.0394089	0.0657895
CHS1236	sri-66(yum2433); sri-67(yum2434); sri-69(yum2435); sri-70(yum2436); sri-71(yum2437); sri-72(yum2438); sri-73(yum2439); sri-74(yum2440); sri-77(yum2441); y61b8a.6(yum2442)	-0.0301724	-0.0769231
CHS1066	srj-1(yum1431); srj-4(yum1432); srj-5(yum1433); srj-6(yum1434)	-0.0162822	0.139756
CHS1027	srj-18(yum1200); srj-19(yum1201); srj-20(yum1202); srj-22(yum1203); srj-23(yum1204); srj-24(yum1205)	-0.172414	-0.00383142
CHS1134	srj-21(yum1779); srj-25(yum1780); srj-26(yum1781); srj-27(yum1782); srj-29(yum1783); srj-32(yum1784)	-0.137931	-0.115385
CHS1106	srj-33(yum1619); srj-37(yum1620); srj-38(yum1621); srj-39(yum1622); srj-40(yum1623); srj-42(yum1624); srj-44(yum1625); srj-45(yum1626); srj-49(yum1627); srj-50(yum1628); srj-52(yum1629); srj-53(yum1630); srj-54(yum1631); srj-55(yum1632); srj-57(yum1633)	0.015674	0.127465
CHS1028	srj-7(yum1206); srj-8(yum1207); srj-9(yum1208); srj-10(yum1209); srj-11(yum1210) ; srj-13(yum1211); srj-14(yum1212); srj-15(yum1213)	-0.0545455	-0.00246305
CHS1220	srm-1(yum2328); srm-2(yum2329); srm-3(yum2330); srm-4(yum2331); srm-5(yum2332); srm-6(yum2333); srn-1(yum2334)	-0.0914597	0.0331633
CHS1013	sro-1(yum1158)	0.0181598	-0.0333333
CHS1116	srr-1(yum1685); srr-2(yum1686); srr-3(yum1687); srr-4(yum1688); srr-6(yum1689)	0.0797872	0
CHS1108	srr-7(yum1641); srr-8(yum1642); srr-9(yum1643); srr-10(yum1644)	-0.0691489	0
CHS1210	srsx-1(yum2261); srsx-2(yum2262); srsx-3(yum2263); srsx-5(yum2264); srsx-6(yum2265); srsx-7(yum2266)	0.0187765	0.0384615
CHS1111	srsx-14(yum1656); srsx-15(yum1657); srsx-16(yum1658); srsx-17(yum1659); srsx-18(yum1660); srsx-19(yum1661)	0.0425532	0.0769231
CHS1153	srsx-21(yum1900); srsx-22(yum1901); srsx-24(yum1902); srsx-25(yum1903); srsx-26(yum1904); srsx-27(yum1905); srsx-28(yum1906); srsx-29(yum1907); srsx-30(yum1908)	0.0187765	-0.0725327
CHS1138	srsx-31(yum1801); srsx-32(yum1802); srsx-33(yum1803); srsx-34(yum1804); f54e2.9(yum1805); f54e2.5(yum1806); t09e8.4(yum1807)	-0.0425532	-0.0384615
CHS1092	srsx-35(yum1527); srsx-36(yum1528); srsx-37(yum1529); srsx-38(yum1530); srsx-39(yum1531); srsx-40(yum1532)	0.0797872	-0.143876
CHS1137	srsx-8(yum1795); srsx-9(yum1796); srsx-10(yum1797); srsx-11(yum1798); srsx-12(yum1799); srsx-13(yum1800)	0.0797872	-0.108205
CHS1073	srt-1(yum1464); srt-2(yum1465); srt-3(yum1466)	-0.0219436	0.0344828
CHS1206	srt-19(yum2232); srt-20(yum2233); srt-22(yum2234); srt-15(yum2235); srt-16(yum2236); srt-17(yum2237); srt-18(yum2238); srt-23(yum2239); srt-24(yum2240); srt-59(yum2241); y55f3c.10(yum2242)	-0.0551181	0.0344828
CHS1277	srt-27(yum2785); srt-28(yum2786); srt-29(yum2787); srt-30(yum2788); srt-31(yum2789); srt-32(yum2790); srt-33(yum2791); srt-34(yum2792); srt-74(yum2793); srt-35(yum2794); srt-36(yum2795); srt-37(yum2796); srt-38(yum2797); srt-39(yum2798); srt-40(yum2799); srt-41(yum2800)	0.0357143	0
CHS1262	srt-42(yum2647); srt-43(yum2648); srt-44(yum2649); srt-45(yum2650); srt-47(yum2651); srt-48(yum2652); srt-49(yum2653); srt-50(yum2654); srt-52(yum2655); srt-53(yum2656); y57g11c.28(yum2657); y57g11c.30(yum2658)	0	-0.0357143
CHS1129	srt-54(yum1749); srt-55(yum1750); srt-56(yum1751); srt-61(yum1752); srt-62(yum1753); srt-73(yum1754); f49d11.11(yum1755)	0.117021	-0.0769231
CHS1038	srt-6(yum1298); srt-7(yum1299); srt-8(yum1300); srt-11(yum1301); srt-12(yum1302); srt-13(yum1303); srt-14(yum1304); srt-1(yum1306); srt-2(yum1307); srt-3(yum1308); srt-4(yum1309); srt-5(yum1310)	-0.108205	-0.022864
CHS1110	srt-63(yum1649); srt-64(yum1650); srt-65(yum1651); srt-67(yum1652); srt-68(yum1653); srt-69(yum1654); srt-70(yum1655)	0.117021	-0.150246
CHS1680	srtx-1(yum2906)	0.0384615	0.08
CHS1229	sru-1(yum2381); sru-2(yum2382); sru-3(yum2383); sru-4(yum2384); sru-6(yum2385); sru-8(yum2386)	0.0545455	0.0898824
CHS1217	sru-16(yum2308); sru-17(yum2309); sru-18(yum2310); sru-19(yum2311); sru-20(yum2312); sru-42(yum2313)	0.0714286	0.0769231
CHS1218	sru-21(yum2314); sru-22(yum2315); sru-23(yum2316); sru-24(yum2317); sru-25(yum2318); sru-26(yum2319); sru-27(yum2320); sru-28(yum2321)	-0.00246305	-0.00510204
CHS1029	sru-29(yum1215); sru-30(yum1216); sru-31(yum1217); sru-35(yum1218); sru-36(yum1219)	-0.00118906	0.0898824
CHS1059	sru-37(yum1407); sru-38(yum1408); sru-39(yum1409); sru-44(yum1410); sru-45(yum1411); c45h4.18(yum1412)	-0.0689655	0
CHS1014	sru-7(yum1159); sru-44(yum1160); sru-45(yum1161); c45h4.18(yum1162); sru-47(yum1163); sru-48(yum1164)	-0.0971787	0
CHS1070	sru-9(yum1449); sru-11(yum1450); sru-12(yum1451); sru-13(yum1452); sru-15(yum1453); sru-40(yum1454)	-0.0691489	-0.0384615
CHS1198	srv-1(yum2185); srv-2(yum2186); srv-3(yum2187); srv-4(yum2188); srv-17(yum2189); srv-19(yum2190); srv-21(yum2191); srv-22(yum2192); srv-34(yum2193)	0.0187765	-0.0357143
CHS1162	srv-11(yum1961); srv-12(yum1962); srv-13(yum1963); srv-14(yum1964); srv-15(yum1965); srv-16(yum1966)	0.0199097	-0.0769231
CHS1235	srv-24(yum2423); srv-25(yum2424); srv-26(yum2425); srv-27(yum2426); srv-28(yum2427); srv-29(yum2428); srv-30(yum2429); srv-31(yum2430); srv-32(yum2431); ops-1(yum2432)	-0.0866142	0.0357143
CHS1104	srv-5(yum1602); srv-6(yum1603); srv-7(yum1604); srv-8(yum1605); srv-9(yum1606); srv-10(yum1607); c34b4.3(yum1608); b0563.6(yum1609)	-0.00246305	0
CHS1188	srw-1(yum2124); srw-2(yum2125); srw-3(yum2126); srw-4(yum2127); srw-6(yum2128); srw-7(yum2129); srw-8(yum2130)	-0.0514839	0.115385
CHS1114	srw-108(yum1674); srw-111(yum1675); srw-112(yum1676); srw-113(yum1677); m01g12.6(yum1678); m01g12.16(yum2916)	0.00146735	-0.0384615
CHS1032	srw-115(yum1237); srw-117(yum1238); srw-118(yum1239); srw-119(yum1240); srw-120(yum1241); srw-121(yum1242); srw-122(yum1243); srw-123(yum1244); srw-124(yum1245); srw-135(yum1246); srw-137(yum1247); srw-138(yum1248)	-0.16574	-0.037037
CHS1191	srw-127(yum2144); srw-129(yum2145); srw-136(yum2146); srw-133(yum2147); srw-134(yum2148); srw-144(yum2149); srw-145(yum2150)	0.0175651	0.0769231
CHS1199	srw-130(yum2194); srw-139(yum2195); srw-140(yum2196); srw-141(yum2197); srw-142(yum2198); srw-143(yum2199)	0.0175651	0.114058
CHS1113	srw-16(yum1668); srw-17(yum1669); srw-19(yum1670); srw-20(yum1671); srw-21(yum1672); srw-22(yum1673)	0.0797872	0.114058
CHS1180	srw-23(yum2069); srw-24(yum2070); srw-26(yum2071); srw-29(yum2072); srw-31(yum2073); srw-32(yum2074)	-0.179548	-0.00118906
CHS1208	srw-33(yum2248); srw-34(yum2249); srw-35(yum2250); srw-36(yum2251); srw-38(yum2252); srw-39(yum2253)	-0.0163537	-0.0714286
CHS1219	srw-40(yum2322); srw-41(yum2323); srw-42(yum2324); srw-43(yum2325); srw-44(yum2326); srw-48(yum2327)	0.0357143	0
CHS1051	srw-51(yum1374); srw-53(yum1375); srw-54(yum1376); srw-55(yum1377); t27c5.10(yum1378); y70c5a.4(yum1379)	-0.0181818	0.0769231
CHS1205	srw-56(yum2225); srw-57(yum2226); srw-59(yum2227); srw-60(yum2228); srw-61(yum2229); srw-62(yum2230); srw-63(yum2231)	-0.143876	0
CHS1158	srw-66(yum1935); srw-67(yum1936); srw-68(yum1937); srw-69(yum1938); srw-71(yum1939); srw-73(yum1940)	0.0961427	0.139756
CHS1140	srw-72(yum1814); srw-76(yum1816); srw-77(yum1817); srw-79(yum1818); srw-82(yum1819); srw-83(yum1820)	0.0425532	0
CHS1156	srw-84(yum1922); srw-85(yum1923); c25f9.13(yum1924); srw-86(yum1925); srw-87(yum1926); srw-88(yum1927)	0.0539067	0.0769231
CHS1225	srw-89(yum2357); srw-90(yum2358); srw-91(yum2359); srw-94(yum2360); srw-95(yum2361); srw-97(yum2362); srw-98(yum2363)	-0.0545455	-0.0980283
CHS1260	srw-9(yum2634); srw-10(yum2635); srw-11(yum2636); srw-12(yum2637); srw-13(yum2638); srw-14(yum2639); srw-15(yum2640)	0.0425532	-0.0714286
CHS1253	srw-99(yum2575); srw-100(yum2576); srw-101(yum2577); srw-102(yum2578); srw-103(yum2579); srw-107(yum2580); srw-109(yum2581)	0.0771277	-0.0357143
CHS1135	srx-1(yum1785); srx-2(yum1786); srx-3(yum1787); srx-4(yum1788)	0.0785033	-0.0384615
CHS1141	srx-101(yum1821); srx-102(yum1822); srx-104(yum1823); srx-105(yum1824); srx-108(yum1825); srx-110(yum1826); srx-111(yum1827); srx-112(yum1828); srx-113(yum1829)	0.0175651	0
CHS1232	srx-114(yum2402); srx-115(yum2403); srx-125(yum2404); srx-128(yum2405); srx-129(yum2406); srx-131(yum2407); srx-136(yum2408)	-0.122276	0.0714286
CHS1154	srx-116(yum1909); srx-117(yum1910); srx-118(yum1911); srx-119(yum1912); srx-120(yum1913); srx-121(yum1914); srx-122(yum1915)	-0.0514839	-0.010989
CHS1060	srx-12(yum1413); srx-13(yum1414); srx-14(yum1415); srx-33(yum1416); srx-34(yum1417); srx-36(yum1418)	-0.00118906	0.0769231
CHS1245	srx-130(yum2518); srx-133(yum2519); srx-134(yum2520); srx-135(yum2521); srx-137(yum2522)	0.0399853	0
CHS1187	srx-16(yum2117); srx-17(yum2118); srx-18(yum2119); srx-20(yum2120); srx-21(yum2121); srx-22(yum2122); srx-23(yum2123)	-0.0551181	-0.0394089
CHS1107	srx-19(yum1634); srx-24(yum1635); srx-26(yum1636); srx-28(yum1637); srx-29(yum1638); srx-31(yum1639); srx-32(yum1640)	0.117021	-0.00530504
CHS1133	srx-38(yum1772); srx-39(yum1773); srx-41(yum1774); c03g6.21(yum1775); srx-42(yum1776); srx-43(yum1777); fbxa-199(yum1778)	0.00531915	-0.00383142
CHS1023	srx-44(yum1189); srx-45(yum1190); srx-46(yum1191); srx-47(yum1192)	1.47009e-16	0.111111
CHS1146	srx-48(yum1857); srx-50(yum1858); srx-51(yum1859); srx-54(yum1860); srx-59(yum1862); srx-64(yum1863)	-0.0187765	-0.108205
CHS1147	srx-5(yum1864); srx-6(yum1865); srx-7(yum1866); srx-8(yum1867); srx-9(yum1868); srx-10(yum1869)	0.0187765	-0.0725327
CHS1242	srx-56(yum2484); srx-58(yum2485); srx-60(yum2486); srx-62(yum2487); srx-63(yum2488); srx-65(yum2489); srx-66(yum2490); srx-67(yum2491); srx-68(yum2492)	-0.0514839	0
CHS1164	srx-73(yum1974); srx-74(yum1975); srx-76(yum1976); srx-77(yum1977); srx-78(yum1978); srx-80(yum1979); srx-82(yum1980)	1.47009e-16	-0.0384615
CHS1171	srx-84(yum2018); srx-85(yum2019); srx-86(yum2020); srx-87(yum2021); srx-88(yum2022); srx-90(yum2023); srx-92(yum2024); srx-93(yum2025)	-0.0866142	0.160193
CHS1228	srx-95(yum2377); srx-96(yum2378); srx-97(yum2379); srx-98(yum2380)	-0.145183	-0.0162822
CHS1074	srxa-1(yum1467); srxa-2(yum1468); srxa-4(yum1469); srxa-5(yum1470); srxa-6(yum1471); srxa-7(yum1472)	-0.137931	0.0344828
CHS1226	srxa-12(yum2364); srxa-13(yum2365); srxa-14(yum2366); srxa-15(yum2367); srxa-16(yum2368); srxa-18(yum2369)	-0.0971787	0
CHS1050	srxa-8(yum1369); srxa-9(yum1370); srxa-10(yum1371); srxa-11(yum1372); srxa-19(yum1373)	-0.0725327	0.0410256
CHS1250	srz-1(yum2552); srz-3(yum2553); srz-4(yum2554); srz-5(yum2555); srz-6(yum2556); srz-8(yum2557); srz-9(yum2558)	-0.0866142	0.0384615
CHS1224	srz-10(yum2351); srz-11(yum2352); srz-12(yum2353); srz-13(yum2354); srz-14(yum2355); srz-15(yum2356)	-0.127273	0.0769231
CHS1122	srz-104(yum1713); srz-105(yum1714); srz-69(yum1715); srz-70(yum1716); srz-71(yum1717)	0.0797872	-0.0769231
CHS1139	srz-16(yum1808); srz-18(yum1809); srz-19(yum1810); srz-20(yum1811); srz-23(yum1813); srz-24(yum1812)	0.037234	0
CHS1130	srz-25(yum1757); srz-29(yum1758); srz-31(yum1759); srz-32(yum1760); srz-37(yum1761); srz-38(yum1762); srz-72(yum1762)	0.00146735	-0.103448
CHS1136	srz-42(yum1789); srz-44(yum1790); srz-47(yum1791); srz-48(yum1792); srz-54(yum1793); srz-56(yum1794)	0.117021	-0.0689655
CHS1112	srz-58(yum1662); srz-59(yum1663); srz-60(yum1664); srz-61(yum1665); srz-62(yum1666); srz-85(yum1667)	0.0425532	0.0384615
CHS1170	srz-63(yum2012); srz-64(yum2013); srz-66(yum2014); srz-67(yum2015); srz-90(yum2016); srz-91(yum2017)	-0.0514839	-0.00118906
CHS1077	srz-74(yum1480); srz-75(yum1481); srz-78(yum1482); srz-79(yum1483); srz-82(yum1484); srz-83(yum1485)	0.0399853	-0.0725327
CHS1239	srz-94(yum2461); srz-95(yum2462); srz-96(yum2463); srz-97(yum2464); srz-99(yum2465); srz-100(yum2466); srz-101(yum2467); srz-102(yum2468); srz-103(yum2469)	-0.1133	0.0714286
CHS1098	str-10(yum1562); str-12(yum1563); str-13(yum1564); str-106(yum1565); str-108(yum1566); str-109(yum1567); str-111(yum1568); f10a3.12(yum1569); k05d4.9(yum1570)	0.0425532	-0.0689655
CHS1010	str-112(yum1145); str-113(yum1146); str-114(yum1147); str-115(yum1148); str-116(yum1149); str-118(yum1150)	-0.0169492	0
CHS1254	str-119(yum2582); str-121(yum2583); y45g12c.10(yum2585); str-120(yum2586); y45g12c.6(yum2587)	-0.010989	0
CHS1276	str-123(yum2774); str-124(yum2775); str-125(yum2776); str-129(yum2777); str-130(yum2778); str-131(yum2779); str-134(yum2780); str-135(yum2781); str-136(yum2782); str-145(yum2783); t06c12.11(yum2784)	-0.0571429	0.0344828
CHS1189	str-138(yum2131); str-139(yum2132); str-140(yum2133); str-143(yum2134); str-144(yum2135)	0.0187765	0.0769231
CHS1172	str-14(yum2026); str-15(yum2027); str-16(yum2028); str-13(yum2029); str-18(yum2030); str-19(yum2031); str-20(yum2032); str-23(yum2033); str-25(yum2034); f22b8.3(yum2035)	-0.0181818	-0.0394089
CHS1030	str-145(yum1221); str-146(yum1222); str-148(yum1223); str-141(yum1224); str-149(yum1225); str-150(yum1226); str-151(yum1227)	-0.0689655	0.037037
CHS1035	str-153(yum1271); str-155(yum1272); str-162(yum1273); str-168(yum1274); str-156(yum1275); str-158(yum1276); str-159(yum1277); str-160(yum1278); str-161(yum1279); str-154(yum1280); str-267(yum1281)	1.47009e-16	0.0714286
CHS1075	str-163(yum1473); str-164(yum1474); str-165(yum1475); str-166(yum1476); str-169(yum1477)	-0.00265957	0.0357143
CHS1176	str-170(yum2047); str-171(yum2048); str-172(yum2049); str-173(yum2050); str-174(yum2051); str-175(yum2052); str-166(yum2053); y9c9a.5(yum2054)	-0.0163537	-0.0384615
CHS1049	str-176(yum1363); str-177(yum1364); str-178(yum1365); str-180(yum1366); str-181(yum1367); str-182(yum1368)	-0.0689655	-0.0333333
CHS1183	str-185(yum2093); str-188(yum2094); str-187(yum2095); str-190(yum2096); str-178(yum2097); y116a8c.40(yum2098)	0.0187765	0.0384615
CHS1182	str-196(yum2084); str-198(yum2085); str-199(yum2086); str-200(yum2087); str-204(yum2088); str-205(yum2089); str-193(yum2090); str-2(yum2091); str-3(yum2092)	-0.0689655	-0.108205
CHS1231	str-206(yum2396); str-207(yum2397); str-208(yum2398); str-209(yum2399); str-211(yum2400); str-214(yum2401)	-0.0909091	0.115385
CHS1255	str-217(yum2588); c55a1.1(yum2589); str-220(yum2590); str-221(yum2591); str-222(yum2592); str-225(yum2594); str-226(yum2595); str-227(yum2596); str-228(yum2597)	-0.00530504	0
CHS1233	str-229(yum2409); str-230(yum2410); str-231(yum2411); str-232(yum2412); str-233(yum2413); str-236(yum2414); c06b3.1(yum2415)	-0.0344828	-0.0384615
CHS1048	str-238(yum1358); str-240(yum1359); str-243(yum1360); str-244(yum1361); str-245(yum1362)	-0.0689655	0.0410256
CHS1221	str-247(yum2335); str-248(yum2336); str-263(yum2337); str-249(yum2338); str-246(yum2339); str-252(yum2340)	0.0545455	-0.0384615
CHS1055	str-250(yum1395); str-252(yum1396); str-253(yum1397)	-0.137931	0.00384615
CHS1248	str-255(yum2534); str-256(yum2535); str-257(yum2536); str-260(yum2537); str-254(yum2538); str-261(yum2539); str-262(yum2540); y19d10a.1(yum2541); str-258(yum2542); y19d10a.2(yum2543)	-0.0551181	0
CHS1258	str-27(yum2611); str-28(yum2612); str-30(yum2613); str-31(yum2614); str-33(yum2615); str-35(yum2616)	0.114058	0.0150376
CHS1265	str-3(yum1042); str-4(yum2669); str-5(yum2670); str-1(yum2671); str-6(yum2672); str-7(yum2673); str-9(yum2674); c04c3.7(yum2675); str-8(yum2676); t23d5.8(yum2677)	0.0714286	0.184211
CHS1155	str-32(yum1916); str-37(yum1917); str-38(yum1918); str-39(yum1919); str-40(yum1920); str-41(yum1921)	0.0344828	0
CHS1201	str-43(yum2206); str-44(yum2207); str-45(yum2208); str-46(yum2209); str-47(yum2210); str-48(yum2211); str-38(yum2212)	-0.0866142	0.0108303
CHS1046	str-52(yum1348); str-55(yum1349); str-56(yum1350); str-57(yum1351)	-0.0344828	-0.0873016
CHS1278	str-63(yum2801); str-64(yum2802); str-66(yum2803); str-61(yum2804); str-67(yum2805); str-68(yum2806); str-69(yum2807); c41g6.12(yum2808); str-52(yum2810); str-60(yum2811); str-71(yum2812); str-73(yum2813); str-74(yum2814); str-77(yum2815); f22f7.12(yum2816); str-76(yum2817); str-265(yum2818)	0.0714286	-0.0357143
CHS1078	str-71(yum1486); str-73(yum1487); str-74(yum1488)	-0.0319149	-0.0689655
CHS1166	str-78(yum1987); str-79(yum1988); str-81(yum1989); str-82(yum1990); str-83(yum1991)	0.0539067	-0.0368609
CHS1213	str-85(yum2280); str-86(yum2281); str-87(yum2282); str-84(yum2283); str-88(yum2284); str-89(yum2285); str-90(yum2286); str-92(yum2287); str-93(yum2288); str-94(yum2289); str-264(yum2290)	-0.0763547	-0.00510204
CHS1067	str-96(yum1435); str-97(yum1436); str-99(yum1437); str-101(yum1438); str-102(yum1439); str-103(yum1440)	-0.103448	0
CHS1173	odr-10(yum2055)	0.0187765	-0.18356
CHS1275	mgl-1(yum2769); mgl-2(yum2770); mgl-3(yum2771); c30a5.10(yum2772); f35h10.10(yum2773)	0.0794045	-0.0394089
CHS1015	gar-1(yum1165); gar-2(yum1166); gar-3(yum1167)	-0.0193705	0.118758
CHS1016	gbb-1(yum1168); gbb-2(yum1169)	-0.0556309	0.0176391
CHS1256	dop-1(yum2598); dop-2(yum2599); dop-3(yum2600); dop-4(yum2601); dop-5(yum2602); c24a8.6(yum2603); dop-6(yum2604); ser-6(yum2605)	-0.255319	-0.210526
CHS1087	octr-1(yum1517); ser-3(yum1518); ser-6(yum1519)	0.0425532	-0.00554884
CHS1086	ser-1(yum1513); ser-4(yum1514); ser-5(yum1515); ser-7(yum1516)	-0.0319149	0.0344828
CHS1088	ser-2(yum1520); tyra-2(yum1521); tyra-3(yum1522)	0.117021	0
CHS1090	ador-1(yum1524)	0.0425532	0.0357143
CHS1057	npr-1(yum1034)	-0.964328	-0.925641
CHS1157	npr-1(yum1928); npr-2(yum1929); npr-3(yum1930); npr-4(yum1931); npr-5(yum1932); npr-10(yum1933)	-0.960966	-0.961122
CHS1063	npr-13(yum1422); npr-14(yum1423); npr-15(yum1424)	-0.0394089	0.0384615
CHS1072	npr-16(yum1461); npr-17(yum1462); npr-18(yum1463)	-0.00265957	-0.0357143
CHS1064	npr-18(yum1425); npr-20(yum1426); npr-21(yum1427)	-0.143876	0.0410256
CHS1121	npr-19(yum1708); npr-23(yum1709); zk813.5(yum1710); h23l24.4(yum1711); t02d1.4(yum1712)	0.00146735	-0.0357143
CHS1079	npr-22(yum1489); npr-24(yum1490); npr-34(yum1491); npr-35(yum1492)	-0.0344828	-0.137931
CHS1065	npr-25(yum1428); npr-26(yum1429); npr-27(yum1430)	0.0771277	0.0782051
CHS1080	npr-28(yum1493); npr-29(yum1494); npr-30(yum1495)	-0.0824468	0.0357143
CHS1069	npr-31(yum1446); npr-32(yum1447); npr-33(yum1448)	-0.104478	0.0624152
CHS1062	npr-6(yum1027); npr-7(yum1028); npr-8(yum1029)	-0.0230665	0.0624152
CHS1058	npr-9(yum1404); npr-11(yum1405); npr-12(yum1406)	-0.172414	-0.107692
CHS1109	frpr-1(yum1645); frpr-2(yum1646); frpr-14(yum1647); frpr-17(yum1648)	0.0624152	-0.0556309
CHS1026	frpr-13(yum1197); frpr-15(yum1198); frpr-19(yum1199)	-0.0394089	0.0740741
CHS1041	frpr-3(yum1321); frpr-4(yum1322); frpr-16(yum1323); frpr-18(yum1324)	-0.0725327	0
CHS1084	frpr-5(yum1507); frpr-6(yum1508); frpr-11(yum1509); frpr-12(yum1510)	0.117021	-0.0344828
CHS1025	frpr-7(yum1193); frpr-8(yum1194); frpr-9(yum1195); frpr-10(yum1196)	1.47009e-16	0.0147181
CHS1126	dmsr-1(yum1734); dmsr-2(yum1735); dmsr-3(yum1736); dmsr-8(yum1737)	0.0187765	-0.0816327
CHS1127	dmsr-4(yum1738); dmsr-5(yum1739); dmsr-6(yum1740); dmsr-7(yum1741); dmsr-8(yum1742)	-0.241132	-0.2673
CHS1167	dmsr-9(yum1992); dmsr-10(yum1993); dmsr-11(yum1994); dmsr-12(yum1995); dmsr-13(yum1996); dmsr-14(yum1997); dmsr-15(yum1998); dmsr-16(yum1999)	-0.0163537	-0.0689655
CHS1178	aex-2(yum2061); aexr-1(yum2062); aexr-2(yum2063); aexr-3(yum2064)	-0.0368609	-0.142468
CHS1083	ckr-1(yum1505); ckr-2(yum1506)	0.0425532	0.12152
CHS1085	daf-37(yum1511); daf-38(yum1512)	-0.0484634	-0.00118906
CHS1207	dcar-1(yum2244); pcdr-1(yum2245); d2023.1(yum2246); gtr-1(yum2247)	-0.121744	0.0331633
CHS1089	egl-6(yum1523)	-0.0824468	0.0898824
CHS1212	gnrr-1(yum2273); gnrr-2(yum2274); gnrr-3(yum2275); gnrr-4(yum2276); gnrr-5(yum2277); gnrr-6(yum2278); gnrr-7(yum2279)	-0.0866142	0
CHS1040	nmur-1(yum1317); nmur-2(yum1318); nmur-3(yum1319); nmur-4(yum1320)	-0.103448	-0.022864
CHS1076	ntr-1(yum1478); ntr-2(yum1479)	0.0276596	-0.137931
CHS1024	pdfr-1(yum1024); seb-2(yum1025); seb-3(yum1026)	-0.551724	-0.533463
CHS1082	sprr-1(yum1502); sprr-2(yum1503); sprr-3(yum1504)	-0.0755686	0
CHS1061	tkr-1(yum1419); tkr-2(yum1420); tkr-3(yum1421)	-0.0689655	-0.107692
CHS1102	b0244.10(yum1591); b0244.15(yum1592); b0244.16(yum1593); b0244.17(yum1594); b0244.4(yum1595); b0244.5(yum1596); b0244.7(yum1597)	-0.0689655	-0.0336018
CHS1144	b0563.6(yum1844); ah9.1(yum1845); y70d2a.1(yum1846); c17h11.1(yum1847); ah9.4(yum1848)	-0.0187765	-0.0368609
CHS1120	c01f1.4(yum1703); f10d7.1(yum1704); tag-89(yum1705); fshr-1(yum1706); pcdr-1(yum1707 )	-0.150246	-0.0604462
CHS1142	c04c3.6(yum1830); zk863.1(yum1831); c50h11.13(yum1832); c54e10.3(yum1833); t01b11.1(yum1834); c04c3.7(yum1835)	0.0539067	-0.0714286
CHS1261	c15h9.3(yum2641); r13a5.15(yum2642); r11f4.2(yum2643); k01a12.3(yum2644); t22c8.1(yum2645); r02d5.6(yum2646)	0.117021	-0.0357143
CHS1590	c27h5.6(yum2827); c50e3.7(yum2828); y75b8a.34(yum2829); c50e3.9(yum2830); f42a6.1(yum2831); y55h10a.2(yum2832)	-0.0384615	0
CHS1165	c30g7.5(yum1981); f41h8.1(yum1982); f41h8.2(yum1983); k09c6.10(yum1984); r13d11.1(yum1985); r13d11.3(yum1986)	-0.134328	-0.0556309
CHS1266	c31b8.1(yum2861); y70c5a.2(yum2862); w02h5.16(yum2863); w02h5.11(yum2864); f18e9.8(yum2865); m03f8.7(yum2866); y70c5a.4(yum2867); m01d7.9(yum2868); w06g6.15(yum2869); y70c5b.2(yum2870)	0	0
CHS1160	e04d5.2(yum1950); c54d10.5(yum1951); t11f9.1(yum1952); y41d4b.24(yum1953); f32d8.10(yum1954); y37e11al.1(yum1955)	0.0539067	0.00666482
CHS1238	f07b10.4(yum2454); f07b10.7(yum2455); f59b1.6(yum2456); zk418.7(yum2457); w08g11.5(yum2458); r10e8.5(yum2459); zk418.6(yum2460)	0.0344828	0.0714286
CHS1222	f27e5.8(yum2341); t10g3.4(yum2342); t10g3.2(yum2343); y57g11c.46(yum2344); y57g11c.28(yum2345)	-0.127273	-0.0357143
CHS1194	f36d4.4(yum2165); zk721.4(yum2166); b0334.6(yum2167); c09f12.3(yum2168); f13h6.5(yum2169); b0244.6(yum2170)	0.0187765	-0.0714286
CHS1223	f38e1.6(yum2346); f09c6.16(yum2347); k01a6.6(yum2348); dop-6(yum2349); c24a8.6(yum2350)	-0.272727	-0.361103
CHS1021	f40a3.7(yum1179); f59b2.13(yum1180); w10c4.1(yum1181); d1014.2(yum1182)	-0.250892	-0.234935
CHS1184	f40g9.15(yum2099); c35d6.13(yum2100); f47d2.11(yum2101); zk218.4(yum2102); zc132.3(yum2103); zc132.11(yum2104)	-0.0187765	-0.142857
CHS1179	f49c5.9(yum2065); gphr-2(yum2066); gphr-1(yum2067); y62h9a.1(yum2068)	-0.0336018	0.0803324
CHS1185	f49e11.2(yum2105); f57c9.6(yum2106); zc266.1(yum2107)	0.0187765	0.0814656
CHS1125	f52d10.4(yum1729); f56a12.2(yum1730); m04g7.3(yum1731); ah9.4(yum1732); f54e4.2(yum1733)	0.117021	-0.00246305
CHS1591	f54e2.5(yum2833); c34b4.5(yum2834); f54e2.9(yum2835); f57b1.1(yum2836); f57b1.9(yum2837); f58f6.5(yum2838); f58f6.6(yum2839); t09e8.4(yum2840); y51a2b.2(yum2841); zc196.8(yum2842); zc196.9(yum2843)	-0.115385	-0.04
CHS1017	f57a8.4(yum1170); y40c5a.4(yum1171); c47e8.3(yum1172)	-0.172414	-0.00246305
CHS1209	f57g9.7(yum2254); r05f9.7(yum2255); c54c6.4(yum2256); r11g10.3(yum2257); f27e5.5(yum2258); f27e5.8(yum2259); t10g3.2(yum2260)	0.0187765	-0.0394089
CHS1019	h09f14.1(yum1176); f16c3.1(yum1177); c24b5.1(yum1178)	-0.0368609	-0.107692
CHS1592	h20j04.7(yum2844); k03h6.4(yum2845); r13h4.7(yum2846); c34b4.3(yum2847); t23b3.6(yum2848); y26g10.1(yum2849); y26g10.4(yum2850)	-0.0384615	0
CHS1020	r13h7.2(yum1030); k03h6.5(yum1031); k03h6.1(yum1032); t10e10.3(yum1033)	-0.382567	-0.308973
CHS1240	t01d1.5(yum2470); zk1307.7(yum2471); f59b1.4(yum2472); f18e3.10(yum2473); f07c3.16(yum2474); f45e10.2(yum2475);f59b1.6(yum2476); y32h12a.1(yum2477)	0.0624152	0.0990502
CHS1204	t03e6.9(yum2219); t03e6.8(yum2220); y37h2c.4(yum2221); c53d6.11(yum2222); w06g6.15(yum2223); y70c5b.2(yum2224)	-0.0590119	-0.0394089
CHS1148	t04f8.2(yum1870); c15a7.2(yum1871); f39b2.8(yum1872); fmil-1(yum1873)	-0.102228	0
CHS1124	t06e4.7(yum1724); y77e11a.16(yum1725); y32h12a.1(yum1726); zk6.6(yum1728)	0.117021	-0.0384615
CHS1252	t10h9.1(yum2567); zc443.7(yum2568); y57a10c.10(yum2569); w05h5.1(yum2570); y57a10c.8(yum2571); f38h12.5(yum2572); y57a10c.9(yum2573); dct-12(yum2574)	0.0344828	0.0344828
CHS1053	t26h8.4(yum1386); c29f9.8(yum1387); y75b12b.10(yum1388)	-0.0368609	0.0523003
CHS1174	t26h8.5(yum2036); c31b8.16(yum2037)	-0.0551181	0.0344828
CHS1203	t27e7.9(yum1046); t27e7.4(yum1047); t27e7.5(yum1048); t27e7.3(yum1049)	0.0175651	-0.00510204
CHS1267	tag-293(yum2678); c29f9.9(yum2679); c39b10.1(yum2680); c44b9.2(yum2681); zc132.9(yum2682)	-0.0848806	-0.0394089
CHS1018	y37e11al.1(yum1173); f56a11.4(yum1174); b0034.5(yum1175)	-0.0368609	0.037037
CHS1195	y52b11a.11(yum2171)	0.0539067	-0.0357143
CHS1197	y62h9a.10(yum2180); y40b10a.5(yum2181); c30b5.7(yum2182); f09c12.6(yum2183); r02d5.6(yum2184)	-0.0163537	0.0344828
CHS1161	y6e2a.1(yum1956); c03h5.7(yum1957); k10c9.4(yum1958); c03h5.9(yum1959); t01g5.6(yum1960)	0.0539067	0.0497084
CHS1119	gur-4(yum1701); gur-5(yum1702)	0.0756501	-0.108205
CHS1131	lite-1(yum1763); gur-3(yum1764); egl-47(yum1765)	-0.103448	-0.0384615
CHS1103	fmi-1(yum1598); lat-2(yum1599); mth-1(yum1600); mth-2(yum1601)	-0.62766	-0.285939
CHS1091	mig-1(yum1525); cfz-2(yum1526)	0.0425532	-0.0357143
CHS1681	tpra-1(yum2907)	0.0384615	0.04
CHS10010	ins-10(yum413); ins-19(yum414); ins-35(yum476); ins-36(yum477)	-0.163636	0.127465
CHS10025	ins-26(yum386); ins-32(yum387); ins-9(yum486); ins-13(yum487)	-0.0871671	0
CHS10046	ins-3(yum384); ins-21(yum385); ins-22(yum407); ins-23(yum456)	-0.0545455	-0.0469843
CHS10057	ins-25(yum388); ins-28(yum389); ins-5(yum409); ins-29(yum410); ins-27(yum455)	-0.0181818	-0.0333333
CHS10062	ins-17(yum493); ins-18(yum494); ins-16(yum495); ins-37(yum496)	-0.0595611	-0.0678571
CHS10073	ins-2(yum391); ins-34(yum392); ins-12(yum428); ins-15(yum429); ins-11(yum508)	0.0519481	0.00119048
CHS10081	ins-14(yum402); ins-31(yum408); ins-39(yum444); ins-1(yum497)	0.0181818	-0.0333333
CHS10118	ins-20(yum382); ins-30(yum383); daf-28(yum514); ins-24(yum515); ins-33(yum534)	-0.172414	-0.0416667
CHS10080	ins-4(yum390); ins-6(yum411); ins-7(yum412); ins-8(yum521)	0.0181818	0.0147181
CHS10009	flp-12(yum400); flp-21(yum401); flp-5(yum422); flp-24(yum423); flp-28(yum475)	-0.236364	-0.33518
CHS10032	flp-1(yum393); flp-23(yum394); flp-14(yum423); flp-25(yum424)	-0.0909091	-0.0678571
CHS10085	flp-10(yum472); flp-27(yum473); flp-34(yum395); flp-11(yum509)	0.0545455	-0.0333333
CHS10034	flp-3(yum396); flp-6(yum397); flp-13(yum430); flp-18(yum431)	-0.183303	-0.186224
CHS10033	flp-4(yum398); flp-15(yum399); flp-2(yum421); flp-16(yum422)	-0.0971787	-0.0333333
CHS10006	flp-7(yum436); flp-9(yum437); flp-17(yum405); flp-22(yum406); flp-8(yum5081)	-0.0909091	0.0657895
CHS10063	flp-20(yum403); flp-32(yum404); flp-19(yum457); flp-33(yum498); flp-26(yum499)	0.0545455	-0.0131579
CHS10011	nlp-19(yum425); nlp-62(yum426); ntc-1(yum478); nlp-64(yum479)	-0.0909091	0.0657895
CHS10148	nlp-66(yum427); nlp-11(yum480); nlp-54(yum535); nlp-79(yum536)	-0.0181818	0
CHS10013	nlp-16(yum432); nlp-55(yum433); nlp-8(yum481); nlp-61(yum482); nlp-7(yum5080)	-0.0545455	0.0657895
CHS10084	nlp-20(yum440); nlp-43(yum441); msrp-7(yum506); lury-1(yum507)	-0.0545455	-0.0678571
CHS10103	nlp-5(yum449); nlp-10(yum450); nlp-2(yum488); nlp-50(yum531)	-0.025974	-0.0357143
CHS10040	nlp-4(yum451); nlp-80(yum452); nlp-18(yum489); nlp-42(yum490)	0.015674	0
CHS10065	nlp-1(yum551); nlp-38(yum552); nlp-3(yum553); nlp-13(yum554)	0.0181818	-0.0333333
CHS10110	nlp-41(yum501); nlp-45(yum502); nlp-17(yum528); nlp-77(yum529)	-0.0595611	0.00119048
CHS10089	nlp-70(yum464); nlp-76(yum510); nlp-36(yum511)	0.0181818	-0.0678571
CHS10092	nlp-23(yum469); nlp-59(yum470); nlp-35(yum523); pdf-2(yum524)	-0.0545455	0.184211
CHS10109	nlp-21(yum445); nlp-69(yum446); nlp-73(yum505); pdf-1(yum527)	0.0176391	-0.0556309
CHS10093	nlp-34(yum419); nlp-33(yum503); nlp-27(yum504); nlp-25(yum520)	-0.025974	-0.0333333
CHS10149	nlp-12(yum458); nlp-39(yum500); capa-1(yum522); nlp-6(yum537)	-0.0181818	0.0657895
CHS10088	nlp-60(yum462); nlp-68(yum463); nlp-67(yum538)	0.0181818	0.121884
CHS10119	nlp-58(yum465); nlp-15(yum512); nlp-14(yum513); nlp-47(yum539)	0.0181818	-0.0131579
CHS10091	nlp-48(yum467); nlp-52(yum468); nlp-40(yum541); nlp-78(yum542)	-0.0193705	0.116071
CHS10102	nlp-9(yum415); nlp-32(yum416); nlp-26(yum460); nlp-24(yum543)	-0.127273	-0.0678571
CHS10111	nlp-56(yum459); nlp-57(yum543); nlp-63(yum544); nlp-53(yum545)	0.015674	-0.00127551
CHS10095	nlp-49(yum417); nlp-51(yum418); nlp-22(yum461); nlp-46(yum546); nlp-71(yum547)	-0.0181818	-0.0333333
CHS10183	nlp-30(yum420); nlp-28(yum548); nlp-29(yum549); nlp-31(yum550)	0.0181818	-0.0678571
CHS1666	pdf-1(yum2897); pdf-2(yum2898)	-0.576923	-0.4

## Sheet: c. Survival
Strains	Genotypes	Survival change
		1st	2nd	3rd
CHS1071	sra-1(yum1455); sra-10(yum1456); sra-11(yum1457); sra-12(yum1458); sra-13(yum1459); sra-14(yum1460)	-0.124122	0.00531915
CHS1101	sra-17(yum1582); sra-18(yum1583); sra-20(yum1584); sra-21(yum1585); sra-22(yum1586); sra-23(yum1587); sra-24(yum1588); sra-25(yum1589); sra-26(yum1590)	0.310881	0.587302
CHS1234	sra-2(yum2416); sra-3(yum2417); sra-4(yum2418); sra-6(yum2419); sra-7(yum2420); sra-8(yum2421); sra-9(yum2422)	0.203612	0.102041	0.0323929
CHS1081	sra-27(yum1496); sra-28(yum1497); sra-29(yum1498); sra-30(yum1499); sra-31(yum1500); sra-32(yum1501)	-0.0725995	0.00515464
CHS1181	sra-33(yum2076); sra-34(yum2077); sra-35(yum2078); sra-36(yum2079); sra-37(yum2080); sra-38(yum2081); sra-39(yum2082); k11e4.6(yum2083)	0.188504	0.0876289
CHS1145	srab-1(yum1849); srab-2(yum1850); srab-3(yum1851); srab-4(yum1852); srab-13(yum1853); srab-23(yum1854); y41d4b.1(yum1855); k08b5.1(yum1856)	-0.0423892	0.015873
CHS1143	srab-12(yum1836); srab-14(yum1837); srab-16(yum1838); srab-17(yum1839); srab-18(yum1840); srab-24(yum1841); srab-25(yum1842); srab-26(yum1843)	-0.067327	0.0385488
CHS1105	srab-6(yum1610); srab-7(yum1611); srab-8(yum1612); srab-9(yum1613); srab-10(yum1614); srab-11(yum1615); srab-20(yum1616); srab-21(yum1617); srab-22(yum1618)	-0.0819672	-0.0252525
CHS1269	srb-1(yum2701); srb-2(yum2702); srb-3(yum2703); srb-5(yum2704); srb-12(yum2705); srb-13(yum2706)	0.165829	0.040404
CHS1230	srb-6(yum2387); srb-7(yum2388); srb-8(yum2389); srb-11(yum2390); srb-15(yum2391); srb-16(yum2392); srb-17(yum2393); srb-18(yum2394); srb-19(yum2395)	-0.181347	-0.132374
CHS1272	srbc-1(yum2739); srbc-2(yum2740); srbc-3(yum2741); srbc-5(yum2742); srbc-6(yum2743); srbc-7(yum2744); srbc-8(yum2745); srbc-9(yum2746); srbc-10(yum2747); srbc-11(yum2748)	0.145078	0.0753769
CHS1095	srbc-12(yum1543); srbc-13(yum1544); srbc-14(yum1545); srbc-16(yum1546); srbc-17(yum1547); srbc-19(yum1548); srbc-20(yum1549)	-0.0444965	0.0463918
CHS1251	srbc-21(yum2559); srbc-22(yum2560); srbc-23(yum2561); srbc-24(yum2562); srbc-25(yum2563); srbc-26(yum2564); srbc-27(yum2565); srbc-42(yum2566)	0.04887	-0.0703518
CHS1263	srbc-29(yum2659); srbc-30(yum2660); srbc-31(yum2661); srbc-32(yum2662); srbc-33(yum2663); srbc-34(yum2664); srbc-36(yum2665); srbc-37(yum2666); srbc-38(yum2667); srbc-39(yum2668)	0.180328	0.151515
CHS1227	srbc-40(yum2370); srbc-41(yum2371); srbc-43(yum2372); srbc-44(yum2373); srbc-45(yum2374); srbc-48(yum2375); srbc-49(yum2376)	-0.0922648	-0.0204082
CHS1152	srbc-50(yum1894); srbc-51(yum1895); srbc-67(yum1896); srbc-68(yum1897); srbc-70(yum1898); srbc-71(yum1899)	-0.0481896	-0.0552764
CHS1117	srbc-54(yum1690); srbc-55(yum1691); srbc-56(yum1692); srbc-57(yum1693); srbc-66(yum1694)	-0.0398126	0.0100503
CHS1216	srbc-58(yum2303); srbc-59(yum2304); srbc-60(yum2305); srbc-64(yum2306); srbc-66(yum2307)	0.0466321	-0.0656566
CHS1012	srbc-61(yum1154); srbc-62(yum1155); srbc-63(yum1156); srbc-65(yum1157)	0.022449	0.048
CHS1246	srbc-75(yum2851); srbc-76(yum2852); srbc-77(yum2853); srbc-78(yum2854); srbc-79(yum2855); srbc-82(yum2856); srbc-83(yum2857); srbc-84(yum2858); srbc-81(yum2859); y19d10a.17(yum2860)	-0.175644	-0.0502513
CHS1190	srd-1(yum2136); srd-2(yum2137); srd-3(yum2138); srd-4(yum2139); srd-5(yum2140); srd-7(yum2141); srd-8(yum2142); srd-9(yum2143)	0.0172788	-0.00502513
CHS1169	srd-10(yum2006); srd-11(yum2007); srd-12(yum2008); srd-13(yum2009); srd-15(yum2010); srd-16(yum2011)	0.0626031	0.0100503
CHS1054	srd-17(yum1389); srd-18(yum1390); srd-19(yum1391); srd-20(yum1392); srd-21(yum1393); srd-32(yum1394)	0.202586	-0.124717	0.022869
CHS1196	srd-23(yum2172); srd-25(yum2173); srd-26(yum2174); srd-27(yum2175); srd-28(yum2176); srd-29(yum2177); srd-30(yum2178); srd-31(yum2179)	-0.00286533	-0.00505051
CHS1123	srd-33(yum1718); srd-34(yum1719); srd-35(yum1720); srd-36(yum1721); srd-38(yum1722); srd-39(yum1723)	-0.29274	-0.0174515	-0.130617
CHS1241	srd-40(yum2478); srd-41(yum2479); srd-42(yum2480); srd-43(yum2481); srd-44(yum2482); srd-49(yum2483)	0.203593	0.0150754	0.0449321
CHS1211	srd-45(yum2267); srd-46(yum2268); srd-47(yum2269); srd-48(yum2270); srd-50(yum2271); srd-51(yum2272)	-0.194235	-0.211966	0.111111
CHS1200	srd-53(yum2200); srd-54(yum2201); srd-55(yum2202); srd-56(yum2203); srd-58(yum2204); srd-59(yum2205)	-0.325171	-0.0971787	0.014553
CHS1037	srd-60(yum1292); srd-73(yum1293); srd-61(yum1294); srd-75(yum1295); srd-71(yum1296); srd-72(yum1297)	0.0569948	0.0923913
CHS1186	srd-63(yum2108); srd-64(yum2108); srd-65(yum2110); srd-66(yum2111); srd-67(yum2112); srd-68(yum2113); srd-69(yum2114); srd-70(yum2115); srd-74(yum2116)	0.364765	-0.0972524	0.0748299
CHS1056	sre-1(yum1398); sre-2(yum1399); sre-3(yum1400); sre-4(yum1401); sre-5(yum1402); sre-6(yum1403)	0.280488	0.024	0.0425532
CHS1052	sre-13(yum1380); sre-14(yum1381); sre-15(yum1382); sre-16(yum1383); sre-18(yum1384); sre-19(yum1385)	0.19171	0.0918367
CHS1215	sre-20(yum2297); sre-21(yum2298); sre-22(yum2299); sre-23(yum2300); sre-24(yum2301); sre-51(yum2302)	-0.181347	-0.146465
CHS1202	sre-26(yum2213); sre-27(yum2214); sre-28(yum2215); sre-32(yum2216); sre-33(yum2217); sre-49(yum2218)	0.0726752	0.0505051
CHS1100	sre-29(yum1576); sre-30(yum1577); sre-31(yum1578); sre-34(yum1579); sre-35(yum1580); sre-36(yum1581)	0.128806	0.0954774
CHS1093	sre-37(yum1533); sre-41(yum1534); sre-42(yum1535); sre-38(yum1536); sre-39(yum1537); sre-40(yum1538)	-0.0466321	-0.0252525
CHS1039	sre-43(yum1311); sre-44(yum1312); sre-45(yum1313); sre-46(yum1314); sre-47(yum1315); sre-48(yum1316)	-0.0466321	0.0163043
CHS1118	sre-50(yum1695); sre-52(yum1696); sre-53(yum1697); sre-54(yum1698); sre-55(yum1699); sre-56(yum1700)	-0.00234192	0.0309278
CHS1214	sre-7(yum2291); sre-8(yum2292); sre-9(yum2293); sre-10(yum2294); sre-11(yum2295); sre-12(yum2296)	-0.185714	-0.115578
CHS1192	srg-10(yum2151); srg-13(yum2152); srg-20(yum2153); srg-21(yum2154); srg-22(yum2155); srg-23(yum2156); srg-24(yum2157)	0.0626031	-0.0251256
CHS1115	srg-11(yum1679); srg-14(yum1680); srg-15(yum1681); srg-16(yum1682); srg-17(yum1683); srg-1(yum1684)	0.00234192	0.0876289
CHS1022	srg-2(yum1183); srg-5(yum1184); srg-6(yum1185); srg-7(yum1186); srg-8(yum1187); srg-9(yum1188)	-0.134715	0.0217391
CHS1257	srg-25(yum2606); srg-26(yum2607); srg-27(yum2607); srg-28(yum2608); srg-29(yum2609); srg-30(yum2610)	0.0257611	0.0502513
CHS1097	srg-31(yum1556); srg-32(yum1557); srg-33(yum1558); srg-34(yum1559); srg-36(yum1560); srg-37(yum1561)	-0.0679157	-0.0515464
CHS1096	srg-38(yum1550); srg-54(yum1551); srg-55(yum1552); srg-69(yum1553); srg-3(yum1554); srg-4(yum1555)	-0.133489	-0.0463918
CHS1128	srg-39(yum1743); srg-40(yum1744); srg-41(yum1745); srg-42(yum1746); srg-44(yum1747); srg-45(yum1748)	-0.114754	-0.030303
CHS1175	srg-46(yum2038); srg-47(yum2039); srg-48(yum2040); srg-50(yum2041); srg-51(yum2042); srg-53(yum2043); y54g2a.77(yum2044); y54g2a.38(yum2045); ah9.1(yum2046)	0.0932642	0.0103093
CHS1034	srg-56(yum1259); srg-57(yum1260); srg-58(yum1261); srg-59(yum1262); srg-60(yum1263); srg-61(yum1264); srg-62(yum1265); srg-64(yum1266); srg-65(yum1267); srg-66(yum1268); srg-67(yum1269); srg-68(yum1270)	-0.103297	0.103261
CHS1149	srh-1(yum1874); srh-2(yum1875); srh-3(yum1876); srh-4(yum1877); srh-5(yum1878); srh-7(yum1879); srh-8(yum1880)	0.128072	0.0858586
CHS1247	srh-10(yum2523); srh-15(yum2524); srh-16(yum2525); srh-18(yum2526); srh-17(yum2527); srh-11(yum2528); srh-20(yum2529); srh-21(yum2530); srh-22(yum2531); srh-23(yum2532); srh-19(yum2533)	0.153252	-0.0351759
CHS1002	srh-105(yum1122); srh-109(yum1123); srh-111(yum1124)	0.112088	0.184783
CHS1003	srh-105(yum1122); srh-109(yum1123); srh-111(yum1124); srh-102(yum1125); srh-104(yum1126)	-0.0857143	0.130435
CHS1268	srh-113(yum2683); srh-115(yum2684); srh-116(yum2685); srh-118(yum2686); srh-119(yum2687); srh-120(yum2688); srh-122(yum2689); srh-123(yum2690); srh-95(yum2691); srh-97(yum2692); srh-99(yum2693); srh-100(yum2694); srh-102(yum2695); srh-104(yum2696); srh-105(yum2697); srh-109(yum2698); srh-111(yum2699); srh-112(yum2700)	0.251256	0.0753769	-0.0595611
CHS1150	srh-125(yum1881); srh-269(yum1882); srh-270(yum1883); srh-271(yum1884); srh-272(yum1885); srh-274(yum1886)	0.158288	0.118557
CHS1033	srh-127(yum1249); srh-211(yum1250); srh-214(yum1251); srh-215(yum1252); srh-216(yum1253); srh-217(yum1254); srh-212(yum1255); srh-213(yum1256); srh-218(yum1257); srh-219(yum1258)	-0.212435	-0.129252	-0.088
CHS1163	srh-128(yum1967); srh-129(yum1968); srh-130(yum1969); srh-131(yum1970); srh-132(yum1971); srh-133(yum1972); srh-134(yum1973)	0.16836	0.0721649
CHS1159	srh-135(yum1941); srh-136(yum1942); srh-137(yum1943); srh-138(yum1944); srh-139(yum1945); srh-140(yum1946); srh-141(yum1947); srh-142(yum1948); srh-145(yum1949)	0.133108	0.110553
CHS1004	srh-141(yum1127); srh-142(yum1128); srh-145(yum1129)	0.00249877	0.124717
CHS1005	srh-146(yum1130); srh-147(yum1131); srh-148(yum1132)	0.164835	-0.14214
CHS1271	srh-166(yum2716); srh-167(yum2717); srh-169(yum2718); srh-146(yum2719); srh-147(yum2720); srh-148(yum2721); srh-149(yum2722); srh-154(yum2723); srh-159(yum2724); srh-170(yum2725); srh-171(yum2726); srh-172(yum2727); srh-173(yum2728); srh-174(yum2729); srh-177(yum2730); srh-178(yum2731); srh-179(yum2732); srh-180(yum2733); srh-181(yum2734); srh-182(yum2735); srh-183(yum2736); srh-184(yum2737); srh…	0.115578	0
CHS1243	srh-185(yum2493); srh-186(yum2494); srh-187(yum2495); srh-190(yum2496); srh-192(yum2497); srh-193(yum2498); srh-194(yum2499); srh-195(yum2500); srh-199(yum2501); srh-200(yum2502); srh-201(yum2503); srh-203(yum2504); srh-204(yum2505); srh-206(yum2506); srh-207(yum2507); srh-208(yum2508); srh-209(yum2509)	0.0419162	-0.0244604
CHS1006	srh-190(yum1133); srh-192(yum1134); srh-193(yum1135)	0.108808	0.103261
CHS1007	srh-203(yum1136); srh-204(yum1137); srh-206(yum1138)	-0.0301724	0.0978261
CHS1008	srh-212(yum1139); srh-213(yum1140); srh-218(yum1141)	-0.0621762	-0.0108696
CHS1044	srh-220(yum1336); srh-222(yum1337); srh-223(yum1338); srh-227(yum1339); srh-228(yum1340); srh-229(yum1341)	0.341463	0.0240334	0.018711
CHS1244	srh-231(yum2510); srh-233(yum2511); srh-234(yum2512); srh-235(yum2513); srh-236(yum2514); srh-237(yum2515); srh-239(yum2516); srh-240(yum2517)	0.383234	0.057554	0.0385488
CHS1274	srh-24(yum2760); srh-25(yum2761); srh-27(yum2762); srh-28(yum2763); srh-30(yum2764); srh-31(yum2765); srh-32(yum2766); srh-46(yum2767); srh-47(yum2768)	0.115578	0.030303
CHS1177	srh-243(yum2056); srh-244(yum2057); srh-245(yum2058); srh-241(yum2059); srh-246(yum2060)	-0.0834419	-0.106061
CHS1132	srh-250(yum1766); srh-251(yum1767); srh-252(yum1768); srh-255(yum1769); srh-247(yum1770); srh-248(yum1771)	-0.147541	-0.0251256
CHS1168	srh-264(yum2000); srh-265(yum2001); srh-266(yum2002); srh-257(yum2003); srh-258(yum2004); srh-268(yum2005)	-0.00286533	0.0412371
CHS1151	srh-274(yum1887); srh-275(yum1888); srh-276(yum1889); srh-277(yum1890); srh-279(yum1891); srh-281(yum1892); srh-282(yum1893)	-0.113658	-0.110553
CHS1094	srh-283(yum1539); srh-284(yum1540); srh-286(yum1541); srh-277(yum1542)	-0.105386	0.01
CHS1259	srh-288(yum2617); srh-289(yum2618); srh-290(yum2619); srh-286(yum2620); srh-287(yum2621); srh-291(yum2622); srh-292(yum2623); srh-293(yum2624); srh-295(yum2625); srh-296(yum2626); srh-297(yum2627); srh-298(yum2628); srh-299(yum2629); srh-300(yum2630); srh-301(yum2631); srh-303(yum2632); srh-304(yum2633)	-0.0932642	-0.030303
CHS1009	srh-295(yum1142); srh-296(yum1143); srh-297(yum1144)	0.186813	0.0923913
CHS1047	srh-33(yum1352); srh-34(yum1353); srh-35(yum1354); srh-36(yum1355); srh-37(yum1356); srh-38(yum1357)	0.170732	0.0957447
CHS1043	srh-39(yum1330); srh-40(yum1331); srh-41(yum1332); srh-42(yum1333); srh-44(yum1334); srh-45(yum1335)	0.0673575	0.0869565
CHS1045	srh-48(yum1342); srh-49(yum1343); srh-50(yum1344); srh-51(yum1345); srh-52(yum1346); srh-55(yum1347)	0.0414508	0.0612245
CHS1099	srh-56(yum1571); srh-59(yum1572); srh-60(yum1573); srh-305(yum1574); srh-57(yum1575)	-0.0491803	0.0257732
CHS1036	srh-61(yum1282); srh-62(yum1283); srh-63(yum1284); srh-67(yum1285); srh-68(yum1286); srh-69(yum1287); srh-70(yum1288); srh-71(yum1289); srh-72(yum1290); srh-73(yum1291)	-0.181347	-0.0543478
CHS1273	srh-74(yum2749); srh-75(yum2750); srh-76(yum2751); srh-78(yum2752); srh-79(yum2753); srh-80(yum2754); srh-82(yum2755); srh-83(yum2756); srh-85(yum2757); srh-87(yum2758); srh-88(yum2759)	-0.19171	-0.0606061
CHS1042	srh-89(yum1325); srh-92(yum1326); srh-95(yum1327); srh-97(yum1328); srh-98(yum1329)	0.0818966	0.115646
CHS1001	srh-99(yum1120); srh-100(yum1121)	0.0593407	0.173913
CHS1011	sri-1(yum1151); sri-2(yum1152); sri-4(yum1153)	0.134715	0.0744681
CHS1237	sri-10(yum2443); sri-11(yum2444); sri-12(yum2445); sri-13(yum2446); sri-14(yum2447); sri-15(yum2448); sri-16(yum2449); sri-17(yum2450); sri-6(yum2451); sri-7(yum2452); sri-9(yum2453)	0.284189	0.333813
CHS1068	sri-18(yum1441); sri-19(yum1442); sri-20(yum1443); sri-21(yum1444); sri-5(yum1445)	-0.0681319	0.0638298
CHS1031	sri-27(yum1228); sri-28(yum1229); sri-29(yum1230); sri-30(yum1231); sri-31(yum1232); sri-24(yum1233); sri-25(yum1234); sri-26(yum1235); t10d4.14(yum1236)	-0.186528	-0.137153
CHS1249	sri-33(yum2544); sri-34(yum2545); sri-36(yum2546); sri-32(yum2547); sri-37(yum2548); sri-38(yum2549); sri-39(yum2550); sri-40(yum2551)	0.125749	-0.0552764
CHS1264	sri-39(yum1035); sri-50(yum1036); sri-51(yum1037); sri-53(yum1038); y27f2a.10(yum1039); zk105.8(yum1040); y27f2a.11(yum1041)	0.0257611	0.0454545
CHS1193	sri-40(yum2158); sri-42(yum2159); sri-43(yum2160); sri-45(yum2161); sri-46(yum2162); sri-47(yum2163); sri-48(yum2164)	0.0122428	-0.0555556
CHS1270	sri-57(yum2707); sri-61(yum2708); sri-62(yum2709); sri-63(yum2710); sri-65(yum2711); sri-78(yum2712); sri-54(yum2713); sri-60(yum2714); y27f2a.11(yum2715)	0.517588	0.225899
CHS1236	sri-66(yum2433); sri-67(yum2434); sri-69(yum2435); sri-70(yum2436); sri-71(yum2437); sri-72(yum2438); sri-73(yum2439); sri-74(yum2440); sri-77(yum2441); y61b8a.6(yum2442)	0.0778443	-0.0552764
CHS1066	srj-1(yum1431); srj-4(yum1432); srj-5(yum1433); srj-6(yum1434)	0.0777202	0.0744681
CHS1027	srj-18(yum1200); srj-19(yum1201); srj-20(yum1202); srj-22(yum1203); srj-23(yum1204); srj-24(yum1205)	0.0207254	-0.0271739
CHS1134	srj-21(yum1779); srj-25(yum1780); srj-26(yum1781); srj-27(yum1782); srj-29(yum1783); srj-32(yum1784)	-0.119171	-0.0703518
CHS1106	srj-33(yum1619); srj-37(yum1620); srj-38(yum1621); srj-39(yum1622); srj-40(yum1623); srj-42(yum1624); srj-44(yum1625); srj-45(yum1626); srj-49(yum1627); srj-50(yum1628); srj-52(yum1629); srj-53(yum1630); srj-54(yum1631); srj-55(yum1632); srj-57(yum1633)	0.147253	0.067337
CHS1028	srj-7(yum1206); srj-8(yum1207); srj-9(yum1208); srj-10(yum1209); srj-11(yum1210) ; srj-13(yum1211); srj-14(yum1212); srj-15(yum1213)	0.0241758	0.0606061
CHS1220	srm-1(yum2328); srm-2(yum2329); srm-3(yum2330); srm-4(yum2331); srm-5(yum2332); srm-6(yum2333); srn-1(yum2334)	-0.108622	-0.0959596
CHS1013	sro-1(yum1158)	0.164894	-0.0721003
CHS1116	srr-1(yum1685); srr-2(yum1686); srr-3(yum1687); srr-4(yum1688); srr-6(yum1689)	0.156909	0.0552764
CHS1108	srr-7(yum1641); srr-8(yum1642); srr-9(yum1643); srr-10(yum1644)	-0.119438	-0.0824742
CHS1210	srsx-1(yum2261); srsx-2(yum2262); srsx-3(yum2263); srsx-5(yum2264); srsx-6(yum2265); srsx-7(yum2266)	0.0928193	-0.0201005
CHS1111	srsx-14(yum1656); srsx-15(yum1657); srsx-16(yum1658); srsx-17(yum1659); srsx-18(yum1660); srsx-19(yum1661)	-0.0491803	0.0603015
CHS1153	srsx-21(yum1900); srsx-22(yum1901); srsx-24(yum1902); srsx-25(yum1903); srsx-26(yum1904); srsx-27(yum1905); srsx-28(yum1906); srsx-29(yum1907); srsx-30(yum1908)	0.14318	0.164948
CHS1138	srsx-31(yum1801); srsx-32(yum1802); srsx-33(yum1803); srsx-34(yum1804); f54e2.9(yum1805); f54e2.5(yum1806); t09e8.4(yum1807)	0.058548	0.0452261
CHS1092	srsx-35(yum1527); srsx-36(yum1528); srsx-37(yum1529); srsx-38(yum1530); srsx-39(yum1531); srsx-40(yum1532)	0.0257611	0.149485
CHS1137	srsx-8(yum1795); srsx-9(yum1796); srsx-10(yum1797); srsx-11(yum1798); srsx-12(yum1799); srsx-13(yum1800)	0.0210773	0.0721649
CHS1073	srt-1(yum1464); srt-2(yum1465); srt-3(yum1466)	-0.16044	-0.01
CHS1206	srt-19(yum2232); srt-20(yum2233); srt-22(yum2234); srt-15(yum2235); srt-16(yum2236); srt-17(yum2237); srt-18(yum2238); srt-23(yum2239); srt-24(yum2240); srt-59(yum2241); y55f3c.10(yum2242)	0.0928193	0.0252525
CHS1277	srt-27(yum2785); srt-28(yum2786); srt-29(yum2787); srt-30(yum2788); srt-31(yum2789); srt-32(yum2790); srt-33(yum2791); srt-34(yum2792); srt-74(yum2793); srt-35(yum2794); srt-36(yum2795); srt-37(yum2796); srt-38(yum2797); srt-39(yum2798); srt-40(yum2799); srt-41(yum2800)	0.130653	0.00505051
CHS1262	srt-42(yum2647); srt-43(yum2648); srt-44(yum2649); srt-45(yum2650); srt-47(yum2651); srt-48(yum2652); srt-49(yum2653); srt-50(yum2654); srt-52(yum2655); srt-53(yum2656); y57g11c.28(yum2657); y57g11c.30(yum2658)	0.134715	-0.010101
CHS1129	srt-54(yum1749); srt-55(yum1750); srt-56(yum1751); srt-61(yum1752); srt-62(yum1753); srt-73(yum1754); f49d11.11(yum1755)	0.0444965	0.0502513
CHS1038	srt-6(yum1298); srt-7(yum1299); srt-8(yum1300); srt-11(yum1301); srt-12(yum1302); srt-13(yum1303); srt-14(yum1304); srt-1(yum1306); srt-2(yum1307); srt-3(yum1308); srt-4(yum1309); srt-5(yum1310)	-0.222798	-0.0430839	0.00731452
CHS1110	srt-63(yum1649); srt-64(yum1650); srt-65(yum1651); srt-67(yum1652); srt-68(yum1653); srt-69(yum1654); srt-70(yum1655)	-0.0725995	-0.0353535
CHS1680	srtx-1(yum2906)	0.0789474	0.102564
CHS1229	sru-1(yum2381); sru-2(yum2382); sru-3(yum2383); sru-4(yum2384); sru-6(yum2385); sru-8(yum2386)	-0.191209	0.161964
CHS1217	sru-16(yum2308); sru-17(yum2309); sru-18(yum2310); sru-19(yum2311); sru-20(yum2312); sru-42(yum2313)	0.0142857	0.0351759
CHS1218	sru-21(yum2314); sru-22(yum2315); sru-23(yum2316); sru-24(yum2317); sru-25(yum2318); sru-26(yum2319); sru-27(yum2320); sru-28(yum2321)	-0.180952	-0.116162
CHS1029	sru-29(yum1215); sru-30(yum1216); sru-31(yum1217); sru-35(yum1218); sru-36(yum1219)	-0.217617	-0.0274266	0.0204082
CHS1059	sru-37(yum1407); sru-38(yum1408); sru-39(yum1409); sru-44(yum1410); sru-45(yum1411); c45h4.18(yum1412)	0.134715	0.0797872
CHS1014	sru-7(yum1159); sru-44(yum1160); sru-45(yum1161); c45h4.18(yum1162); sru-47(yum1163); sru-48(yum1164)	0.0857143	-0.0153061
CHS1070	sru-9(yum1449); sru-11(yum1450); sru-12(yum1451); sru-13(yum1452); sru-15(yum1453); sru-40(yum1454)	-0.161593	0
CHS1198	srv-1(yum2185); srv-2(yum2186); srv-3(yum2187); srv-4(yum2188); srv-17(yum2189); srv-19(yum2190); srv-21(yum2191); srv-22(yum2192); srv-34(yum2193)	0.112963	0.00505051
CHS1162	srv-11(yum1961); srv-12(yum1962); srv-13(yum1963); srv-14(yum1964); srv-15(yum1965); srv-16(yum1966)	0.00883126	-0.0502513
CHS1235	srv-24(yum2423); srv-25(yum2424); srv-26(yum2425); srv-27(yum2426); srv-28(yum2427); srv-29(yum2428); srv-30(yum2429); srv-31(yum2430); srv-32(yum2431); ops-1(yum2432)	0.0676391	-0.0151515
CHS1104	srv-5(yum1602); srv-6(yum1603); srv-7(yum1604); srv-8(yum1605); srv-9(yum1606); srv-10(yum1607); c34b4.3(yum1608); b0563.6(yum1609)	-0.0880829	-0.040201
CHS1188	srw-1(yum2124); srw-2(yum2125); srw-3(yum2126); srw-4(yum2127); srw-6(yum2128); srw-7(yum2129); srw-8(yum2130)	0.00720674	0.0100503
CHS1114	srw-108(yum1674); srw-111(yum1675); srw-112(yum1676); srw-113(yum1677); m01g12.6(yum1678); m01g12.16(yum2916)	0.00702576	0.0100503
CHS1032	srw-115(yum1237); srw-117(yum1238); srw-118(yum1239); srw-119(yum1240); srw-120(yum1241); srw-121(yum1242); srw-122(yum1243); srw-123(yum1244); srw-124(yum1245); srw-135(yum1246); srw-137(yum1247); srw-138(yum1248)	-0.0974428	-0.0543478
CHS1191	srw-127(yum2144); srw-129(yum2145); srw-136(yum2146); srw-133(yum2147); srw-134(yum2148); srw-144(yum2149); srw-145(yum2150)	0.0273509	-0.0502513
CHS1199	srw-130(yum2194); srw-139(yum2195); srw-140(yum2196); srw-141(yum2197); srw-142(yum2198); srw-143(yum2199)	-0.0179734	0
CHS1113	srw-16(yum1668); srw-17(yum1669); srw-19(yum1670); srw-20(yum1671); srw-21(yum1672); srw-22(yum1673)	-0.0117096	0.040201
CHS1180	srw-23(yum2069); srw-24(yum2070); srw-26(yum2071); srw-29(yum2072); srw-31(yum2073); srw-32(yum2074)	-0.0310881	-0.0773196
CHS1208	srw-33(yum2248); srw-34(yum2249); srw-35(yum2250); srw-36(yum2251); srw-38(yum2252); srw-39(yum2253)	0.0374229	0.0555556
CHS1219	srw-40(yum2322); srw-41(yum2323); srw-42(yum2324); srw-43(yum2325); srw-44(yum2326); srw-48(yum2327)	0.109524	0.0252525
CHS1051	srw-51(yum1374); srw-53(yum1375); srw-54(yum1376); srw-55(yum1377); t27c5.10(yum1378); y70c5a.4(yum1379)	0.0241758	0.111702
CHS1205	srw-56(yum2225); srw-57(yum2226); srw-59(yum2227); srw-60(yum2228); srw-61(yum2229); srw-62(yum2230); srw-63(yum2231)	0.0414508	0.00505051
CHS1158	srw-66(yum1935); srw-67(yum1936); srw-68(yum1937); srw-69(yum1938); srw-71(yum1939); srw-73(yum1940)	0.228792	0.0748299	-0.024
CHS1140	srw-72(yum1814); srw-76(yum1816); srw-77(yum1817); srw-79(yum1818); srw-82(yum1819); srw-83(yum1820)	0.114754	0.120603
CHS1156	srw-84(yum1922); srw-85(yum1923); c25f9.13(yum1924); srw-86(yum1925); srw-87(yum1926); srw-88(yum1927)	-0.0784058	-0.0904523
CHS1225	srw-89(yum2357); srw-90(yum2358); srw-91(yum2359); srw-94(yum2360); srw-95(yum2361); srw-97(yum2362); srw-98(yum2363)	-0.164835	0.10225
CHS1260	srw-9(yum2634); srw-10(yum2635); srw-11(yum2636); srw-12(yum2637); srw-13(yum2638); srw-14(yum2639); srw-15(yum2640)	-0.0257611	0.010101
CHS1253	srw-99(yum2575); srw-100(yum2576); srw-101(yum2577); srw-102(yum2578); srw-103(yum2579); srw-107(yum2580); srw-109(yum2581)	-0.11007	-0.0808081
CHS1135	srx-1(yum1785); srx-2(yum1786); srx-3(yum1787); srx-4(yum1788)	0.058548	0.080402
CHS1141	srx-101(yum1821); srx-102(yum1822); srx-104(yum1823); srx-105(yum1824); srx-108(yum1825); srx-110(yum1826); srx-111(yum1827); srx-112(yum1828); srx-113(yum1829)	-0.00286533	0.0360825
CHS1232	srx-114(yum2402); srx-115(yum2403); srx-125(yum2404); srx-128(yum2405); srx-129(yum2406); srx-131(yum2407); srx-136(yum2408)	-0.193966	-0.0252525
CHS1154	srx-116(yum1909); srx-117(yum1910); srx-118(yum1911); srx-119(yum1912); srx-120(yum1913); srx-121(yum1914); srx-122(yum1915)	-0.0532257	-0.0653266
CHS1060	srx-12(yum1413); srx-13(yum1414); srx-14(yum1415); srx-33(yum1416); srx-34(yum1417); srx-36(yum1418)	-0.015544	0.0638298
CHS1245	srx-130(yum2518); srx-133(yum2519); srx-134(yum2520); srx-135(yum2521); srx-137(yum2522)	-0.0257611	0.0353535
CHS1187	srx-16(yum2117); srx-17(yum2118); srx-18(yum2119); srx-20(yum2120); srx-21(yum2121); srx-22(yum2122); srx-23(yum2123)	0.0021707	-0.0606061
CHS1107	srx-19(yum1634); srx-24(yum1635); srx-26(yum1636); srx-28(yum1637); srx-29(yum1638); srx-31(yum1639); srx-32(yum1640)	0.0725995	0.0301508
CHS1133	srx-38(yum1772); srx-39(yum1773); srx-41(yum1774); c03g6.21(yum1775); srx-42(yum1776); srx-43(yum1777); fbxa-199(yum1778)	-0.11007	0.00515464
CHS1023	srx-44(yum1189); srx-45(yum1190); srx-46(yum1191); srx-47(yum1192)	0.0984456	0.103261
CHS1146	srx-48(yum1857); srx-50(yum1858); srx-51(yum1859); srx-54(yum1860); srx-59(yum1862); srx-64(yum1863)	0.107927	0.103804
CHS1147	srx-5(yum1864); srx-6(yum1865); srx-7(yum1866); srx-8(yum1867); srx-9(yum1868); srx-10(yum1869)	0.0928193	0.0824742
CHS1242	srx-56(yum2484); srx-58(yum2485); srx-60(yum2486); srx-62(yum2487); srx-63(yum2488); srx-65(yum2489); srx-66(yum2490); srx-67(yum2491); srx-68(yum2492)	0.0827472	0.00502513
CHS1164	srx-73(yum1974); srx-74(yum1975); srx-76(yum1976); srx-77(yum1977); srx-78(yum1978); srx-80(yum1979); srx-82(yum1980)	0.233161	0.080402	-0.0470219
CHS1171	srx-84(yum2018); srx-85(yum2019); srx-86(yum2020); srx-87(yum2021); srx-88(yum2022); srx-90(yum2023); srx-92(yum2024); srx-93(yum2025)	0.279153	0.0365726	0.147609
CHS1228	srx-95(yum2377); srx-96(yum2378); srx-97(yum2379); srx-98(yum2380)	-0.150259	-0.10224
CHS1074	srxa-1(yum1467); srxa-2(yum1468); srxa-4(yum1469); srxa-5(yum1470); srxa-6(yum1471); srxa-7(yum1472)	0.0310881	-0.040404
CHS1226	srxa-12(yum2364); srxa-13(yum2365); srxa-14(yum2366); srxa-15(yum2367); srxa-16(yum2368); srxa-18(yum2369)	0.0285714	0.0151515
CHS1050	srxa-8(yum1369); srxa-9(yum1370); srxa-10(yum1371); srxa-11(yum1372); srxa-19(yum1373)	0.129534	0.101064
CHS1250	srz-1(yum2552); srz-3(yum2553); srz-4(yum2554); srz-5(yum2555); srz-6(yum2556); srz-8(yum2557); srz-9(yum2558)	0.0575671	-0.00502513
CHS1224	srz-10(yum2351); srz-11(yum2352); srz-12(yum2353); srz-13(yum2354); srz-14(yum2355); srz-15(yum2356)	0.156044	0.110553
CHS1122	srz-104(yum1713); srz-105(yum1714); srz-69(yum1715); srz-70(yum1716); srz-71(yum1717)	-0.0210773	0.0502513
CHS1139	srz-16(yum1808); srz-18(yum1809); srz-19(yum1810); srz-20(yum1811); srz-23(yum1813); srz-24(yum1812)	0.0538642	0.0954774
CHS1130	srz-25(yum1757); srz-29(yum1758); srz-31(yum1759); srz-32(yum1760); srz-37(yum1761); srz-38(yum1762); srz-72(yum1762)	-0.124122	-0.0103093
CHS1136	srz-42(yum1789); srz-44(yum1790); srz-47(yum1791); srz-48(yum1792); srz-54(yum1793); srz-56(yum1794)	0.11007	0.149485
CHS1112	srz-58(yum1662); srz-59(yum1663); srz-60(yum1664); srz-61(yum1665); srz-62(yum1666); srz-85(yum1667)	-0.128806	-0.0854271
CHS1170	srz-63(yum2012); srz-64(yum2013); srz-66(yum2014); srz-67(yum2015); srz-90(yum2016); srz-91(yum2017)	0.0223148	0.0257732
CHS1077	srz-74(yum1480); srz-75(yum1481); srz-78(yum1482); srz-79(yum1483); srz-82(yum1484); srz-83(yum1485)	0.0725995	0.154639
CHS1239	srz-94(yum2461); srz-95(yum2462); srz-96(yum2463); srz-97(yum2464); srz-99(yum2465); srz-100(yum2466); srz-101(yum2467); srz-102(yum2468); srz-103(yum2469)	0.149701	-0.10101
CHS1098	str-10(yum1562); str-12(yum1563); str-13(yum1564); str-106(yum1565); str-108(yum1566); str-109(yum1567); str-111(yum1568); f10a3.12(yum1569); k05d4.9(yum1570)	-0.100703	0.0154639
CHS1010	str-112(yum1145); str-113(yum1146); str-114(yum1147); str-115(yum1148); str-116(yum1149); str-118(yum1150)	0.0431034	0.141304
CHS1254	str-119(yum2582); str-121(yum2583); y45g12c.10(yum2585); str-120(yum2586); y45g12c.6(yum2587)	0.11399	0.00502513
CHS1276	str-123(yum2774); str-124(yum2775); str-125(yum2776); str-129(yum2777); str-130(yum2778); str-131(yum2779); str-134(yum2780); str-135(yum2781); str-136(yum2782); str-145(yum2783); t06c12.11(yum2784)	-0.165829	-0.136364
CHS1189	str-138(yum2131); str-139(yum2132); str-140(yum2133); str-143(yum2134); str-144(yum2135)	0.0726752	0.0301508
CHS1172	str-14(yum2026); str-15(yum2027); str-16(yum2028); str-13(yum2029); str-18(yum2030); str-19(yum2031); str-20(yum2032); str-23(yum2033); str-25(yum2034); f22b8.3(yum2035)	-0.169231	-0.0252525
CHS1030	str-145(yum1221); str-146(yum1222); str-148(yum1223); str-141(yum1224); str-149(yum1225); str-150(yum1226); str-151(yum1227)	-0.0103627	0.0217391
CHS1035	str-153(yum1271); str-155(yum1272); str-162(yum1273); str-168(yum1274); str-156(yum1275); str-158(yum1276); str-159(yum1277); str-160(yum1278); str-161(yum1279); str-154(yum1280); str-267(yum1281)	0.134715	0.136364
CHS1075	str-163(yum1473); str-164(yum1474); str-165(yum1475); str-166(yum1476); str-169(yum1477)	-0.0913349	-0.02
CHS1176	str-170(yum2047); str-171(yum2048); str-172(yum2049); str-173(yum2050); str-174(yum2051); str-175(yum2052); str-166(yum2053); y9c9a.5(yum2054)	0.0323869	0.0703518
CHS1049	str-176(yum1363); str-177(yum1364); str-178(yum1365); str-180(yum1366); str-181(yum1367); str-182(yum1368)	5.52235e-16	0.0585106
CHS1183	str-185(yum2093); str-188(yum2094); str-187(yum2095); str-190(yum2096); str-178(yum2097); y116a8c.40(yum2098)	-0.0935139	-0.125628
CHS1182	str-196(yum2084); str-198(yum2085); str-199(yum2086); str-200(yum2087); str-204(yum2088); str-205(yum2089); str-193(yum2090); str-2(yum2091); str-3(yum2092)	-0.0466321	-0.118557
CHS1231	str-206(yum2396); str-207(yum2397); str-208(yum2398); str-209(yum2399); str-211(yum2400); str-214(yum2401)	-0.0461538	0.0100503
CHS1255	str-217(yum2588); c55a1.1(yum2589); str-220(yum2590); str-221(yum2591); str-222(yum2592); str-225(yum2594); str-226(yum2595); str-227(yum2596); str-228(yum2597)	-0.134715	-0.0454545
CHS1233	str-229(yum2409); str-230(yum2410); str-231(yum2411); str-232(yum2412); str-233(yum2413); str-236(yum2414); c06b3.1(yum2415)	0	-0.130653
CHS1048	str-238(yum1358); str-240(yum1359); str-243(yum1360); str-244(yum1361); str-245(yum1362)	-0.181347	-0.0425532
CHS1221	str-247(yum2335); str-248(yum2336); str-263(yum2337); str-249(yum2338); str-246(yum2339); str-252(yum2340)	-0.0813187	0
CHS1055	str-250(yum1395); str-252(yum1396); str-253(yum1397)	-0.0207254	0.0265957
CHS1248	str-255(yum2534); str-256(yum2535); str-257(yum2536); str-260(yum2537); str-254(yum2538); str-261(yum2539); str-262(yum2540); y19d10a.1(yum2541); str-258(yum2542); y19d10a.2(yum2543)	-0.0532257	-0.0858586
CHS1258	str-27(yum2611); str-28(yum2612); str-30(yum2613); str-31(yum2614); str-33(yum2615); str-35(yum2616)	-0.139896	-0.0719424
CHS1265	str-3(yum1042); str-4(yum2669); str-5(yum2670); str-1(yum2671); str-6(yum2672); str-7(yum2673); str-9(yum2674); c04c3.7(yum2675); str-8(yum2676); t23d5.8(yum2677)	0.482412	-0.0330935	0.015873
CHS1155	str-32(yum1916); str-37(yum1917); str-38(yum1918); str-39(yum1919); str-40(yum1920); str-41(yum1921)	-0.119171	-0.0721649
CHS1201	str-43(yum2206); str-44(yum2207); str-45(yum2208); str-46(yum2209); str-47(yum2210); str-48(yum2211); str-38(yum2212)	-0.179127	-0.147128
CHS1046	str-52(yum1348); str-55(yum1349); str-56(yum1350); str-57(yum1351)	0.0362694	0.108696
CHS1278	str-63(yum2801); str-64(yum2802); str-66(yum2803); str-61(yum2804); str-67(yum2805); str-68(yum2806); str-69(yum2807); c41g6.12(yum2808); str-52(yum2810); str-60(yum2811); str-71(yum2812); str-73(yum2813); str-74(yum2814); str-77(yum2815); f22f7.12(yum2816); str-76(yum2817); str-265(yum2818)	0.243523	0.131313	0.027027
CHS1078	str-71(yum1486); str-73(yum1487); str-74(yum1488)	-0.0491803	0.0670103
CHS1166	str-78(yum1987); str-79(yum1988); str-81(yum1989); str-82(yum1990); str-83(yum1991)	-0.0784058	-0.0154639
CHS1213	str-85(yum2280); str-86(yum2281); str-87(yum2282); str-84(yum2283); str-88(yum2284); str-89(yum2285); str-90(yum2286); str-92(yum2287); str-93(yum2288); str-94(yum2289); str-264(yum2290)	-0.147619	-0.0858586
CHS1067	str-96(yum1435); str-97(yum1436); str-99(yum1437); str-101(yum1438); str-102(yum1439); str-103(yum1440)	0.182927	0.04
CHS1173	odr-10(yum2055)	-0.0350877	0.0564103
CHS1275	mgl-1(yum2769); mgl-2(yum2770); mgl-3(yum2771); c30a5.10(yum2772); f35h10.10(yum2773)	0.0829016	-0.020202
CHS1015	gar-1(yum1165); gar-2(yum1166); gar-3(yum1167)	0.262931	-0.0679206	-0.106029
CHS1016	gbb-1(yum1168); gbb-2(yum1169)	0.402439	0.10225	0.064
CHS1256	dop-1(yum2598); dop-2(yum2599); dop-3(yum2600); dop-4(yum2601); dop-5(yum2602); c24a8.6(yum2603); dop-6(yum2604); ser-6(yum2605)	-0.274005	-0.244604
CHS1087	octr-1(yum1517); ser-3(yum1518); ser-6(yum1519)	0.0960187	0.206349	0.132
CHS1086	ser-1(yum1513); ser-4(yum1514); ser-5(yum1515); ser-7(yum1516)	0.0725995	0.07
CHS1088	ser-2(yum1520); tyra-2(yum1521); tyra-3(yum1522)	-0.227166	-0.0804598	0.0644491
CHS1090	ador-1(yum1524)	0.0257611	0.07
CHS1057	npr-1(yum1034)	-0.290155	-0.369784
CHS1157	npr-1(yum1928); npr-2(yum1929); npr-3(yum1930); npr-4(yum1931); npr-5(yum1932); npr-10(yum1933)	-0.320135	-0.400862
CHS1063	npr-13(yum1422); npr-14(yum1423); npr-15(yum1424)	0.0569948	0.0957447
CHS1072	npr-16(yum1461); npr-17(yum1462); npr-18(yum1463)	0.0538642	0.08
CHS1064	npr-18(yum1425); npr-20(yum1426); npr-21(yum1427)	-0.160622	-0.0638298
CHS1121	npr-19(yum1708); npr-23(yum1709); zk813.5(yum1710); h23l24.4(yum1711); t02d1.4(yum1712)	-0.166276	-0.0505051
CHS1079	npr-22(yum1489); npr-24(yum1490); npr-34(yum1491); npr-35(yum1492)	0.253886	-0.00940439	-0.0727651
CHS1065	npr-25(yum1428); npr-26(yum1429); npr-27(yum1430)	0.114754	0.180851
CHS1080	npr-28(yum1493); npr-29(yum1494); npr-30(yum1495)	-0.114754	-0.04
CHS1069	npr-31(yum1446); npr-32(yum1447); npr-33(yum1448)	-0.0857143	0.192026
CHS1062	npr-6(yum1027); npr-7(yum1028); npr-8(yum1029)	-0.331667	-0.401361
CHS1058	npr-9(yum1404); npr-11(yum1405); npr-12(yum1406)	-0.0362694	-0.0425532
CHS1109	frpr-1(yum1645); frpr-2(yum1646); frpr-14(yum1647); frpr-17(yum1648)	-0.0362694	-0.0618557
CHS1026	frpr-13(yum1197); frpr-15(yum1198); frpr-19(yum1199)	0.015544	0.0108696
CHS1041	frpr-3(yum1321); frpr-4(yum1322); frpr-16(yum1323); frpr-18(yum1324)	0.0621762	0.0434783
CHS1084	frpr-5(yum1507); frpr-6(yum1508); frpr-11(yum1509); frpr-12(yum1510)	0.138173	0.134021
CHS1025	frpr-7(yum1193); frpr-8(yum1194); frpr-9(yum1195); frpr-10(yum1196)	0.207254	0.371578
CHS1126	dmsr-1(yum1734); dmsr-2(yum1735); dmsr-3(yum1736); dmsr-8(yum1737)	-0.0582617	-0.0656566
CHS1127	dmsr-4(yum1738); dmsr-5(yum1739); dmsr-6(yum1740); dmsr-7(yum1741); dmsr-8(yum1742)	-0.170984	-0.187028
CHS1167	dmsr-9(yum1992); dmsr-10(yum1993); dmsr-11(yum1994); dmsr-12(yum1995); dmsr-13(yum1996); dmsr-14(yum1997); dmsr-15(yum1998); dmsr-16(yum1999)	-0.14891	-0.0876289
CHS1178	aex-2(yum2061); aexr-1(yum2062); aexr-2(yum2063); aexr-3(yum2064)	-0.47561	-0.466332
CHS1083	ckr-1(yum1505); ckr-2(yum1506)	0.395785	0.0430839	0.112
CHS1085	daf-37(yum1511); daf-38(yum1512)	-0.0398126	0.0103093
CHS1207	dcar-1(yum2244); pcdr-1(yum2245); d2023.1(yum2246); gtr-1(yum2247)	-0.158982	-0.0707071
CHS1089	egl-6(yum1523)	-0.117203	-0.0702948
CHS1212	gnrr-1(yum2273); gnrr-2(yum2274); gnrr-3(yum2275); gnrr-4(yum2276); gnrr-5(yum2277); gnrr-6(yum2278); gnrr-7(yum2279)	0.0877833	0.040404
CHS1040	nmur-1(yum1317); nmur-2(yum1318); nmur-3(yum1319); nmur-4(yum1320)	0.471503	0.561105
CHS1076	ntr-1(yum1478); ntr-2(yum1479)	-0.199063	-0.0618557	-0.122257
CHS1024	pdfr-1(yum1024); seb-2(yum1025); seb-3(yum1026)	-0.238342	-0.0521542	-0.297872
CHS1082	sprr-1(yum1502); sprr-2(yum1503); sprr-3(yum1504)	-0.236534	0.0532915	-0.031185
CHS1061	tkr-1(yum1419); tkr-2(yum1420); tkr-3(yum1421)	-0.0362694	0.0212766
CHS1102	b0244.10(yum1591); b0244.15(yum1592); b0244.16(yum1593); b0244.17(yum1594); b0244.4(yum1595); b0244.5(yum1596); b0244.7(yum1597)	-0.00747635	0.0929705
CHS1144	b0563.6(yum1844); ah9.1(yum1845); y70d2a.1(yum1846); c17h11.1(yum1847); ah9.4(yum1848)	0.0323869	-0.0241735
CHS1120	c01f1.4(yum1703); f10d7.1(yum1704); tag-89(yum1705); fshr-1(yum1706); pcdr-1(yum1707 )	-0.196891	-0.236904
CHS1142	c04c3.6(yum1830); zk863.1(yum1831); c50h11.13(yum1832); c54e10.3(yum1833); t01b11.1(yum1834); c04c3.7(yum1835)	0.052531	-0.0353535
CHS1261	c15h9.3(yum2641); r13a5.15(yum2642); r11f4.2(yum2643); k01a12.3(yum2644); t22c8.1(yum2645); r02d5.6(yum2646)	-0.030445	0.040404
CHS1590	c27h5.6(yum2827); c50e3.7(yum2828); y75b8a.34(yum2829); c50e3.9(yum2830); f42a6.1(yum2831); y55h10a.2(yum2832)	0.0526316	-0.0307692
CHS1165	c30g7.5(yum1981); f41h8.1(yum1982); f41h8.2(yum1983); k09c6.10(yum1984); r13d11.1(yum1985); r13d11.3(yum1986)	-0.0819672	-0.022439
CHS1266	c31b8.1(yum2861); y70c5a.2(yum2862); w02h5.16(yum2863); w02h5.11(yum2864); f18e9.8(yum2865); m03f8.7(yum2866); y70c5a.4(yum2867); m01d7.9(yum2868); w06g6.15(yum2869); y70c5b.2(yum2870)	-0.0753769	-0.0201005
CHS1160	e04d5.2(yum1950); c54d10.5(yum1951); t11f9.1(yum1952); y41d4b.24(yum1953); f32d8.10(yum1954); y37e11al.1(yum1955)	-0.0374017	-0.00226757
CHS1238	f07b10.4(yum2454); f07b10.7(yum2455); f59b1.6(yum2456); zk418.7(yum2457); w08g11.5(yum2458); r10e8.5(yum2459); zk418.6(yum2460)	0.203593	0.010101	-0.018711
CHS1222	f27e5.8(yum2341); t10g3.4(yum2342); t10g3.2(yum2343); y57g11c.46(yum2344); y57g11c.28(yum2345)	0.173626	0.171717
CHS1194	f36d4.4(yum2165); zk721.4(yum2166); b0334.6(yum2167); c09f12.3(yum2168); f13h6.5(yum2169); b0244.6(yum2170)	-0.00286533	-0.0555556
CHS1223	f38e1.6(yum2346); f09c6.16(yum2347); k01a6.6(yum2348); dop-6(yum2349); c24a8.6(yum2350)	0.103297	0.167088
CHS1021	f40a3.7(yum1179); f59b2.13(yum1180); w10c4.1(yum1181); d1014.2(yum1182)	-0.316062	-0.426431
CHS1184	f40g9.15(yum2099); c35d6.13(yum2100); f47d2.11(yum2101); zk218.4(yum2102); zc132.3(yum2103); zc132.11(yum2104)	0.117999	0.020202
CHS1179	f49c5.9(yum2065); gphr-2(yum2066); gphr-1(yum2067); y62h9a.1(yum2068)	-0.305495	-0.271817
CHS1185	f49e11.2(yum2105); f57c9.6(yum2106); zc266.1(yum2107)	0.264044	0.0566893	0.028
CHS1125	f52d10.4(yum1729); f56a12.2(yum1730); m04g7.3(yum1731); ah9.4(yum1732); f54e4.2(yum1733)	-0.0632319	0.0103093
CHS1591	f54e2.5(yum2833); c34b4.5(yum2834); f54e2.9(yum2835); f57b1.1(yum2836); f57b1.9(yum2837); f58f6.5(yum2838); f58f6.6(yum2839); t09e8.4(yum2840); y51a2b.2(yum2841); zc196.8(yum2842); zc196.9(yum2843)	0.0614035	0.14359
CHS1017	f57a8.4(yum1170); y40c5a.4(yum1171); c47e8.3(yum1172)	-0.160622	-0.0714286
CHS1209	f57g9.7(yum2254); r05f9.7(yum2255); c54c6.4(yum2256); r11g10.3(yum2257); f27e5.5(yum2258); f27e5.8(yum2259); t10g3.2(yum2260)	0.0172788	-0.0656566
CHS1019	h09f14.1(yum1176); f16c3.1(yum1177); c24b5.1(yum1178)	0.0569948	0.106383
CHS1592	h20j04.7(yum2844); k03h6.4(yum2845); r13h4.7(yum2846); c34b4.3(yum2847); t23b3.6(yum2848); y26g10.1(yum2849); y26g10.4(yum2850)	0.0482456	0.0666667
CHS1020	r13h7.2(yum1030); k03h6.5(yum1031); k03h6.1(yum1032); t10e10.3(yum1033)	-0.293103	-0.18	-0.172557
CHS1240	t01d1.5(yum2470); zk1307.7(yum2471); f59b1.4(yum2472); f18e3.10(yum2473); f07c3.16(yum2474); f45e10.2(yum2475);f59b1.6(yum2476); y32h12a.1(yum2477)	0.165829	0.109353
CHS1204	t03e6.9(yum2219); t03e6.8(yum2220); y37h2c.4(yum2221); c53d6.11(yum2222); w06g6.15(yum2223); y70c5b.2(yum2224)	0.0928193	0.0505051
CHS1148	t04f8.2(yum1870); c15a7.2(yum1871); f39b2.8(yum1872); fmil-1(yum1873)	-0.0481896	0.00502513
CHS1124	t06e4.7(yum1724); y77e11a.16(yum1725); y32h12a.1(yum1726); zk6.6(yum1728)	0.0960187	0.115578
CHS1252	t10h9.1(yum2567); zc443.7(yum2568); y57a10c.10(yum2569); w05h5.1(yum2570); y57a10c.8(yum2571); f38h12.5(yum2572); y57a10c.9(yum2573); dct-12(yum2574)	0.179641	-0.0606061
CHS1053	t26h8.4(yum1386); c29f9.8(yum1387); y75b12b.10(yum1388)	-0.207254	-0.172066	0.0449321
CHS1174	t26h8.5(yum2036); c31b8.16(yum2037)	-0.113658	-0.140704
CHS1203	t27e7.9(yum1046); t27e7.4(yum1047); t27e7.5(yum1048); t27e7.3(yum1049)	0.0978553	0.040404
CHS1267	tag-293(yum2678); c29f9.9(yum2679); c39b10.1(yum2680); c44b9.2(yum2681); zc132.9(yum2682)	0.0259067	0
CHS1018	y37e11al.1(yum1173); f56a11.4(yum1174); b0034.5(yum1175)	0.0725389	0.0597826
CHS1195	y52b11a.11(yum2171)	-0.00286533	0.010101
CHS1197	y62h9a.10(yum2180); y40b10a.5(yum2181); c30b5.7(yum2182); f09c12.6(yum2183); r02d5.6(yum2184)	0.238864	0.1222	0.0656566
CHS1161	y6e2a.1(yum1956); c03h5.7(yum1957); k10c9.4(yum1958); c03h5.9(yum1959); t01g5.6(yum1960)	-0.0523644	-0.0975057
CHS1119	gur-4(yum1701); gur-5(yum1702)	0.030445	0.154639
CHS1131	lite-1(yum1763); gur-3(yum1764); egl-47(yum1765)	-0.0932642	-0.105528
CHS1103	fmi-1(yum1598); lat-2(yum1599); mth-1(yum1600); mth-2(yum1601)	0.208431	0.34664
CHS1091	mig-1(yum1525); cfz-2(yum1526)	0.11007	0.11
CHS1681	tpra-1(yum2907)	0.0263158	0.0512821
CHS10010	ins-10(yum413); ins-19(yum414); ins-35(yum476); ins-36(yum477)	-0.0374101	0.0839002
CHS10025	ins-26(yum386); ins-32(yum387); ins-9(yum486); ins-13(yum487)	4.59403e-16	-0.0653266
CHS10046	ins-3(yum384); ins-21(yum385); ins-22(yum407); ins-23(yum456)	-0.164835	0.015873
CHS10057	ins-25(yum388); ins-28(yum389); ins-5(yum409); ins-29(yum410); ins-27(yum455)	0.164835	0.0100503
CHS10062	ins-17(yum493); ins-18(yum494); ins-16(yum495); ins-37(yum496)	0.112088	0.0100503
CHS10073	ins-2(yum391); ins-34(yum392); ins-12(yum428); ins-15(yum429); ins-11(yum508)	0.010989	-0.0150754
CHS10081	ins-14(yum402); ins-31(yum408); ins-39(yum444); ins-1(yum497)	-0.134066	-0.080402
CHS10118	ins-20(yum382); ins-30(yum383); daf-28(yum514); ins-24(yum515); ins-33(yum534)	0.232955	0.0365726	0.0644491
CHS10080	ins-4(yum390); ins-6(yum411); ins-7(yum412); ins-8(yum521)	-0.0201439	-0.0028777
CHS10009	flp-12(yum400); flp-21(yum401); flp-5(yum422); flp-24(yum423); flp-28(yum475)	-0.38022	-0.124	-0.217172
CHS10032	flp-1(yum393); flp-23(yum394); flp-14(yum423); flp-25(yum424)	0.0197802	0.0301508
CHS10085	flp-10(yum472); flp-27(yum473); flp-34(yum395); flp-11(yum509)	-0.0505495	-0.040201
CHS10034	flp-3(yum396); flp-6(yum397); flp-13(yum430); flp-18(yum431)	-0.16044	-0.305036	-0.184
CHS10033	flp-4(yum398); flp-15(yum399); flp-2(yum421); flp-16(yum422)	-0.147253	-0.0854271
CHS10006	flp-7(yum436); flp-9(yum437); flp-17(yum405); flp-22(yum406); flp-8(yum5081)	0.204396	0.191367	-0.092
CHS10063	flp-20(yum403); flp-32(yum404); flp-19(yum457); flp-33(yum498); flp-26(yum499)	0.305495	0.152518	0.064
CHS10011	nlp-19(yum425); nlp-62(yum426); ntc-1(yum478); nlp-64(yum479)	0.279121	0.18705	0.064
CHS10148	nlp-66(yum427); nlp-11(yum480); nlp-54(yum535); nlp-79(yum536)	0.010989	-0.0301508
CHS10013	nlp-16(yum432); nlp-55(yum433); nlp-8(yum481); nlp-61(yum482); nlp-7(yum5080)	0.12967	0.21295
CHS10084	nlp-20(yum440); nlp-43(yum441); msrp-7(yum506); lury-1(yum507)	0.0857143	0.0653266
CHS10103	nlp-5(yum449); nlp-10(yum450); nlp-2(yum488); nlp-50(yum531)	0.0417582	0.0351759
CHS10040	nlp-4(yum451); nlp-80(yum452); nlp-18(yum489); nlp-42(yum490)	-0.0945055	-0.0150754
CHS10065	nlp-1(yum551); nlp-38(yum552); nlp-3(yum553); nlp-13(yum554)	-0.0373626	0.0100503
CHS10110	nlp-41(yum501); nlp-45(yum502); nlp-17(yum528); nlp-77(yum529)	0.00659341	-0.0251256
CHS10089	nlp-70(yum464); nlp-76(yum510); nlp-36(yum511)	0.0813187	0
CHS10092	nlp-23(yum469); nlp-59(yum470); nlp-35(yum523); pdf-2(yum524)	-0.213187	0.0273381	0.104
CHS10109	nlp-21(yum445); nlp-69(yum446); nlp-73(yum505); pdf-1(yum527)	-0.0681319	-0.0676259
CHS10093	nlp-34(yum419); nlp-33(yum503); nlp-27(yum504); nlp-25(yum520)	-0.120879	0.0301508
CHS10149	nlp-12(yum458); nlp-39(yum500); capa-1(yum522); nlp-6(yum537)	0.27033	0.42446
CHS10088	nlp-60(yum462); nlp-68(yum463); nlp-67(yum538)	-0.243956	-0.344
CHS10119	nlp-58(yum465); nlp-15(yum512); nlp-14(yum513); nlp-47(yum539)	0.274725	0.292
CHS10091	nlp-48(yum467); nlp-52(yum468); nlp-40(yum541); nlp-78(yum542)	-0.476378	-0.357955
CHS10102	nlp-9(yum415); nlp-32(yum416); nlp-26(yum460); nlp-24(yum543)	-0.142857	0.0201005
CHS10111	nlp-56(yum459); nlp-57(yum543); nlp-63(yum544); nlp-53(yum545)	0.0901099	0.0351759
CHS10095	nlp-49(yum417); nlp-51(yum418); nlp-22(yum461); nlp-46(yum546); nlp-71(yum547)	0.032967	0.0150754
CHS10183	nlp-30(yum420); nlp-28(yum548); nlp-29(yum549); nlp-31(yum550)	-0.0725275	0.0150754
CHS1666	pdf-1(yum2897); pdf-2(yum2898)	-0.214912	-0.276923
