# Supplementary material for: Dissecting the genetic landscape of GPCR signaling through phenotypic profiling in C. elegans
Source: Nat Commun. 2023 Dec 18;14:8410. doi: 10.1038/s41467-023-44177-z (PMC10728192; doi:10.1038/s41467-023-44177-z)
Supplement: Supplementary file 8 — Supplementary Data 5 [file 41467_2023_44177_MOESM8_ESM.xlsx]

## Sheet: a. Chemotaxis screen
Strains	Genotypes	1:2000 diacetyl	1:1000 pyrazine	1:2000 2, 4, 5-trimethylthiazole	1:200 isoamyl alcohol	1:1000 benzaldehyde	1:10000 2-butanone	1:10000 2,3-pentanedione		undiluted diacetyl	undiluted 2, 4, 5-trimethylthiazole	undiluted isoamyl alcohol	undiluted benzaldehyde	undiluted 2, 3-pentanedione	undiluted 2-nonanone	undiluted 1-octanol
CHS1071	sra-1(yum1455); sra-10(yum1456); sra-11(yum1457); sra-12(yum1458); sra-13(yum1459); sra-14(yum1460)	0.783784	0.838509	0.84	0.675676	0.725275	0.811024	0.722222		-0.818182	-0.59292	-0.787611	-0.983471	-0.670886	-1	-0.875
		0.677419	0.8	0.849462	0.689441	0.777778	0.80791	0.6875		-0.734375	-0.69863	-0.869159	-0.960784	-0.811024	-1	-0.864407
CHS1101	sra-17(yum1582); sra-18(yum1583); sra-20(yum1584); sra-21(yum1585); sra-22(yum1586); sra-23(yum1587); sra-24(yum1588); sra-25(yum1589); sra-26(yum1590)	0.910112	0.884817	0.884817	0.741294	0.738636	0.777027	0.76779		-0.870504	-0.771812	-0.843972	-1	-0.80597	-1	-0.95122
		0.739777	0.668342	0.773196	0.76	0.707865	0.811765	0.607143		-0.911765	-0.686869	-0.911765	-0.984733	-0.748571	-1	-0.92
CHS1234	sra-2(yum2416); sra-3(yum2417); sra-4(yum2418); sra-6(yum2419); sra-7(yum2420); sra-8(yum2421); sra-9(yum2422)	0.762376	0.893491	0.796791	0.668639	0.637209	0.719512	0.671958		-0.929825	-0.630769	-0.941748	-0.961165	-0.904762	-1	-0.848276
		0.875	0.847953	0.625	0.664234	0.536946	0.617978	0.8		-0.946903	-0.85034	-0.735632	-0.981982	-0.880342	-1	-0.773333
CHS1081	sra-27(yum1496); sra-28(yum1497); sra-29(yum1498); sra-30(yum1499); sra-31(yum1500); sra-32(yum1501)	0.801325	0.873171	0.910828	0.530864	0.69697	0.833333	0.820359		-0.707006	-0.705521	-0.847328	-0.954887	-0.761905	-1	-0.880342
		0.770492	0.74026	0.814208	0.609375	0.741007	0.871345	0.738776		-0.808824	-0.71875	-0.821229	-0.969697	-0.72093	-1	-0.757576
CHS1181	sra-33(yum2076); sra-34(yum2077); sra-35(yum2078); sra-36(yum2079); sra-37(yum2080); sra-38(yum2081); sra-39(yum2082); k11e4.6(yum2083)	0.935484	0.838384	0.824561	0.828571	0.767742	0.889655	0.869281		-0.971831	-0.795699	-0.935484	-0.96319	-0.904762	-1	-0.849711
		0.536232	0.684848	0.566502	0.658228	0.649718	0.891892	0.623529		-0.925926	-0.798817	-0.948052	-1	-0.860465	-1	-0.981982
CHS1145	srab-1(yum1849); srab-2(yum1850); srab-3(yum1851); srab-4(yum1852); srab-13(yum1853); srab-23(yum1854); y41d4b.1(yum1855); k08b5.1(yum1856)	0.814433	0.698745	0.808917	0.766234	0.771144	0.523256	0.859873		-0.684729	-0.848739	-0.860465	-0.984733	-0.73545	-1	-0.889764
		0.659341	0.719101	0.869565	0.727273	0.761905	0.79235	0.759494		-0.779412	-0.833333	-0.846154	-0.969697	-0.536946	-1	-0.92
CHS1143	srab-12(yum1836); srab-14(yum1837); srab-16(yum1838); srab-17(yum1839); srab-18(yum1840); srab-24(yum1841); srab-25(yum1842); srab-26(yum1843)	0.826772	0.641026	0.688	0.707547	0.6875	0.669231	0.868852		-0.875	-0.52459	-0.777778	-0.819549	-0.720588	-1	-0.904762
		0.759336	0.6	0.51938	0.684588	0.67	0.719807	0.85567		-0.73057	-0.886792	-0.675676	-0.833333	-0.732484	-1	-0.84
CHS1105	srab-6(yum1610); srab-7(yum1611); srab-8(yum1612); srab-9(yum1613); srab-10(yum1614); srab-11(yum1615); srab-20(yum1616); srab-21(yum1617); srab-22(yum1618)	0.849711	0.558974	0.73991	0.564767	0.553488	0.859459	0.784314		-0.92	-0.560694	-0.810219	-0.983471	-0.791411	-1	-0.830508
		0.879121	0.766816	0.830846	0.627706	0.61809	0.699029	0.87234		-0.95122	-0.572917	-0.864407	-0.984733	-0.833333	-1	-0.884058
CHS1269	srb-1(yum2701); srb-2(yum2702); srb-3(yum2703); srb-5(yum2704); srb-12(yum2705); srb-13(yum2706)	0.630769	0.794643	0.753731	0.698492	0.548023	0.837104	0.783251		-0.870504	-0.804511	-0.879195	-0.971831	-0.723757	-1	-0.923077
		0.703226	0.754717	0.852632	0.688623	0.777778	0.852941	0.814433		-0.969697	-0.751244	-0.958042	-0.932432	-0.628866		-0.946903
CHS1230	srb-6(yum2387); srb-7(yum2388); srb-8(yum2389); srb-11(yum2390); srb-15(yum2391); srb-16(yum2392); srb-17(yum2393); srb-18(yum2394); srb-19(yum2395)	0.635294	0.768519	0.777778	0.647887	0.741935	0.685714	0.507109		-0.870504	-0.606299	-0.666667	-0.95122	-0.73262	-1	-0.779412
		0.690909	0.69697	0.775785	0.808081	0.717557	0.850746	0.751295		-0.884058	-0.761194	-0.755396	-0.967213	-0.768293	-1	-0.960784
CHS1272	srbc-1(yum2739); srbc-2(yum2740); srbc-3(yum2741); srbc-5(yum2742); srbc-6(yum2743); srbc-7(yum2744); srbc-8(yum2745); srbc-9(yum2746); srbc-10(yum2747); srbc-11(yum2748)	0.931818	0.954023	1	0.868132	1	0.976744	0.711628		-0.898734	-0.775281	-0.927711	-0.973684	-0.834951	-1	-0.960784
		0.965318	0.899441	0.836735	0.808511	0.770925	0.868132	0.96319		-0.973684	-0.770492	-0.871345	-1	-0.931034	-1	-0.986755
CHS1095	srbc-12(yum1543); srbc-13(yum1544); srbc-14(yum1545); srbc-16(yum1546); srbc-17(yum1547); srbc-19(yum1548); srbc-20(yum1549)	0.939394	0.825641	0.789474	0.731959	0.778761	0.825137	0.833333		-0.819549	-0.506608	-0.788235	-0.927711	-0.851852	-1	-0.940299
		0.927711	0.821229	0.77561	0.588571	0.823529	0.785311	0.751037		-0.776398	-0.636364	-0.786096	-0.916168	-0.863354	-1	-0.898734
CHS1251	srbc-21(yum2559); srbc-22(yum2560); srbc-23(yum2561); srbc-24(yum2562); srbc-25(yum2563); srbc-26(yum2564); srbc-27(yum2565); srbc-42(yum2566)	0.82	0.778761	0.681159	0.794286	0.661871	0.792857	0.762082		-0.801047	-0.780822	-0.893491	-0.987578	-0.640288	-1	-0.96319
		0.865285	0.739464	0.847826	0.800797	0.827957	0.809524	0.731801		-0.740385	-0.805556	-0.777778	-0.987578	-0.660079	-1	-0.927711
CHS1263	srbc-29(yum2659); srbc-30(yum2660); srbc-31(yum2661); srbc-32(yum2662); srbc-33(yum2663); srbc-34(yum2664); srbc-36(yum2665); srbc-37(yum2666); srbc-38(yum2667); srbc-39(yum2668)	0.792208	0.83908	0.798942	0.740541	0.548023	0.671958	0.52		-0.797753	-0.791045	-0.80791	-1	-0.566138	-1	-0.92
		0.677193	0.782178	0.767442	0.782805	0.681275	0.787709	0.698276		-0.818182	-0.846154	-0.828571	-0.983471	-0.506977	-1	-0.935484
CHS1227	srbc-40(yum2370); srbc-41(yum2371); srbc-43(yum2372); srbc-44(yum2373); srbc-45(yum2374); srbc-48(yum2375); srbc-49(yum2376)	0.777778	0.755869	0.768519	0.764228	0.737313	0.692308	0.661972		-0.849711	-0.818182	-0.871345	-0.987578	-0.826531	-1	-0.882353
		0.80083	0.8	0.72807	0.688889	0.722008	0.760369	0.72973		-0.927711	-0.871345	-0.852535	-1	-0.764228	-1	-0.767857
CHS1152	srbc-50(yum1894); srbc-51(yum1895); srbc-67(yum1896); srbc-68(yum1897); srbc-70(yum1898); srbc-71(yum1899)	0.736364	0.854749	0.725926	0.681034	0.685864	0.822581	0.541667		-0.940299	-0.902703	-0.983471	-1	-0.860465	-1	-0.984733
		0.844037	0.788991	0.606557	0.740541	0.508197	0.859873	0.705069		-0.89781	-0.685714	-0.971831	-1	-0.870504	-1	-0.954887
CHS1117	srbc-54(yum1690); srbc-55(yum1691); srbc-56(yum1692); srbc-57(yum1693); srbc-66(yum1694)	0.806452	0.714286	0.70625	0.778846	0.63754	0.64	0.819209		-0.825137	-0.898734	-0.910828	-0.975309	-0.736434	-1	-0.939394
		0.748428	0.768844	0.767635	0.743902	0.689655	0.742574	0.79845		-0.783251	-0.82266	-0.704082	-0.939394	-0.812155	-1	-0.904762
CHS1216	srbc-58(yum2303); srbc-59(yum2304); srbc-60(yum2305); srbc-64(yum2306); srbc-66(yum2307)	0.786802	0.835052	0.630769	0.633803	0.511364	0.642384	0.757895		-0.941748	-0.81982	-0.848739	-0.946903	-0.889764	-1	-0.5
		0.776471	0.710145	0.542484	0.57732	0.635135	0.756757	0.752809		-0.896552	-0.785714	-1	-1	-0.967213	-1	-0.817073
CHS1012	srbc-61(yum1154); srbc-62(yum1155); srbc-63(yum1156); srbc-65(yum1157)	0.822785	0.794872	0.860465	0.777778	0.776824	0.911504	0.71875		-0.803468	-0.682927	-0.6375	-1	-0.871658	-1	-0.941176
		0.840491	0.803279	0.88015	0.652695	0.783784	0.84456	0.713147		-0.857708	-0.576923	-0.858065	-1	-0.986667	-1	-0.975309
CHS1246	srbc-75(yum2851); srbc-76(yum2852); srbc-77(yum2853); srbc-78(yum2854); srbc-79(yum2855); srbc-82(yum2856); srbc-83(yum2857); srbc-84(yum2858); srbc-81(yum2859); y19d10a.17(yum2860)	0.954023	0.721254	0.647887	0.800995	0.751351	0.798507	0.612903		-0.788945	-0.726619	-0.818182	-0.975309	-0.559184	-1	-0.935484
		0.815668	0.808219	0.792208	0.813665	0.815534	0.618677	0.716364		-0.818182	-0.714286	-0.910828	-0.975309	-0.583333	-1	-0.863354
CHS1190	srd-1(yum2136); srd-2(yum2137); srd-3(yum2138); srd-4(yum2139); srd-5(yum2140); srd-7(yum2141); srd-8(yum2142); srd-9(yum2143)	0.810056	0.690476	0.806167	0.651282	0.869565	0.95122	0.939394		-0.929825	-0.880342	-0.870504	-1	-0.790055	-1	-0.877551
		0.845161	0.824561	0.764151	0.647577	0.759162	0.771144	0.892473		-0.875	-0.803279	-0.946903	-0.984733	-0.659574	-1	-0.904762
CHS1169	srd-10(yum2006); srd-11(yum2007); srd-12(yum2008); srd-13(yum2009); srd-15(yum2010); srd-16(yum2011)	0.864407	0.819905	0.879781	0.689119	0.680934	0.882353	0.770035		-0.95122	-0.607843	-0.987578	-1	-0.785047	-1	-0.837563
		0.904762	0.82439	0.759036	0.635468	0.657407	0.701031	0.774775		-0.95122	-0.656863	-0.726872	-1	-0.864583	-1	-0.77451
CHS1054	srd-17(yum1389); srd-18(yum1390); srd-19(yum1391); srd-20(yum1392); srd-21(yum1393); srd-32(yum1394)	0.957447	0.793722	0.776744	0.52381	0.899225	0.683616	0.802575		-0.791045	-0.592105	-0.784091	-1	-0.812081	-1	-1
		0.871795	0.675978	0.657459	0.668571	0.885714	0.75	0.675978		-0.846154	-0.633803	-0.846154	-1	-0.764706	-1	-0.967213
CHS1196	srd-23(yum2172); srd-25(yum2173); srd-26(yum2174); srd-27(yum2175); srd-28(yum2176); srd-29(yum2177); srd-30(yum2178); srd-31(yum2179)	0.913978	0.899441	0.832512	0.708609	0.722892	0.788136	0.785124		-0.925926	-0.791045	-0.818182	-0.958042	-0.78481	-1	-0.803279
		0.74	0.828283	0.58159	0.533333	0.688679	0.849462	0.853211		-0.871345	-0.733333	-0.931034	-1	-0.594714	-1	-0.89781
CHS1123	srd-33(yum1718); srd-34(yum1719); srd-35(yum1720); srd-36(yum1721); srd-38(yum1722); srd-39(yum1723)	0.819005	0.818182	0.775	0.702479	0.741935	0.861111	0.889401		-0.904762	-0.668394	-0.875	-0.942857	-0.894737	-1	-0.851852
		0.844037	0.830508	0.816514	0.772512	0.747826	0.738776	0.799087		-0.939394	-0.504854	-0.875	-0.965318	-0.848739	-1	-0.898734
CHS1241	srd-40(yum2478); srd-41(yum2479); srd-42(yum2480); srd-43(yum2481); srd-44(yum2482); srd-49(yum2483)	0.884817	0.829787	0.744186	0.808	0.691729	0.847222	0.834951		-0.96319	-0.797468	-0.860465	-0.927711	-0.818182	-1	-0.791045
		0.846154	0.822917	0.818182	0.781513	0.76	0.854922	0.894737		-0.828571	-0.806452	-0.871345	-0.95122	-0.715847	-1	-0.95122
CHS1211	srd-45(yum2267); srd-46(yum2268); srd-47(yum2269); srd-48(yum2270); srd-50(yum2271); srd-51(yum2272)	0.831933	0.827957	0.76087	0.608466	0.776824	0.888889	0.899441		-0.754902	-0.803279	-0.765854	-1	-0.527897	-1	-1
		0.875	0.888889	0.868132	0.818182	0.916168	0.920904	0.868132		-0.768844	-0.818182	-0.791667	-1	-0.603687	-1	-0.986755
CHS1200	srd-53(yum2200); srd-54(yum2201); srd-55(yum2202); srd-56(yum2203); srd-58(yum2204); srd-59(yum2205)	0.712	0.710145	0.706349	0.66	0.67619	0.617225	0.690722		-0.904762	-0.765854	-0.904762	-0.939394	-0.760479	-1	-0.740541
		0.639752	0.809045	0.682927	0.770925	0.652997	0.662222	0.577855		-0.796791	-0.759615	-0.882353	-0.860465	-0.658915	-1	-0.756906
CHS1037	srd-60(yum1292); srd-73(yum1293); srd-61(yum1294); srd-75(yum1295); srd-71(yum1296); srd-72(yum1297)	0.847134	0.688623	0.621212	0.838235	0.868996	0.678832	0.539394		-0.875	-0.621622	-0.832061	-0.807692	-0.72973	-1	-0.671429
		0.925926	0.921569	0.693989	0.765363	0.890547	0.630252	0.787879		-0.875	-0.818182	-0.889764	-0.836735	-0.843972	-1	-0.929825
CHS1186	srd-63(yum2108); srd-64(yum2108); srd-65(yum2110); srd-66(yum2111); srd-67(yum2112); srd-68(yum2113); srd-69(yum2114); srd-70(yum2115); srd-74(yum2116)	0.738516	0.924686	0.784615	0.729885	0.763889	0.807531	0.766537		-0.916168	-0.818182	-0.939394	-1	-0.818182	-1	-0.927711
		0.829268	0.88015	0.809524	0.645429	0.522807	0.824561	0.743945		-0.927711	-0.927711	-0.95122	-1	-0.802198	-1	-0.871345
CHS1056	sre-1(yum1398); sre-2(yum1399); sre-3(yum1400); sre-4(yum1401); sre-5(yum1402); sre-6(yum1403)	0.827751	0.84106	0.633188	0.619512	0.737374	0.761194	0.738776		-0.827957	-0.798817	-0.923077	-0.969697	-0.548387	-1	-0.948052
		0.767442	0.774359	0.693122	0.758242	0.658031	0.628099	0.73913		-0.927711	-0.837838	-0.913043	-1	-0.69697	-1	-0.866667
CHS1052	sre-13(yum1380); sre-14(yum1381); sre-15(yum1382); sre-16(yum1383); sre-18(yum1384); sre-19(yum1385)	0.772455	0.712821	0.639847	0.609467	0.73057	0.753304	0.783133		-0.939394	-0.889764	-0.869767	-0.978022	-0.960784	-1	-0.988304
		0.830986	0.855856	0.790698	0.676923	0.699115	0.716599	0.754545		-0.916168	-0.868421	-0.895954	-1	-0.808081	-1	-1
CHS1215	sre-20(yum2297); sre-21(yum2298); sre-22(yum2299); sre-23(yum2300); sre-24(yum2301); sre-51(yum2302)	0.942584	0.74	0.810427	0.729032	0.689796	0.788889	0.843478		-0.795918	-0.781818	-0.830986	-0.95122	-0.617391	-1	-0.875
		0.648562	0.727599	0.740541	0.73913	0.61658	0.746667	0.875		-0.884058	-0.785714	-0.794521	-0.880342	-0.744361	-1	-0.704545
CHS1202	sre-26(yum2213); sre-27(yum2214); sre-28(yum2215); sre-32(yum2216); sre-33(yum2217); sre-49(yum2218)	0.806763	0.76	0.744898	0.541463	0.584665	0.70339	0.634146		-0.784314	-0.849711	-0.96319	-0.904762	-0.680473	-1	-0.818182
		0.689243	0.704797	0.596273	0.555556	0.822526	0.649315	0.791045		-0.95122	-0.818182	-0.916168	-0.916168	-0.650273	-1	-0.744898
CHS1100	sre-29(yum1576); sre-30(yum1577); sre-31(yum1578); sre-34(yum1579); sre-35(yum1580); sre-36(yum1581)	0.893491	0.708108	0.717277	0.687075	0.935484	0.679012	0.793939		-0.830986	-0.77907	-0.964286	-1	-0.812865	-1	-0.967213
		0.927711	0.848649	0.859459	0.685714	0.910828	0.833333	0.777778		-0.818182	-0.631285	-0.913043	-0.964286	-0.74359	-1	-0.875
CHS1093	sre-37(yum1533); sre-41(yum1534); sre-42(yum1535); sre-38(yum1536); sre-39(yum1537); sre-40(yum1538)	0.881988	0.90411	0.746313	0.746702	0.761905	0.626556	0.79021		-0.95122	-0.931034	-0.95122	-0.988304	-0.8	-1	-0.860465
		0.87907	0.798658	0.759494	0.523511	0.710638	0.5053	0.717742		-0.948052	-0.879195	-0.95122	-0.986755	-0.878453	-1	-0.818182
CHS1039	sre-43(yum1311); sre-44(yum1312); sre-45(yum1313); sre-46(yum1314); sre-47(yum1315); sre-48(yum1316)	0.837838	0.805643	0.764706	0.833333	0.810811	0.810345	0.896226		-0.818182	-0.914286	-0.889831	-0.960784	-0.707317	-1	-0.851852
		0.916168	0.98895	0.688312	0.853061	0.771218	0.809955	0.889273		-0.949153	-0.744	-0.973094	-0.986755	-0.886792	-1	-0.924686
CHS1118	sre-50(yum1695); sre-52(yum1696); sre-53(yum1697); sre-54(yum1698); sre-55(yum1699); sre-56(yum1700)	0.569106	0.848397	0.759104	0.788889	0.656934	0.837321	0.821782		-0.859459	-0.783019	-0.914894	-0.96319	-0.768997	-1	-0.716667
		0.786096	0.787781	0.803279	0.725	0.811966	0.776	0.776978		-0.757282	-0.923077	-0.795699	-0.939394	-0.719697	-1	-0.855556
CHS1214	sre-7(yum2291); sre-8(yum2292); sre-9(yum2293); sre-10(yum2294); sre-11(yum2295); sre-12(yum2296)	0.746479	0.814815	0.807339	0.71519	0.771429	0.871921	0.717949		-0.927711	-0.882353	-0.860465	-0.927711	-0.692308	-1	-0.95122
		0.890547	0.809524	0.837838	0.904762	0.767442	0.925134	0.888889		-0.96319	-0.797753	-0.811111	-0.975309	-0.527473	-1	-0.95122
CHS1192	srg-10(yum2151); srg-13(yum2152); srg-20(yum2153); srg-21(yum2154); srg-22(yum2155); srg-23(yum2156); srg-24(yum2157)	0.981982	0.924812	0.888889	0.795918	0.863636	0.931507	0.741007		-0.983471	-0.756522	-0.848739	-0.857143	-0.833333	-1	-0.833333
		0.969697	0.754902	0.764706	0.741007	0.659259	0.77027	0.538462		-0.76378	-0.663717	-0.869159	-0.896552	-0.655172	-1	-0.804511
CHS1115	srg-11(yum1679); srg-14(yum1680); srg-15(yum1681); srg-16(yum1682); srg-17(yum1683); srg-1(yum1684)	0.910112	0.849462	0.827273	0.81982	0.645161	0.655172	0.581967		-0.916168	-0.730769	-0.904762	-1	-1	-1	-0.849711
		0.878505	0.837838	0.852273	0.579832	0.719512	0.669811	0.855422		-0.96319	-0.762712	-0.916168	-1	-0.95122	-1	-0.95122
CHS1022	srg-2(yum1183); srg-5(yum1184); srg-6(yum1185); srg-7(yum1186); srg-8(yum1187); srg-9(yum1188)	0.985816	0.857143	0.940299	0.769231	0.820225	0.911765	0.954887		-1	-0.773913	-0.857143	-0.929825	-0.935484	-1	-0.896552
		0.926606	0.935484	0.862857	0.68	0.92	0.95122	0.92		-0.92	-0.627451	-0.76	-0.935484	-0.946903	-1	-0.92
CHS1257	srg-25(yum2606); srg-26(yum2607); srg-27(yum2607); srg-28(yum2608); srg-29(yum2609); srg-30(yum2610)	0.916168	0.759615	0.730769	0.78125	0.810526	0.50838	0.927711		-0.948052	-0.846154	-0.83908	-1	-0.560209	-1	-0.904762
		0.893491	0.6	0.790576	0.76	0.798942	0.840491	0.802817		-0.842105	-0.818182	-0.713004	-1	-0.565217	-1	-0.960784
CHS1097	srg-31(yum1556); srg-32(yum1557); srg-33(yum1558); srg-34(yum1559); srg-36(yum1560); srg-37(yum1561)	0.688406	0.816594	0.925926	0.714286	0.699301	0.904762	0.683721		-0.946903	-0.82069	-0.696335	-0.95122	-0.777778	-1	-0.792593
		0.553191	0.804082	0.969697	0.673203	0.740933	0.702479	0.712919		-0.875	-0.64	-0.828571	-1	-0.958042	-1	-0.888889
CHS1096	srg-38(yum1550); srg-54(yum1551); srg-55(yum1552); srg-69(yum1553); srg-3(yum1554); srg-4(yum1555)	0.773399	0.788018	0.700535	0.666667	0.610526	0.772727	0.743119		-0.92	-0.92	-0.935484	-0.967213	-0.92	-1	-0.78125
		0.80198	0.868421	0.666667	0.645933	0.745665	0.791908	0.659091		-0.896552	-0.557143	-0.92	-0.960784	-0.813187	-1	-0.768116
CHS1128	srg-39(yum1743); srg-40(yum1744); srg-41(yum1745); srg-42(yum1746); srg-44(yum1747); srg-45(yum1748)	0.737288	0.808743	0.844156	0.852535	0.705094	0.723183	0.792829		-0.805556	-0.748691	-0.767196	-0.986755	-0.860465	-1	-0.854305
		0.851429	0.935484	0.746914	0.795699	0.725322	0.865922	0.844037		-0.748691	-0.627329	-0.8	-0.860465	-0.863354	-1	-0.878453
CHS1175	srg-46(yum2038); srg-47(yum2039); srg-48(yum2040); srg-50(yum2041); srg-51(yum2042); srg-53(yum2043); y54g2a.77(yum2044); y54g2a.38(yum2045); ah9.1(yum2046)	0.948052	0.909548	0.834951	0.752212	0.725322	0.928934	0.882353		-0.948052	-0.83908	-0.840491	-1	-0.614973	-1	-0.891892
		0.927711	0.909548	0.802817	0.784038	0.842365	0.859813	0.718447		-0.835165	-0.721925	-0.638298	-0.973684	-0.614754	-1	-0.790123
CHS1034	srg-56(yum1259); srg-57(yum1260); srg-58(yum1261); srg-59(yum1262); srg-60(yum1263); srg-61(yum1264); srg-62(yum1265); srg-64(yum1266); srg-65(yum1267); srg-66(yum1268); srg-67(yum1269); srg-68(yum1270)	0.948052	0.721519	0.649123	0.628866	0.681319	0.660377	0.730337		-0.941748	-0.578947	-0.746667	-0.946903	-0.875	-1	-0.896552
		0.954887	0.78481	0.693122	0.624161	0.728814	0.710692	0.903743		-0.941748	-0.707317	-0.545455	-0.896552	-0.846154	-1	-0.643564
CHS1149	srh-1(yum1874); srh-2(yum1875); srh-3(yum1876); srh-4(yum1877); srh-5(yum1878); srh-7(yum1879); srh-8(yum1880)	0.782609	0.860465	0.756345	0.702703	0.793478	0.863354	0.761194		-0.948052	-0.801105	-0.96319	-0.948052	-0.886792	-1	-0.935484
		0.746479	0.910828	0.697778	0.64497	0.790476	0.779221	0.816216		-0.958042	-0.871345	-0.860465	-1	-0.960784	-1	-0.917808
CHS1247	srh-10(yum2523); srh-15(yum2524); srh-16(yum2525); srh-18(yum2526); srh-17(yum2527); srh-11(yum2528); srh-20(yum2529); srh-21(yum2530); srh-22(yum2531); srh-23(yum2532); srh-19(yum2533)	0.824885	0.72381	0.850575	0.655738	0.761589	0.741573	0.737705		-0.745223	-0.364407	-0.964286	-0.71831	-0.630058	-1	-0.709091
		0.913978	0.835165	0.905882	0.821138	0.790055	0.854305	0.91716		-0.830986	-0.352273	-0.981982	-0.764706	-0.717791	-1	-0.678161
CHS1002	srh-105(yum1122); srh-109(yum1123); srh-111(yum1124)	0.826087	0.866667	0.934959	0.673759	0.73913	0.755102	0.970588		-0.777778	-0.568627	-0.736842	-0.963303	-0.688073	-1	-0.763441
		1	0.747475	0.897959	0.705128	0.604167	0.852941	0.744966		-0.877193	-0.536424	-0.741935	-0.906977	-0.767742	-1	-0.87931
CHS1003	srh-105(yum1122); srh-109(yum1123); srh-111(yum1124); srh-102(yum1125); srh-104(yum1126)	0.829457	0.772727	0.83871	0.6	0.576923	0.814286	0.72973		-0.863354	-0.530864	-0.673203	-0.925926	-0.739837	-1	-0.671233
		0.758389	0.730994	0.848837	0.551724	0.657459	0.745856	0.849315		-0.802817	-0.655814	-0.811765	-0.979167	-0.79661	-1	-0.525773
CHS1268	srh-113(yum2683); srh-115(yum2684); srh-116(yum2685); srh-118(yum2686); srh-119(yum2687); srh-120(yum2688); srh-122(yum2689); srh-123(yum2690); srh-95(yum2691); srh-97(yum2692); srh-99(yum2693); srh-100(yum2694); srh-102(yum2695); srh-104(yum2696); srh-105(yum2697); srh-109(yum2698); srh-111(yum2699); srh-112(yum2700)	0.865285	0.761062	0.778846	0.685714	0.655814	0.882353	0.731183		-0.828571	-0.764706	-0.80791	-0.983471	-0.624161	-1	-0.857143
		0.894737	0.818182	0.719457	0.673469	0.651376	0.826087	0.687075		-0.893491	-0.801802	-0.882353	-0.925926	-0.568282	-1	-0.793103
CHS1150	srh-125(yum1881); srh-269(yum1882); srh-270(yum1883); srh-271(yum1884); srh-272(yum1885); srh-274(yum1886)	0.747126	0.767442	0.665428	0.731092	0.585903	0.73545	0.754839		-0.854922	-0.638889	-0.875	-0.964286	-0.55	-1	-1
		0.77381	0.925926	0.711111	0.705882	0.610256	0.714286	0.857143		-0.758865	-0.764706	-0.923077	-0.864407	-0.52518	-1	-0.964286
CHS1033	srh-127(yum1249); srh-211(yum1250); srh-214(yum1251); srh-215(yum1252); srh-216(yum1253); srh-217(yum1254); srh-212(yum1255); srh-213(yum1256); srh-218(yum1257); srh-219(yum1258)	0.798742	0.659341	0.725322	0.54717	0.784946	0.747368	0.771084		-0.896552	-0.66129	-0.791045	-0.904762	-0.848739	-1	-0.752381
		0.704082	0.59292	0.629032	0.638889	0.753555	0.659574	0.642857		-0.904762	-0.611511	-0.764706	-0.851852	-0.794118	-1	-0.505376
CHS1163	srh-128(yum1967); srh-129(yum1968); srh-130(yum1969); srh-131(yum1970); srh-132(yum1971); srh-133(yum1972); srh-134(yum1973)	0.588235	0.7	0.683761	0.571429	0.558282	0.638418	0.668449		-0.904762	-0.791304	-0.820513	-0.983471	-0.828283	-1	-0.935484
		0.885167	0.806452	0.571429	0.733333	0.617978	0.522013	0.679144		-0.712329	-0.76	-0.969697	-1	-0.832258	-1	-0.819277
CHS1159	srh-135(yum1941); srh-136(yum1942); srh-137(yum1943); srh-138(yum1944); srh-139(yum1945); srh-140(yum1946); srh-141(yum1947); srh-142(yum1948); srh-145(yum1949)	0.96319	0.882353	0.826087	0.673469	0.583333	0.893491	0.904762		-0.923077	-0.714286	-0.863354	-0.973684	-1	-0.986755	-0.579832
		0.871345	0.927711	0.96319	0.717949	0.688623	0.96319	0.819005		-0.923077	-0.893491	-1	-0.971831	-0.870504	-1	-0.944444
CHS1004	srh-141(yum1127); srh-142(yum1128); srh-145(yum1129)	0.960784	0.939394	1	0.858407	0.8	0.836735	0.953488		-0.92562	-0.768293	-0.669903	-1	-0.942197	-1	-0.929412
		0.911647	0.937282	0.967213	0.923954	0.602151	0.871287	0.737805		-0.869281	-0.68254	-0.637931	-1	-0.922222	-1	-0.931973
CHS1005	srh-146(yum1130); srh-147(yum1131); srh-148(yum1132)	0.873239	0.603448	0.688889	0.656716	0.870968	0.623188	0.789474		-0.875969	-0.755319	-0.851852	-0.981481	-0.901408	-1	-0.958904
		0.874016	0.702128	0.669065	0.629032	0.868132	0.774194	0.76		-0.808696	-0.788079	-0.822222	-0.963964	-0.679245	-1	-0.611511
CHS1271	srh-166(yum2716); srh-167(yum2717); srh-169(yum2718); srh-146(yum2719); srh-147(yum2720); srh-148(yum2721); srh-149(yum2722); srh-154(yum2723); srh-159(yum2724); srh-170(yum2725); srh-171(yum2726); srh-172(yum2727); srh-173(yum2728); srh-174(yum2729); srh-177(yum2730); srh-178(yum2731); srh-179(yum2732); srh-180(yum2733); srh-181(yum2734); srh-182(yum2735); srh-183(yum2736); srh-184(yum2737); srh…	0.927711	0.767442	0.818182	0.764706	0.846154	0.754513	0.892377		-0.879195	-0.806452	-0.866667	-0.985816	-0.75	-1	-0.985816
		0.910112	0.792453	0.751152	0.693023	0.585492	0.771812	0.873303		-0.866667	-0.830065	-0.842105	-1	-0.739583	-1	-0.971831
CHS1243	srh-185(yum2493); srh-186(yum2494); srh-187(yum2495); srh-190(yum2496); srh-192(yum2497); srh-193(yum2498); srh-194(yum2499); srh-195(yum2500); srh-199(yum2501); srh-200(yum2502); srh-201(yum2503); srh-203(yum2504); srh-204(yum2505); srh-206(yum2506); srh-207(yum2507); srh-208(yum2508); srh-209(yum2509)	0.988304	0.868132	0.818182	0.765625	0.818182	0.920904	0.954023		-0.818182	-0.751825	-0.927711	-0.987578	-0.708861	-1	-0.857143
		0.954023	0.931818	1	0.857923	0.976744	0.942857	0.878453		-0.818182	0.779006	-0.847826	-1	-0.766667	-1	-0.830986
CHS1006	srh-190(yum1133); srh-192(yum1134); srh-193(yum1135)	0.971831	0.871345	1	0.650602	0.82199	0.882353	0.612335		-0.934426	-0.674074	-0.846154	-0.882353	-0.929825	-1	-0.953846
		0.929825	0.82266	0.890411	0.871345	0.763158	0.874286	0.781818		-0.917526	-0.698413	-0.818182	-1	-0.861111	-1	-0.849462
CHS1007	srh-203(yum1136); srh-204(yum1137); srh-206(yum1138)	0.890411	0.875	0.806452	0.590698	0.5671	0.63142	0.828996		-0.775701	-0.896104	-0.842105	-1	-0.864865	-1	-0.946903
		0.925134	0.91411	0.909091	0.676301	0.654206	0.818182	0.877934		-0.806122	-0.759036	-0.83908	-1	-0.926471	-1	-0.959732
CHS1008	srh-212(yum1139); srh-213(yum1140); srh-218(yum1141)	0.984733	0.889571	0.916667	0.696552	0.806122	0.812155	0.91195		-0.929825	-0.694444	-0.891892	-1	-0.956522	-1	-0.929825
		0.970149	0.869281	0.91954	0.753846	0.786207	0.862069	0.779006		-0.906977	-0.595238	-0.866667	-0.960784	-0.868263	-1	-0.81982
CHS1044	srh-220(yum1336); srh-222(yum1337); srh-223(yum1338); srh-227(yum1339); srh-228(yum1340); srh-229(yum1341)	0.855072	0.803738	0.684729	0.672131	0.766667	0.904762	0.79562		-0.925926	-0.596491	-0.967213	-0.843972	-0.857143	-1	-1
		0.70892	0.851852	0.686567	0.671642	0.745614	0.888889	0.818182		-0.940299	-0.806452	-0.653179	-0.89781	-0.793103	-1	-0.789474
CHS1244	srh-231(yum2510); srh-233(yum2511); srh-234(yum2512); srh-235(yum2513); srh-236(yum2514); srh-237(yum2515); srh-239(yum2516); srh-240(yum2517)	0.737374	0.808429	0.72973	0.662791	0.766355	0.818182	0.747573		-0.898734	-0.871345	-0.898734	-0.96319	-0.585799	-1	-0.975309
		0.823293	0.782258	0.767442	0.717172	0.625899	0.69186	0.777778		-0.863354	-0.787709	-0.898734	-1	-0.588235	-1	-0.95122
CHS1274	srh-24(yum2760); srh-25(yum2761); srh-27(yum2762); srh-28(yum2763); srh-30(yum2764); srh-31(yum2765); srh-32(yum2766); srh-46(yum2767); srh-47(yum2768)	0.76	0.837037	0.863636	0.509434	0.751351	0.874214	0.786096		-0.967213	-0.752577	-0.555556	-0.92	-0.889764	-0.967213	-0.851852
		0.554286	0.726316	0.89781	0.506173	0.6	0.837321	0.762887		-0.935484	-0.738095	-0.647059	-0.960784	-0.89781	-0.875	-0.745665
CHS1177	srh-243(yum2056); srh-244(yum2057); srh-245(yum2058); srh-241(yum2059); srh-246(yum2060)	0.862069	0.833333	0.676596	0.607656	0.927711	0.651246	0.682008		-0.939394	-0.72381	-0.810526	-0.95122	-0.736041	-1	-0.860465
		0.823789	0.825641	0.675277	0.576923	0.802198	0.676596	0.673913		-0.927711	-0.653465	-0.754902	-0.95122	-0.884058	-1	-0.805556
CHS1132	srh-250(yum1766); srh-251(yum1767); srh-252(yum1768); srh-255(yum1769); srh-247(yum1770); srh-248(yum1771)	0.871345	0.695946	0.76259	0.814159	0.74026	0.819005	0.896226		-0.917808	-0.591837	-0.757848	-0.886792	-0.854305	-1	-0.56129
		0.810811	0.854922	0.722222	0.689655	0.755459	0.794643	0.86711		-0.854305	-0.684211	-0.96319	-0.870504	-0.940299	-1	-0.605634
CHS1168	srh-264(yum2000); srh-265(yum2001); srh-266(yum2002); srh-257(yum2003); srh-258(yum2004); srh-268(yum2005)	0.916168	0.95122	0.826923	0.762712	0.511628	0.560748	0.945312		-0.893491	-0.860465	-0.871345	-1	-0.809524	-1	-0.846154
		0.893491	0.88	0.84689	0.716216	0.800687	0.815126	0.835616		-0.96319	-0.751244	-0.849711	-0.95122	-0.849711	-1	-0.784314
CHS1151	srh-274(yum1887); srh-275(yum1888); srh-276(yum1889); srh-277(yum1890); srh-279(yum1891); srh-281(yum1892); srh-282(yum1893)	0.935484	0.810526	0.710526	0.826087	0.581699	0.717073	0.743802		-0.969697	-0.83908	-0.944444	-0.971831	-0.923077	-1	-0.829268
		0.75419	0.77686	0.827411	0.808612	0.655172	0.745665	0.687943		-0.925926	-0.939394	-0.944444	-0.985816	-0.973684	-0.985816	-0.840491
CHS1094	srh-283(yum1539); srh-284(yum1540); srh-286(yum1541); srh-277(yum1542)	0.861272	0.841727	0.884298	0.742268	0.681159	0.643564	0.77027		-0.984733	-0.89781	-0.860465	-0.925926	-0.89781	-1	-0.727273
		0.8	0.80198	0.854305	0.771429	0.502538	0.519231	0.744444		-0.967213	-0.776224	-0.913043	-0.889764	-0.89781	-1	-0.923077
CHS1259	srh-288(yum2617); srh-289(yum2618); srh-290(yum2619); srh-286(yum2620); srh-287(yum2621); srh-291(yum2622); srh-292(yum2623); srh-293(yum2624); srh-295(yum2625); srh-296(yum2626); srh-297(yum2627); srh-298(yum2628); srh-299(yum2629); srh-300(yum2630); srh-301(yum2631); srh-303(yum2632); srh-304(yum2633)	0.798165	0.601533	0.657143	0.635294	0.579439	0.82659	0.501639		-0.983471	-0.846154	-0.828571	-1	-0.694581	-1	-0.818182
		0.677778	0.860465	0.687732	0.650794	0.541126	0.858824	0.672131		-0.786096	-0.818182	-0.755869	-0.975309	-0.503311	-1	-0.95122
CHS1009	srh-295(yum1142); srh-296(yum1143); srh-297(yum1144)	1	1	0.988304	0.550847	0.740741	0.895131	0.95122		-0.785311	-0.647059	-0.609195	-0.944444	-0.813333	-1	-0.493976
		0.978022	1	0.914894	0.762376	0.868421	0.89011	0.948052		-0.909091	-0.635036	-0.707865	-0.946903	-0.848101	-1	-0.892473
CHS1047	srh-33(yum1352); srh-34(yum1353); srh-35(yum1354); srh-36(yum1355); srh-37(yum1356); srh-38(yum1357)	0.659259	0.666667	0.588889	0.805556	0.819672	0.533632	0.690722		-0.889764	-0.889764	-0.904762	-0.875	-0.875	-1	-0.664
		0.655172	0.560748	0.578059	0.801242	0.819005	0.656051	0.661692		-0.860465	-0.860465	-0.886792	-0.804511	-0.780822	-1	-0.846154
CHS1043	srh-39(yum1330); srh-40(yum1331); srh-41(yum1332); srh-42(yum1333); srh-44(yum1334); srh-45(yum1335)	0.872832	0.623656	0.656566	0.727273	0.588889	0.568345	0.725275		-0.846154	-0.697674	-0.760479	-0.95122	-0.843972	-1	-0.857143
		0.737931	0.649123	0.615894	0.666667	0.798883	0.712707	0.65		-0.92	-0.871345	-0.875	-0.92	-0.89781	-1	-0.925926
CHS1045	srh-48(yum1342); srh-49(yum1343); srh-50(yum1344); srh-51(yum1345); srh-52(yum1346); srh-55(yum1347)	0.980392	0.852174	0.885057	0.741573	0.5	0.759563	0.805195		-0.904762	-0.880342	-0.935484	-0.904762	-0.859375	-1	-0.717949
		0.874214	0.645161	0.761589	0.726708	0.745665	0.783019	0.828571		-0.967213	-0.835821	-0.925926	-0.860465	-0.602484	-0.981982	-0.718919
CHS1099	srh-56(yum1571); srh-59(yum1572); srh-60(yum1573); srh-305(yum1574); srh-57(yum1575)	0.948052	0.792079	0.823256	0.717391	0.882353	0.882353	0.882353		-0.779528	-0.674419	-0.864407	-1	-0.755102	-1	-0.958042
		0.893491	0.840909	0.869565	0.56701	0.72093	0.927711	0.751295		-0.72549	-0.657143	-0.779412	-0.985816	-0.632287	-1	-0.875
CHS1036	srh-61(yum1282); srh-62(yum1283); srh-63(yum1284); srh-67(yum1285); srh-68(yum1286); srh-69(yum1287); srh-70(yum1288); srh-71(yum1289); srh-72(yum1290); srh-73(yum1291)	0.72549	0.597633	0.684848	0.508021	0.590551	0.593407	0.832558		-0.781022	-0.764706	-0.603448	-0.694444	-0.802469	-1	-0.727273
		0.869565	0.546099	0.797297	0.603175	0.631206	0.798319	0.793103		-0.764706	-0.6	-0.748031	-0.907407	-0.756757	-1	-0.942308
CHS1273	srh-74(yum2749); srh-75(yum2750); srh-76(yum2751); srh-78(yum2752); srh-79(yum2753); srh-80(yum2754); srh-82(yum2755); srh-83(yum2756); srh-85(yum2757); srh-87(yum2758); srh-88(yum2759)	0.719844	0.753846	0.797753	0.757895	0.90643	0.770492	0.787709		-0.927711	-0.580952	-0.849711	-1	-0.798742	-1	-1
		0.927711	0.747748	0.752577	0.741935	0.825	0.682243	0.701493		-0.83908	-0.511737	-0.860465	-0.986755	-0.935484	-1	-0.917808
CHS1042	srh-89(yum1325); srh-92(yum1326); srh-95(yum1327); srh-97(yum1328); srh-98(yum1329)	0.845455	0.61991	0.776744	0.573604	0.656566	0.76699	0.876106		-0.917808	-0.730769	-0.969697	-1	-0.823204	-1	-0.753086
		0.890547	0.678261	0.707965	0.545894	0.76378	0.783251	0.669725		-0.80791	-0.887097	-0.958042	-0.893491	-0.829268	-1	-0.875
CHS1001	srh-99(yum1120); srh-100(yum1121)	0.922481	0.843972	0.865169	0.7625	0.773585	0.876404	0.842105		-0.875	-0.6	-0.847619	-0.977273	-0.737931	-1	-0.943662
		0.959184	0.952381	0.966292	0.745223	0.924528	0.958115	0.939394		-0.575	-0.535714	-0.866667	-1	-0.533333	-1	-0.732394
CHS1011	sri-1(yum1151); sri-2(yum1152); sri-4(yum1153)	0.872146	0.724444	0.877095	0.712766	0.96319	0.531915	0.824324		-0.822581	-0.711538	-0.752066	-0.952756	-0.6	-1	-0.767857
		0.931034	0.722772	0.589041	0.714286	0.927711	0.767123	0.811765		-0.846154	-0.654321	-0.764706	-0.966667	-0.84507	-1	-0.685714
CHS1237	sri-10(yum2443); sri-11(yum2444); sri-12(yum2445); sri-13(yum2446); sri-14(yum2447); sri-15(yum2448); sri-16(yum2449); sri-17(yum2450); sri-6(yum2451); sri-7(yum2452); sri-9(yum2453)	0.791209	0.77931	0.704142	0.587097	0.703704	0.820513	0.801887		-0.889764	-0.779412	-0.886792	-0.948052	-0.842424	-0.98895	-0.676056
		0.798995	0.731183	0.56	0.697842	0.508772	0.784431	0.551724		-0.798742	-0.816794	-0.954887	-0.986755	-0.868421	-1	-0.858586
CHS1068	sri-18(yum1441); sri-19(yum1442); sri-20(yum1443); sri-21(yum1444); sri-5(yum1445)	0.776471	0.648148	0.598253	0.578947	0.685714	0.759398	0.65812		-0.929825	-0.574074	-0.90099	-0.818182	-0.946903	-1	-0.764706
		0.89781	0.632075	0.715976	0.6	0.664671	0.54878	0.80791		-0.946903	-0.733333	-0.981982	-0.875	-0.830986	-1	-0.95122
CHS1031	sri-27(yum1228); sri-28(yum1229); sri-29(yum1230); sri-30(yum1231); sri-31(yum1232); sri-24(yum1233); sri-25(yum1234); sri-26(yum1235); t10d4.14(yum1236)	0.72028	0.681818	0.664336	0.802817	0.856	0.691275	0.828571		-0.904762	-0.735294	-0.818182	-0.95122	-0.818182	-1	-0.836066
		0.917808	0.604396	0.801527	0.826087	0.894737	0.857143	0.882353		-0.935484	-0.652174	-0.6	-0.967742	-0.846154	-1	-0.822785
CHS1249	sri-33(yum2544); sri-34(yum2545); sri-36(yum2546); sri-32(yum2547); sri-37(yum2548); sri-38(yum2549); sri-39(yum2550); sri-40(yum2551)	0.882353	0.802691	0.726236	0.595331	0.738318	0.72807	0.694118		-0.797753	-0.848739	-0.916168	-0.975309	-0.554404	-1	-0.975309
		0.765766	0.757812	0.7	0.650909	0.695312	0.680934	0.663004		-0.748691	-0.880342	-0.819095	-1	-0.511737	-1	-0.95122
CHS1264	sri-39(yum1035); sri-50(yum1036); sri-51(yum1037); sri-53(yum1038); y27f2a.10(yum1039); zk105.8(yum1040); y27f2a.11(yum1041)	0.696629	0.868132	0.707317	0.646512	0.687764	0.72973	0.770701		-0.925926	-0.833333	-0.787709	-0.985816	-0.609195	-1	-1
		0.818182	0.623656	0.770833	0.680473	0.719298	0.764706	0.787611		-0.911765	-0.803279	-0.875	-0.985816	-0.733333	-1	-0.935484
CHS1193	sri-40(yum2158); sri-42(yum2159); sri-43(yum2160); sri-45(yum2161); sri-46(yum2162); sri-47(yum2163); sri-48(yum2164)	0.878453	0.801887	0.746193	0.712766	0.743316	0.784615	0.789062		-0.879195	-0.851852	-0.849711	-0.973684	-0.785714	-1	-0.870504
		0.857923	0.794393	0.665116	0.52795	0.566667	0.839623	0.784753		-0.971831	-0.73913	-0.748691	-0.960784	-0.829268	-1	-0.756757
CHS1270	sri-57(yum2707); sri-61(yum2708); sri-62(yum2709); sri-63(yum2710); sri-65(yum2711); sri-78(yum2712); sri-54(yum2713); sri-60(yum2714); y27f2a.11(yum2715)	0.95122	0.904762	0.846154	0.653846	0.576159	0.736111	0.880342		-0.870504	-0.815126	-0.904762	-0.946903	-0.627451	-0.925926	-0.889764
		0.870504	0.840491	0.843972	0.652778	0.544828	0.738462	0.808917		-0.911765	-0.766234	-0.980198	-1	-0.732484	-1	-0.95122
CHS1236	sri-66(yum2433); sri-67(yum2434); sri-69(yum2435); sri-70(yum2436); sri-71(yum2437); sri-72(yum2438); sri-73(yum2439); sri-74(yum2440); sri-77(yum2441); y61b8a.6(yum2442)	0.753304	0.750678	0.681416	0.677686	0.704545	0.767196	0.832512		-0.939394	-0.818182	-0.939394	-1	-0.748634	-1	-0.893491
		0.777778	0.805195	0.802691	0.606557	0.745318	0.794286	0.828571		-0.939394	-0.842105	-0.828571	-0.96319	-0.679558	-1	-0.95122
CHS1066	srj-1(yum1431); srj-4(yum1432); srj-5(yum1433); srj-6(yum1434)	0.736041	0.741379	0.595855	0.503106	0.879032	0.918699	0.677083		-0.973684	-0.659574	-0.866667	-0.987578	-0.871345	-1	-0.898734
		0.893939	0.675926	0.631373	0.597561	0.89372	0.945946	0.71179		-0.893491	-0.708333	-0.761658	-0.984733	-0.910828	-1	-0.743243
CHS1027	srj-18(yum1200); srj-19(yum1201); srj-20(yum1202); srj-22(yum1203); srj-23(yum1204); srj-24(yum1205)	0.876923	0.865285	0.843478	0.727273	0.879195	0.979167	0.967213		-0.935484	-0.935484	-0.969697	-0.935484	-0.886076	-1	-0.729032
		0.830986	0.71308	0.741573	0.846154	0.73913	0.82266	0.596413		-0.916168	-0.916168	-0.913043	-0.910828	-0.942029	-1	-0.643411
CHS1134	srj-21(yum1779); srj-25(yum1780); srj-26(yum1781); srj-27(yum1782); srj-29(yum1783); srj-32(yum1784)	0.776271	0.730159	0.785016	0.7	0.728972	0.505155	0.717314		-0.591837	-0.730496	-0.550725	-0.95122	-0.597484	-1	-0.964286
		0.673846	0.677419	0.566138	0.706667	0.717277	0.715302	0.626263		-0.806061	-0.707865	-0.644737	-0.95122	-0.575419	-1	-0.848739
CHS1106	srj-33(yum1619); srj-37(yum1620); srj-38(yum1621); srj-39(yum1622); srj-40(yum1623); srj-42(yum1624); srj-44(yum1625); srj-45(yum1626); srj-49(yum1627); srj-50(yum1628); srj-52(yum1629); srj-53(yum1630); srj-54(yum1631); srj-55(yum1632); srj-57(yum1633)	1	0.89899	0.819355	0.741007	0.827338	0.914634	0.766423		-0.879195	-0.692308	-0.95122	-1	-0.857143	-1	-0.983471
		0.775934	0.771812	0.735632	0.72093	0.772455	0.961039	0.607362		-0.866667	-0.801105	-0.911765	-1	-0.843972	-1	-0.969697
CHS1028	srj-7(yum1206); srj-8(yum1207); srj-9(yum1208); srj-10(yum1209); srj-11(yum1210) ; srj-13(yum1211); srj-14(yum1212); srj-15(yum1213)	0.925926	0.845238	0.728261	0.803738	0.787234	0.755459	0.717073		-0.869919	-0.643836	-0.783784	-0.875969	-0.810811	-1	-0.902098
		0.971831	0.761006	0.700855	0.831683	0.725888	0.625	0.818182		-0.865285	-0.788618	-0.805556	-0.889764	-0.871345	-1	-0.882353
CHS1220	srm-1(yum2328); srm-2(yum2329); srm-3(yum2330); srm-4(yum2331); srm-5(yum2332); srm-6(yum2333); srn-1(yum2334)	0.651163	0.816327	0.609756	0.53012	0.613333	0.665025	0.77907		-0.954887	-0.818182	-0.759494	-0.971831	-0.829268	-1	-0.940299
		0.828571	0.885057	0.712418	0.617778	0.556757	0.630573	0.675277		-0.925926	-0.744966	-0.875	-0.913043	-0.830986	-1	-0.602941
CHS1013	sro-1(yum1158)	0.890244	0.686047	0.767956	0.507042	0.522581	0.865546	0.866667		-0.871345	-0.703704	-0.981982	-1	-0.875	-1	-0.908257
		0.861635	0.784431	0.768421	0.655172	0.746988	0.68254	0.77561		-0.865672	-0.730769	-0.82069	-1	-0.790123	-1	-0.909091
CHS1116	srr-1(yum1685); srr-2(yum1686); srr-3(yum1687); srr-4(yum1688); srr-6(yum1689)	0.833333	0.75945	0.731544	0.807407	0.760518	0.837209	0.703704		-0.904762	-0.848276	-0.967213	-1	-0.904762	-1	-0.983471
		0.905882	0.914286	0.744856	0.70892	0.72093	0.879195	0.753425		-0.92	-0.771812	-0.969697	-1	-0.832061	-1	-0.940299
CHS1108	srr-7(yum1641); srr-8(yum1642); srr-9(yum1643); srr-10(yum1644)	0.818841	0.852632	0.805405	0.752809	0.893491	0.747748	0.805405		-0.78	-0.814815	-0.95122	-0.975309	-0.711538	-1	-0.851429
		0.812245	0.810345	0.64	0.764706	0.916168	0.716814	0.549407		-0.904762	-0.817204	-0.96319	-0.95122	-0.741627	-1	-0.96319
CHS1210	srsx-1(yum2261); srsx-2(yum2262); srsx-3(yum2263); srsx-5(yum2264); srsx-6(yum2265); srsx-7(yum2266)	0.783251	0.78	0.761194	0.671958	0.724696	0.649718	0.824176		-0.971831	-0.890625	-0.741379	-0.960784	-0.75	-1	-0.913043
		0.7751	0.773333	0.58427	0.735099	0.766355	0.763975	0.839286		-0.925926	-0.911765	-0.778947	-1	-0.737143	-1	-0.832061
CHS1111	srsx-14(yum1656); srsx-15(yum1657); srsx-16(yum1658); srsx-17(yum1659); srsx-18(yum1660); srsx-19(yum1661)	0.88	0.910828	0.882353	0.80198	0.756906	0.948052	0.833333		-0.893491	-0.875	-0.748503	-1	-0.77561	-1	-0.978022
		0.882353	0.859459	0.70339	0.719298	0.772973	0.940299	0.723214		-0.973684	-0.72973	-0.911765	-1	-0.940299	-1	-0.927711
CHS1153	srsx-21(yum1900); srsx-22(yum1901); srsx-24(yum1902); srsx-25(yum1903); srsx-26(yum1904); srsx-27(yum1905); srsx-28(yum1906); srsx-29(yum1907); srsx-30(yum1908)	0.797619	0.904762	0.81982	0.534591	0.548718	0.742331	0.702857		-0.898734	-0.795276	-0.880342	-0.935484	-0.916168	-1	-0.973684
		0.87037	0.81982	0.807107	0.677778	0.701493	0.745665	0.677778		-0.8	-0.941748	-0.771739	-0.958042	-0.863354	-1	-0.969697
CHS1138	srsx-31(yum1801); srsx-32(yum1802); srsx-33(yum1803); srsx-34(yum1804); f54e2.9(yum1805); f54e2.5(yum1806); t09e8.4(yum1807)	0.819495	0.848889	0.683794	0.881857	0.759398	0.812709	0.624615		-0.815603	-0.542484	-0.869159	-0.940299	-0.507853	-1	-0.884058
		0.905213	0.804878	0.770925	0.727273	0.776596	0.841584	0.843478		-0.824818	-0.578059	-0.904762	-1	-0.752137	-1	-0.940299
CHS1092	srsx-35(yum1527); srsx-36(yum1528); srsx-37(yum1529); srsx-38(yum1530); srsx-39(yum1531); srsx-40(yum1532)	0.877395	0.761905	0.816993	0.688889	0.818182	0.940828	0.867257		-0.969697	-0.793814	-0.935484	-1	-0.871429	-1	-0.983471
		0.793427	0.623377	0.678756	0.721925	0.724138	0.811111	0.759398		-0.964286	-0.875969	-0.848739	-0.89781	-0.884058	-1	-0.913043
CHS1137	srsx-8(yum1795); srsx-9(yum1796); srsx-10(yum1797); srsx-11(yum1798); srsx-12(yum1799); srsx-13(yum1800)	0.776119	0.613383	0.748148	0.718593	0.648649	0.79	0.673913		-0.805405	-0.818182	-0.742972	-0.985816	-0.8	-1	-0.699531
		0.786517	0.819005	0.629851	0.664336	0.598706	0.731225	0.789474		-0.898734	-0.741627	-0.910828	-0.904762	-0.785366	-1	-0.809045
CHS1073	srt-1(yum1464); srt-2(yum1465); srt-3(yum1466)	0.759494	0.823529	0.843972	0.516779	0.766082	0.810811	0.740741		-0.526316	-0.834862	-0.746269	-1	-0.613333	-1	-0.983471
		0.880342	0.727273	0.788235	0.706806	0.721212	0.830986	0.782051		-0.66879	-0.653061	-0.913043	-1	-0.532995	-1	-0.92
CHS1206	srt-19(yum2232); srt-20(yum2233); srt-22(yum2234); srt-15(yum2235); srt-16(yum2236); srt-17(yum2237); srt-18(yum2238); srt-23(yum2239); srt-24(yum2240); srt-59(yum2241); y55f3c.10(yum2242)	0.755814	0.661202	0.582888	0.592105	0.815217	0.52809	0.671362		-0.935484	-0.811765	-0.839506	-0.913043	-0.832061	-1	-0.682119
		0.925466	0.705069	0.680982	0.610169	0.837607	0.77027	0.769231		-0.935484	-0.71875	-0.923077	-0.896552	-0.726027	-1	-0.89781
CHS1277	srt-27(yum2785); srt-28(yum2786); srt-29(yum2787); srt-30(yum2788); srt-31(yum2789); srt-32(yum2790); srt-33(yum2791); srt-34(yum2792); srt-74(yum2793); srt-35(yum2794); srt-36(yum2795); srt-37(yum2796); srt-38(yum2797); srt-39(yum2798); srt-40(yum2799); srt-41(yum2800)	0.962264	0.904762	0.882353	0.779006	0.779736	0.904762	0.871345		-0.891304	-0.638889	-0.669421	-0.819672	-0.532847	-1	-0.777778
		0.965909	0.882353	0.860465	0.864407	0.854922	0.927711	0.825397		-0.74359	-0.568345	-0.503876	-0.875	-0.596774	-1	-0.864407
CHS1262	srt-42(yum2647); srt-43(yum2648); srt-44(yum2649); srt-45(yum2650); srt-47(yum2651); srt-48(yum2652); srt-49(yum2653); srt-50(yum2654); srt-52(yum2655); srt-53(yum2656); y57g11c.28(yum2657); y57g11c.30(yum2658)	0.869347	0.887006	0.836257	0.79798	0.624161	0.876712	0.951807		-0.776786	-0.459459	-0.699422	-0.958042	-0.512953	-1	-0.888889
		0.862069	0.675127	0.721739	0.745665	0.634286	0.816425	0.861751		-0.827338	-0.314286	-0.71831	-0.886792	-0.52518	-1	-0.734266
CHS1129	srt-54(yum1749); srt-55(yum1750); srt-56(yum1751); srt-61(yum1752); srt-62(yum1753); srt-73(yum1754); f49d11.11(yum1755)	0.780069	0.805085	0.784861	0.844037	0.82684	0.785489	0.778689		-0.770492	-0.567839	-0.818182	-0.917808	-0.83908	-1	-0.911765
		0.852941	0.885714	0.750943	0.641256	0.680297	0.678571	0.876404		-0.775148	-0.648148	-0.787709	-0.772152	-0.851852	-1	-0.794872
CHS1038	srt-6(yum1298); srt-7(yum1299); srt-8(yum1300); srt-11(yum1301); srt-12(yum1302); srt-13(yum1303); srt-14(yum1304); srt-1(yum1306); srt-2(yum1307); srt-3(yum1308); srt-4(yum1309); srt-5(yum1310)	0.643979	0.524324	0.533679	0.572254	0.777778	0.878505	0.762963		-0.911765	-0.72043	-0.92	-1	-0.697479	-1	-0.940299
		0.690323	0.57513	0.575419	0.613793	0.780702	0.786802	0.798817		-0.911765	-0.830508	-0.904762	-0.898734	-0.860465	-1	-0.95122
CHS1110	srt-63(yum1649); srt-64(yum1650); srt-65(yum1651); srt-67(yum1652); srt-68(yum1653); srt-69(yum1654); srt-70(yum1655)	0.75188	0.904762	0.782383	0.586777	0.623077	0.679654	0.690377		-0.923077	-0.743017	-0.927711	-1	-0.633663	-0.987578	-0.830065
		0.826087	0.779661	0.708995	0.64898	0.69697	0.780952	0.814815		-0.898734	-0.830065	-0.866667	-0.96319	-0.788235	-1	-0.708861
CHS1680	srtx-1(yum2906)	0.837321	0.903743	0.805128	0.810945	0.898305	0.88	0.888889		-0.880597	-0.757962	-0.857143	-0.902098	-0.671498	-1	-0.982456
		0.889447	0.837838	0.892473	0.839196	0.875	0.915789	0.901099		-0.827815	-0.660377	-0.854015	-0.949686	-0.687861	-1	-0.896296
CHS1229	sru-1(yum2381); sru-2(yum2382); sru-3(yum2383); sru-4(yum2384); sru-6(yum2385); sru-8(yum2386)	0.783784	0.709091	0.622642	0.539095	0.916168	0.88755	0.760369		-0.916168	-0.882353	-0.927711	-0.96319	-0.613445	-1	-0.786942
		0.742972	0.79	0.647059	0.769231	0.87027	0.87027	0.826087		-0.916168	-0.904762	-0.939394	-0.987578	-0.666667	-1	-0.849711
CHS1217	sru-16(yum2308); sru-17(yum2309); sru-18(yum2310); sru-19(yum2311); sru-20(yum2312); sru-42(yum2313)	0.840491	0.805825	0.660606	0.803109	0.737705	0.780822	0.827273		-0.941748	-0.81982	-0.848739	-0.946903	-0.889764	-1	-0.5
		0.818182	0.782178	0.755556	0.714286	0.533333	0.787611	0.815668		-0.896552	-0.785714	-1	-1	-0.967213	-1	-0.817073
CHS1218	sru-21(yum2314); sru-22(yum2315); sru-23(yum2316); sru-24(yum2317); sru-25(yum2318); sru-26(yum2319); sru-27(yum2320); sru-28(yum2321)	0.837838	0.899441	0.711628	0.782805	0.617021	0.775281	0.868132		-0.973684	-0.828571	-0.828571	-0.986755	-0.763547	-1	-0.682353
		0.753695	0.805825	0.737864	0.784314	0.54902	0.764706	0.788462		-1	-0.777778	-0.767956	-0.986755	-0.83908	-1	-0.704698
CHS1029	sru-29(yum1215); sru-30(yum1216); sru-31(yum1217); sru-35(yum1218); sru-36(yum1219)	0.875	0.851852	0.827411	0.641026	0.800664	0.86014	0.830065		-1	-0.678322	-0.89781	-0.882353	-0.95122	-1	-0.923077
		0.891892	0.734807	0.820106	0.628415	0.844898	0.856354	0.784615		-0.944444	-0.833333	-0.96319	-0.892857	-0.935484	-1	-0.6
CHS1059	sru-37(yum1407); sru-38(yum1408); sru-39(yum1409); sru-44(yum1410); sru-45(yum1411); c45h4.18(yum1412)	0.869767	0.69863	0.735849	0.627737	0.777778	0.794326	0.842324		-0.886792	-0.870504	-0.925926	-0.985816	-0.80791	-1	-0.935484
		0.716599	0.758007	0.669782	0.590909	0.700637	0.806691	0.566396		-0.904762	-0.818182	-0.879195	-0.971831	-0.944444	-1	-0.931034
CHS1014	sru-7(yum1159); sru-44(yum1160); sru-45(yum1161); c45h4.18(yum1162); sru-47(yum1163); sru-48(yum1164)	0.785124	0.820225	0.779904	0.702564	0.764706	0.676647	0.868132		-0.865672	-0.762712	-0.878788	-1	-0.8375	-1	-1
		0.694444	0.900901	0.824268	0.725806	0.614035	0.797468	0.876543		-0.931034	-0.707602	-0.834862	-1	-0.883598	-1	-0.935484
CHS1070	sru-9(yum1449); sru-11(yum1450); sru-12(yum1451); sru-13(yum1452); sru-15(yum1453); sru-40(yum1454)	0.811321	0.712821	0.573333	0.939394	0.673469	0.80303	0.763441		-0.896552	-0.913043	-0.889764	-0.931034	-0.64539	-1	-0.917808
		0.689655	0.723906	0.571429	0.894737	0.603865	0.655172	0.644444		-0.89781	-0.921875	-0.815603	-0.954887	-0.796178	-1	-0.834197
CHS1198	srv-1(yum2185); srv-2(yum2186); srv-3(yum2187); srv-4(yum2188); srv-17(yum2189); srv-19(yum2190); srv-21(yum2191); srv-22(yum2192); srv-34(yum2193)	0.890909	0.861004	0.806818	0.578947	0.668246	0.620513	0.872093		-0.896552	-0.785714	-0.891892	-1	-0.577586	-1	-0.954887
		0.854839	0.859649	0.810945	0.596899	0.670213	0.875862	0.677165		-0.958042	-0.748634	-0.95122	-1	-0.677419	-1	-0.971831
CHS1162	srv-11(yum1961); srv-12(yum1962); srv-13(yum1963); srv-14(yum1964); srv-15(yum1965); srv-16(yum1966)	0.983471	0.846154	0.625	0.71134	0.741176	0.504132	0.967213		-0.848739	-0.538462	-0.929825	-0.964286	-0.818182	-1	-0.946903
		0.875	0.719298	0.636364	0.619048	0.583815	0.855556	0.711111		-0.779412	-0.776316	-0.860465	-0.929825	-0.751634	-1	-0.946903
CHS1235	srv-24(yum2423); srv-25(yum2424); srv-26(yum2425); srv-27(yum2426); srv-28(yum2427); srv-29(yum2428); srv-30(yum2429); srv-31(yum2430); srv-32(yum2431); ops-1(yum2432)	0.875969	0.971831	0.910828	0.769231	0.614035	0.700599	0.874214		-0.636364	-0.777778	-0.875969	-1	-0.940299	-1	-0.755102
		0.838235	0.910828	0.923077	0.711864	0.724551	0.584615	0.725275		-0.694656	-0.76	-0.6	-1	-0.911765	-1	-0.657658
CHS1104	srv-5(yum1602); srv-6(yum1603); srv-7(yum1604); srv-8(yum1605); srv-9(yum1606); srv-10(yum1607); c34b4.3(yum1608); b0563.6(yum1609)	0.904762	0.985816	0.975309	0.62963	0.911765	0.879195	0.910828		-0.917808	-0.406452	-0.848739	-1	-0.875	-1	-0.802469
		0.987578	0.751196	1	0.777778	0.782101	0.904762	0.857143		-0.969697	-0.419847	-0.911765	-0.985816	-0.92	-1	-0.969697
CHS1188	srw-1(yum2124); srw-2(yum2125); srw-3(yum2126); srw-4(yum2127); srw-6(yum2128); srw-7(yum2129); srw-8(yum2130)	0.815603	0.810811	0.741259	0.802139	0.653333	0.779874	0.53719		-0.882353	-0.777778	-0.871345	-0.939394	-0.871345	-1	-0.871345
		0.909548	0.854077	0.741007	0.712375	0.59596	0.752381	0.708333		-0.95122	-0.80791	-0.916168	-0.927711	-0.77551	-1	-0.939394
CHS1114	srw-108(yum1674); srw-111(yum1675); srw-112(yum1676); srw-113(yum1677); m01g12.6(yum1678); m01g12.16(yum2916)	0.822323	0.849765	0.801917	0.652482	0.755274	0.902913	0.831224		-0.917808	-0.765217	-0.893491	-0.975309	-0.7	-1	-0.841808
		0.889328	0.862434	0.768844	0.601852	0.805825	0.806763	0.833333		-0.830065	-0.679245	-0.762887	-0.987578	-0.647577	-1	-0.779412
CHS1032	srw-115(yum1237); srw-117(yum1238); srw-118(yum1239); srw-119(yum1240); srw-120(yum1241); srw-121(yum1242); srw-122(yum1243); srw-123(yum1244); srw-124(yum1245); srw-135(yum1246); srw-137(yum1247); srw-138(yum1248)	0.83908	0.502959	0.65	0.708609	0.620915	0.776316	0.737143		-0.875	-0.802817	-0.843972	-0.969697	-0.889764	-1	-0.80531
		0.925926	0.806452	0.717791	0.602564	0.762712	0.758621	0.857143		-1	-0.692308	-0.960784	-0.95122	-0.827957	-1	-0.935484
CHS1191	srw-127(yum2144); srw-129(yum2145); srw-136(yum2146); srw-133(yum2147); srw-134(yum2148); srw-144(yum2149); srw-145(yum2150)	0.809524	0.853107	0.91954	0.666667	0.702128	0.830508	0.731959		-0.735537	-0.674074	-0.917808	-0.789474	-0.777778	-1	-0.610063
		0.912409	0.857143	0.831325	0.810811	0.673203	0.868263	0.801242		-0.701493	-0.671875	-0.904762	-0.751351	-0.720588	-1	-0.751724
CHS1199	srw-130(yum2194); srw-139(yum2195); srw-140(yum2196); srw-141(yum2197); srw-142(yum2198); srw-143(yum2199)	0.837838	0.826923	0.819005	0.751323	0.710247	0.8	0.904762		-0.939394	-0.882353	-0.871345	-0.939394	-0.638009	-1	-0.829787
		0.818182	0.788235	0.678233	0.784615	0.810811	0.865285	0.830116		-0.95122	-0.8	-0.860465	-0.939394	-0.64532	-1	-0.743842
CHS1113	srw-16(yum1668); srw-17(yum1669); srw-19(yum1670); srw-20(yum1671); srw-21(yum1672); srw-22(yum1673)	0.835498	0.888502	0.844444	0.857143	0.733333	0.754045	0.57554		-0.882353	-0.849711	-0.95122	-0.96319	-0.752066	-1	-0.830508
		0.821839	0.593985	0.85641	0.63871	0.763265	0.741007	0.71875		-0.861272	-0.940299	-0.96319	-0.95122	-0.803571	-1	-0.752294
CHS1180	srw-23(yum2069); srw-24(yum2070); srw-26(yum2071); srw-29(yum2072); srw-31(yum2073); srw-32(yum2074)	0.71831	0.759563	0.703704	0.714286	0.678571	0.69163	0.659341		-0.95122	-0.904762	-0.964286	-1	-0.891892	-1	-0.95122
		0.827273	0.735849	0.695906	0.675214	0.694268	0.660194	0.73822		-0.95122	-0.875	-0.967213	-1	-0.917808	-1	-1
CHS1208	srw-33(yum2248); srw-34(yum2249); srw-35(yum2250); srw-36(yum2251); srw-38(yum2252); srw-39(yum2253)	0.8	0.849711	0.689655	0.524752	0.893491	0.733333	0.757143		-0.923077	-0.875	-0.940299	-0.969697	-0.729032	-1	-0.886792
		0.791045	0.547368	0.636364	0.542857	0.731183	0.73262	0.798942		-0.983471	-0.898734	-0.940299	-0.984733	-0.649635	-1	-0.886792
CHS1219	srw-40(yum2322); srw-41(yum2323); srw-42(yum2324); srw-43(yum2325); srw-44(yum2326); srw-48(yum2327)	0.927711	0.7603	0.72549	0.72093	0.601423	0.860465	0.838057		-0.927711	-0.777778	-0.849711	-0.975309	-0.916168	-1	-0.772727
		0.782313	0.868132	0.712121	0.694581	0.686275	0.95122	0.76834		-1	-0.80791	-0.828571	-1	-0.83908	-1	-0.818182
CHS1051	srw-51(yum1374); srw-53(yum1375); srw-54(yum1376); srw-55(yum1377); t27c5.10(yum1378); y70c5a.4(yum1379)	0.734597	0.797619	0.657795	0.610811	0.651786	0.62753	0.737864		-0.863354	-0.801653	-0.910828	-0.95122	-0.925926	-1	-0.911765
		0.854545	0.798883	0.638655	0.695122	0.62807	0.648241	0.537143		-0.840491	-0.81982	-0.931034	-0.971831	-0.857143	-1	-0.985816
CHS1205	srw-56(yum2225); srw-57(yum2226); srw-59(yum2227); srw-60(yum2228); srw-61(yum2229); srw-62(yum2230); srw-63(yum2231)	0.739535	0.670455	0.721649	0.694737	0.893443	0.652174	0.67033		-0.875	-0.875	-0.875	-0.975309	-0.566038	-1	-0.801105
		0.810811	0.723077	0.72	0.684685	0.914894	0.677419	0.692308		-0.805556	-0.775148	-0.984733	-0.904762	-0.702326	-1	-0.923077
CHS1158	srw-66(yum1935); srw-67(yum1936); srw-68(yum1937); srw-69(yum1938); srw-71(yum1939); srw-73(yum1940)	0.880342	0.677083	0.804124	0.763636	0.824561	0.889764	0.871622		-0.826667	-0.886792	-0.794872	-0.983471	-0.818182	-1	-0.722772
		0.92	0.878543	0.696721	0.891697	0.939394	0.916168	0.859649		-0.884058	-0.785714	-0.857143	-0.967213	-0.818182	-1	-0.92
CHS1140	srw-72(yum1814); srw-76(yum1816); srw-77(yum1817); srw-79(yum1818); srw-82(yum1819); srw-83(yum1820)	0.765766	0.802691	0.851351	0.797101	0.776786	0.793814	0.745902		-0.904762	-0.563218	-0.702564	-0.986755	-0.820225	-1	-0.824176
		0.707763	0.87037	0.877778	0.796117	0.690608	0.682119	0.680473		-0.818182	-0.53012	-0.686275	-0.973684	-0.818182	-1	-0.834862
CHS1156	srw-84(yum1922); srw-85(yum1923); c25f9.13(yum1924); srw-86(yum1925); srw-87(yum1926); srw-88(yum1927)	0.815603	0.734043	0.692308	0.670455	0.7	0.729032	0.649718		-0.879195	-0.846154	-0.940299	-1	-0.958042	-1	-0.884058
		0.637681	0.794118	0.765854	0.746988	0.645161	0.686636	0.78903		-0.891892	-0.816794	-0.849711	-0.971831	-0.910828	-1	-0.911765
CHS1225	srw-89(yum2357); srw-90(yum2358); srw-91(yum2359); srw-94(yum2360); srw-95(yum2361); srw-97(yum2362); srw-98(yum2363)	0.827957	0.791045	0.725118	0.634615	0.888889	0.725191	0.776744		-0.939394	-0.80791	-0.882353	-0.939394	-0.739583	-1	-0.882353
		0.798942	0.791045	0.809045	0.798942	0.801587	0.622896	0.920904		-0.882353	-0.83908	-0.860465	-1	-0.751351	-1	-0.904762
CHS1260	srw-9(yum2634); srw-10(yum2635); srw-11(yum2636); srw-12(yum2637); srw-13(yum2638); srw-14(yum2639); srw-15(yum2640)	0.987578	0.555556	0.808511	0.801047	0.761658	0.888889	0.837838		-0.849711	-0.769912	-0.939394	-0.958042	-0.610619	-1	-0.889764
		0.827957	0.725888	0.755725	0.770833	0.761658	0.931818	0.747573		-0.882353	-0.801802	-0.837838	-0.985816	-0.590909	-1	-0.830986
CHS1253	srw-99(yum2575); srw-100(yum2576); srw-101(yum2577); srw-102(yum2578); srw-103(yum2579); srw-107(yum2580); srw-109(yum2581)	0.58871	0.798942	0.763441	0.629032	0.769585	0.700535	0.607273		-0.871345	-0.870504	-0.882353	-0.927711	-0.524752	-1	-0.910828
		0.725888	0.764706	0.739464	0.582278	0.878453	0.61	0.705357		-0.904762	-0.830986	-0.83908	-0.975309	-0.684211	-1	-0.948052
CHS1135	srx-1(yum1785); srx-2(yum1786); srx-3(yum1787); srx-4(yum1788)	0.645833	0.721154	0.626374	0.70696	0.68559	0.912698	0.2		-0.707547	-0.714286	-0.940299	-1	-0.657407	-1	-0.931034
		0.85654	0.810811	0.790909	0.834061	0.643725	0.948718	0.231527		-0.925926	-0.875	-0.870504	-0.969697	-0.690476	-1	-0.802632
CHS1141	srx-101(yum1821); srx-102(yum1822); srx-104(yum1823); srx-105(yum1824); srx-108(yum1825); srx-110(yum1826); srx-111(yum1827); srx-112(yum1828); srx-113(yum1829)	0.708333	0.867299	0.810945	0.747475	0.6875	0.662338	0.840336		-0.846154	-0.623037	-0.699115	-0.985816	-0.925926	-1	-0.896552
		0.804281	0.80531	0.823834	0.660606	0.772455	0.712121	0.653846		-0.92	-0.607595	-0.806452	-0.985816	-0.818182	-1	-0.929825
CHS1232	srx-114(yum2402); srx-115(yum2403); srx-125(yum2404); srx-128(yum2405); srx-129(yum2406); srx-131(yum2407); srx-136(yum2408)	0.586667	0.810056	0.801047	0.550296	0.518325	0.709677	0.58		-0.893491	-0.891892	-0.725118	-0.975309	-0.723404	-1	-0.715736
		0.646259	0.828571	0.60181	0.580645	0.578378	0.73617	0.5		-0.927711	-0.89781	-0.754902	-0.96319	-0.871345	-1	-0.678161
CHS1154	srx-116(yum1909); srx-117(yum1910); srx-118(yum1911); srx-119(yum1912); srx-120(yum1913); srx-121(yum1914); srx-122(yum1915)	0.935484	0.845411	0.844749	0.725	0.821561	0.90566	0.882353		-0.843972	-0.739837	-0.904762	-0.983471	-0.538462	-1	-0.860465
		0.818966	0.56	0.542857	0.726872	0.81982	0.867925	0.77665		-0.854305	-0.788618	-0.851852	-0.857143	-0.610619	-1	-0.692308
CHS1060	srx-12(yum1413); srx-13(yum1414); srx-14(yum1415); srx-33(yum1416); srx-34(yum1417); srx-36(yum1418)	0.813187	0.896226	0.764259	0.607143	0.692982	0.715415	0.710843		-0.836364	-0.688889	-0.80791	-0.967213	-0.866667	-1	-0.798561
		0.716714	0.73913	0.638225	0.592593	0.602996	0.620253	0.712062		-0.875	-0.705426	-0.808824	-0.967213	-0.861111	-1	-0.976744
CHS1245	srx-130(yum2518); srx-133(yum2519); srx-134(yum2520); srx-135(yum2521); srx-137(yum2522)	0.878453	0.881041	0.791469	0.506944	0.801527	0.694268	0.718519		-0.849711	-0.860465	-0.83908	-0.987578	-0.819277	-1	-0.987578
		0.857923	0.822222	0.777778	0.765472	0.674912	0.597173	0.802691		-0.789474	-0.818182	-0.721649	-1	-0.592593	-1	-0.987578
CHS1187	srx-16(yum2117); srx-17(yum2118); srx-18(yum2119); srx-20(yum2120); srx-21(yum2121); srx-22(yum2122); srx-23(yum2123)	0.813433	0.928	0.816092	0.772549	0.740586	0.755102	0.743945		-0.927711	-0.860465	-0.860465	-0.865285	-0.904762	-1	-0.882353
		0.764259	0.838462	0.842105	0.591078	0.75	0.75969	0.837838		-0.927711	-0.80791	-0.83908	-0.975309	-0.860465	-1	-0.916168
CHS1107	srx-19(yum1634); srx-24(yum1635); srx-26(yum1636); srx-28(yum1637); srx-29(yum1638); srx-31(yum1639); srx-32(yum1640)	0.816327	0.775281	0.706897	0.646409	0.737288	0.853282	0.898734		-0.777778	-0.736041	-0.891892	-1	-0.668246	-1	-0.948052
		0.70892	0.760369	0.617778	0.790698	0.78	0.888889	0.799043		-0.8	-0.851429	-0.809524	-0.971831	-0.745455	-1	-0.954887
CHS1133	srx-38(yum1772); srx-39(yum1773); srx-41(yum1774); c03g6.21(yum1775); srx-42(yum1776); srx-43(yum1777); fbxa-199(yum1778)	0.916168	0.80292	0.802469	0.797468	0.626943	0.71134	0.64751		-0.939394	-0.95122	-0.904762	-1	-0.927711	-1	-0.893491
		0.916168	0.75	0.819005	0.7	0.606557	0.659919	0.760331		-0.96319	-0.824324	-0.987578	-0.987578	-0.788235	-1	-0.975309
CHS1023	srx-44(yum1189); srx-45(yum1190); srx-46(yum1191); srx-47(yum1192)	0.81295	0.851064	0.804196	0.738462	0.679012	0.818182	0.767442		-0.899441	-0.904762	-0.940299	-1	-0.878453	-1	-1
		0.92	0.792453	0.744681	0.619048	0.614907	0.777778	0.860465		-0.875	-0.793103	-0.925926	-1	-0.884615	-1	-0.93007
CHS1146	srx-48(yum1857); srx-50(yum1858); srx-51(yum1859); srx-54(yum1860); srx-59(yum1862); srx-64(yum1863)	0.744898	0.00465116	0.691589	0.828283	0.609756	0.715909	0.765854		-0.790323	-0.818182	-0.792593	-0.95122	-0.72093	-1	-0.913043
		0.786096	0.351955	0.890909	0.715481	0.59633	0.747475	0.829146		-0.896552	-0.889764	-0.935484	-1	-0.735849	-1	-0.92
CHS1147	srx-5(yum1864); srx-6(yum1865); srx-7(yum1866); srx-8(yum1867); srx-9(yum1868); srx-10(yum1869)	0.701068	0.765396	0.61753	0.735099	0.829596	0.753695	0.847059		-0.701493	-0.521127	-0.765432	-0.923077	-0.886792	-1	-0.931034
		0.642651	0.766816	0.791469	0.715909	0.744856	0.779006	0.857143		-0.857143	-0.696629	-0.830986	-1	-0.884058	-1	-0.911765
CHS1242	srx-56(yum2484); srx-58(yum2485); srx-60(yum2486); srx-62(yum2487); srx-63(yum2488); srx-65(yum2489); srx-66(yum2490); srx-67(yum2491); srx-68(yum2492)	0.791908	0.52381	0.663265	0.763975	0.865285	0.95122	0.620915		-0.911765	-0.801653	-0.72028	-0.880342	-0.675325	-1	-0.983471
		0.681319	0.701299	0.743902	0.747368	0.826923	0.975309	0.890909		-0.843972	-0.777778	-0.884058	-0.983471	-0.583756	-1	-0.967213
CHS1164	srx-73(yum1974); srx-74(yum1975); srx-76(yum1976); srx-77(yum1977); srx-78(yum1978); srx-80(yum1979); srx-82(yum1980)	0.939394	0.817372	0.777778	0.836066	0.742574	0.815534	0.611111		-0.904762	-0.904762	-0.904762	-0.975309	-0.780105	-1	-0.78744
		0.716814	0.825641	0.690476	0.863354	0.570815	0.927711	0.54185		-0.939394	-0.849711	-0.882353	-0.939394	-0.827957	-1	-0.849711
CHS1171	srx-84(yum2018); srx-85(yum2019); srx-86(yum2020); srx-87(yum2021); srx-88(yum2022); srx-90(yum2023); srx-92(yum2024); srx-93(yum2025)	0.601329	0.782772	0.790698	0.690236	0.727599	0.735683	0.735714		-0.882353	-0.773196	-0.969697	-0.904762	-0.96319	-1	-0.916168
		0.786802	0.772358	0.78626	0.568254	0.632258	0.746341	0.719697		-0.95122	-0.835165	-0.64557	-0.95122	-0.95122	-1	-0.882353
CHS1228	srx-95(yum2377); srx-96(yum2378); srx-97(yum2379); srx-98(yum2380)	0.980392	0.741935	0.872832	0.691275	0.82906	0.613636	0.576923		-0.940299	-0.802198	-0.904762	-0.95122	-0.828947	-0.969697	-0.964286
		1	0.856287	0.853659	0.746032	0.832402	0.796296	0.801418		-0.89781	-0.595745	-0.846154	-0.92	-0.774194	-1	-0.829457
CHS1074	srxa-1(yum1467); srxa-2(yum1468); srxa-4(yum1469); srxa-5(yum1470); srxa-6(yum1471); srxa-7(yum1472)	0.71223	0.797619	0.693694	0.534884	0.617647	0.84106	0.71028		-0.946903	-0.608696	-0.976744	-0.983471	-0.806061	-1	-0.967213
		0.655914	0.835616	0.642202	0.50495	0.68254	0.832599	0.526882		-0.864407	-0.765625	-0.904762	-0.969697	-0.848739	-1	-0.978022
CHS1226	srxa-12(yum2364); srxa-13(yum2365); srxa-14(yum2366); srxa-15(yum2367); srxa-16(yum2368); srxa-18(yum2369)	0.761658	0.736	0.738255	0.640138	0.699659	0.76779	0.662651		-0.916168	-0.904762	-0.849711	-0.939394	-0.824561	-1	-0.971831
		0.827957	0.84466	0.762082	0.740385	0.655914	0.691781	0.656904		-0.927711	-0.916168	-0.939394	-0.927711	-0.83908	-1	-0.721154
CHS1050	srxa-8(yum1369); srxa-9(yum1370); srxa-10(yum1371); srxa-11(yum1372); srxa-19(yum1373)	0.912281	0.958904	0.726542	0.619048	0.74	0.781513	0.844037		-0.967213	-0.827751	-0.881188	-0.991701	-0.904762	-1	-0.72043
		0.827411	0.944444	0.744966	0.860759	0.756098	0.732283	0.811659		-0.853282	-0.836735	-0.923077	-1	-0.944444	-1	-0.978022
CHS1250	srz-1(yum2552); srz-3(yum2553); srz-4(yum2554); srz-5(yum2555); srz-6(yum2556); srz-8(yum2557); srz-9(yum2558)	0.791855	0.76699	0.707641	0.682927	0.677966	0.82266	0.798319		-0.927711	-0.794872	-0.882353	-0.987578	-0.807107	-1	-0.813725
		0.770925	0.782178	0.70751	0.674419	0.653543	0.812274	0.865772		-0.882353	-0.830065	-0.888889	-0.96319	-0.764706	-1	-0.893491
CHS1224	srz-10(yum2351); srz-11(yum2352); srz-12(yum2353); srz-13(yum2354); srz-14(yum2355); srz-15(yum2356)	0.542373	0.757576	0.579767	0.647541	0.655738	0.750943	0.617128		-1	-0.875	-0.985816	-0.935484	-0.797753	-1	-0.748503
		0.685185	0.804348	0.771429	0.662222	0.633333	0.744856	0.737143		-0.931034	-0.83908	-0.83908	-0.898734	-0.828571	-1	-0.92
CHS1122	srz-104(yum1713); srz-105(yum1714); srz-69(yum1715); srz-70(yum1716); srz-71(yum1717)	0.822064	0.819048	0.819277	0.766667	0.621849	0.692913	0.82716		-0.788889	-0.689119	-0.788235	-0.986755	-0.737705	-1	-0.904762
		0.860262	0.789916	0.863354	0.750779	0.682008	0.67382	0.818182		-0.76087	-0.61086	-0.939394	-0.960784	-0.708738	-1	-0.76087
CHS1139	srz-16(yum1808); srz-18(yum1809); srz-19(yum1810); srz-20(yum1811); srz-23(yum1813); srz-24(yum1812)	0.752381	0.818182	0.823077	0.705128	0.78481	0.888889	0.746667		-0.889764	-0.948052	-0.987578	-0.95122	-0.973684	-1	-0.753425
		0.827957	0.695312	0.823256	0.741667	0.723684	0.841584	0.774436		-0.871345	-0.910828	-0.927711	-0.916168	-0.777778	-1	-0.878453
CHS1130	srz-25(yum1757); srz-29(yum1758); srz-31(yum1759); srz-32(yum1760); srz-37(yum1761); srz-38(yum1762); srz-72(yum1762)	0.670588	0.810526	0.675277	0.753695	0.717647	0.73494	0.688889		-0.886792	-0.722892	-0.935484	-0.923077	-0.796407	-1	-0.860465
		0.844961	0.868132	0.585938	0.81893	0.781095	0.710638	0.604167		-0.863354	-0.769634	-0.766497	-0.973684	-0.787709	-1	-0.971831
CHS1136	srz-42(yum1789); srz-44(yum1790); srz-47(yum1791); srz-48(yum1792); srz-54(yum1793); srz-56(yum1794)	0.836066	0.776744	0.608889	0.72619	0.514894	0.591667	0.837321		-0.772021	-0.83908	-0.965318	-0.96319	-0.864407	-1	-0.863354
		0.810526	0.925134	0.679104	0.723404	0.657993	0.821918	0.840708		-0.866667	-0.73262	-0.804598	-0.913043	-0.803279	-1	-0.639752
CHS1112	srz-58(yum1662); srz-59(yum1663); srz-60(yum1664); srz-61(yum1665); srz-62(yum1666); srz-85(yum1667)	0.894737	0.811966	0.763359	0.576271	0.810056	0.712297	0.87218		-0.860465	-0.679389	-0.927711	-0.987578	-0.725118	-0.975309	-0.821429
		0.866667	0.820225	0.792593	0.65	0.796178	0.697987	0.873606		-0.840909	-0.793722	-0.927711	-0.95122	-0.757353	-1	-0.882353
CHS1170	srz-63(yum2012); srz-64(yum2013); srz-66(yum2014); srz-67(yum2015); srz-90(yum2016); srz-91(yum2017)	0.888889	0.826923	0.71831	0.724138	0.67382	0.686441	0.762082		-0.939394	-0.857923	-0.73	-0.948052	-0.871345	-1	-0.923077
		0.838384	0.815534	0.814433	0.694581	0.696203	0.77451	0.73494		-0.840909	-0.818182	-0.939394	-0.935484	-0.83908	-1	-0.882353
CHS1077	srz-74(yum1480); srz-75(yum1481); srz-78(yum1482); srz-79(yum1483); srz-82(yum1484); srz-83(yum1485)	0.800766	0.641577	0.846154	0.792746	0.758621	0.884817	0.891892		-0.860465	-0.53271	-0.946903	-0.969697	-0.89781	-1	-0.935484
		0.731183	0.810056	0.73262	0.730769	0.818182	0.8	0.724444		-0.848739	-0.807229	-0.896552	-1	-0.753086	-1	-0.981982
CHS1239	srz-94(yum2461); srz-95(yum2462); srz-96(yum2463); srz-97(yum2464); srz-99(yum2465); srz-100(yum2466); srz-101(yum2467); srz-102(yum2468); srz-103(yum2469)	0.808511	0.773109	0.737024	0.510549	0.884817	0.554545	0.718954		-0.797753	-0.791045	-0.828571	-0.96319	-0.541667	-1	-0.973684
		0.789474	0.722054	0.776978	0.61435	0.758242	0.7	0.763265		-0.80791	-0.764706	-0.828571	-0.975309	-0.538462	-1	-1
CHS1098	str-10(yum1562); str-12(yum1563); str-13(yum1564); str-106(yum1565); str-108(yum1566); str-109(yum1567); str-111(yum1568); f10a3.12(yum1569); k05d4.9(yum1570)	0.799523	0.637755	0.816092	0.720137	0.834711	0.834025	0.663212		-0.882353	-0.717949	-0.904762	-0.923077	-0.852761	-1	-0.843972
		0.908257	0.94822	0.772853	0.586885	0.753846	0.588933	0.798271		-0.893491	-0.893491	-0.939394	-0.973684	-0.882353	-1	-0.931034
CHS1010	str-112(yum1145); str-113(yum1146); str-114(yum1147); str-115(yum1148); str-116(yum1149); str-118(yum1150)	0.923077	0.834862	0.904762	0.686747	0.697674	0.849711	0.8		-0.936709	-0.656442	-0.794872	-1	-0.94152	-1	-0.895349
		0.981132	0.885965	0.793651	0.696203	0.705521	0.730994	0.747748		-0.9	-0.675214	-0.829787	-1	-0.95122	-1	-1
CHS1254	str-119(yum2582); str-121(yum2583); y45g12c.10(yum2585); str-120(yum2586); y45g12c.6(yum2587)	0.729537	0.659574	0.754789	0.716049	0.735043	0.783019	0.939394		-0.870504	-0.666667	-0.870504	-0.964286	-0.574661	-1	-0.948052
		0.736264	0.676692	0.68	0.679012	0.75	0.77451	0.847826		-0.777778	-0.659574	-0.843972	-0.95122	-0.678049	-1	-0.882353
CHS1276	str-123(yum2774); str-124(yum2775); str-125(yum2776); str-129(yum2777); str-130(yum2778); str-131(yum2779); str-134(yum2780); str-135(yum2781); str-136(yum2782); str-145(yum2783); t06c12.11(yum2784)	0.829545	0.773585	0.666667	0.917808	0.863636	0.858156	0.86747		-0.904762	-0.784946	-0.923077	-1	-0.92	-1	-0.941748
		0.829268	0.615894	0.560209	0.891892	0.889571	0.737931	0.740741		-0.831325	-0.942857	-0.923077	-0.967213	-0.819444	-1	-0.79661
CHS1189	str-138(yum2131); str-139(yum2132); str-140(yum2133); str-143(yum2134); str-144(yum2135)	0.914286	0.860963	0.717514	0.72	0.684211	0.875	0.845494		-0.935484	-0.666667	-0.863415	-1	-0.846154	-1	-0.697479
		0.75	0.938776	0.678571	0.777778	0.733333	0.734375	0.6		-0.984733	-0.780347	-0.788945	-0.931034	-0.960784	-1	-0.854305
CHS1172	str-14(yum2026); str-15(yum2027); str-16(yum2028); str-13(yum2029); str-18(yum2030); str-19(yum2031); str-20(yum2032); str-23(yum2033); str-25(yum2034); f22b8.3(yum2035)	0.76	0.761905	0.863014	0.506329	0.604651	0.704433	0.720588		-0.863354	-0.654135	-0.958042	-0.984733	-0.83908	-1	-0.904762
		0.900709	0.742331	0.856115	0.597765	0.609023	0.710843	0.76378		-0.854305	-0.71875	-0.971831	-1	-0.840491	-1	-0.931034
CHS1030	str-145(yum1221); str-146(yum1222); str-148(yum1223); str-141(yum1224); str-149(yum1225); str-150(yum1226); str-151(yum1227)	0.954023	0.900709	0.89781	0.775401	0.744493	0.881579	0.935484		-0.804511	-0.76699	-0.846154	-0.821229	-0.621622	-1	-0.828571
		0.588652	0.664122	0.68	0.764045	0.814346	0.776536	0.847826		-0.913043	-0.594937	-0.89781	-0.875	-0.705882	-1	-0.954887
CHS1035	str-153(yum1271); str-155(yum1272); str-162(yum1273); str-168(yum1274); str-156(yum1275); str-158(yum1276); str-159(yum1277); str-160(yum1278); str-161(yum1279); str-154(yum1280); str-267(yum1281)	0.625668	0.790055	0.751412	0.546559	0.618557	0.700599	0.940299		-0.744966	-0.803922	-0.746032	-0.884058	-0.666667	-1	-0.846154
		0.906542	0.698113	0.755814	0.6	0.692308	0.66474	0.767442		-0.910828	-0.818182	-0.76	-0.95122	-0.73913	-1	-0.935484
CHS1075	str-163(yum1473); str-164(yum1474); str-165(yum1475); str-166(yum1476); str-169(yum1477)	0.808383	0.870504	0.730061	0.857143	0.706897	0.751724	0.809524		-0.774648	-0.904762	-0.935484	-0.981982	-0.843972	-1	-0.788618
		0.633508	0.940299	0.80597	0.727273	0.798883	0.843972	0.836735		-0.889764	-0.842105	-0.777778	-0.889764	-0.884058	-1	-0.870504
CHS1176	str-170(yum2047); str-171(yum2048); str-172(yum2049); str-173(yum2050); str-174(yum2051); str-175(yum2052); str-166(yum2053); y9c9a.5(yum2054)	0.855072	0.684211	0.651515	0.66129	0.808612	0.935484	0.800905		-0.820359	-0.805405	-0.795699	-0.948052	-0.875	-1	-0.794872
		0.770925	0.758621	0.640523	0.660819	0.760956	0.861386	0.765766		-0.935484	-0.762887	-0.893491	-0.960784	-0.923077	-1	-0.842105
CHS1049	str-176(yum1363); str-177(yum1364); str-178(yum1365); str-180(yum1366); str-181(yum1367); str-182(yum1368)	1	0.698925	0.84	0.656805	0.653846	0.717514	0.784314		-0.829268	-0.833333	-0.848739	-0.891892	-0.917808	-1	-0.846154
		0.694737	0.835443	0.735043	0.614815	0.81	0.86722	0.715847		-0.875	-0.803279	-0.803279	-0.95122	-0.818182	-1	-0.769697
CHS1183	str-185(yum2093); str-188(yum2094); str-187(yum2095); str-190(yum2096); str-178(yum2097); y116a8c.40(yum2098)	0.808765	0.657718	0.863636	0.773399	0.64526	0.631799	0.809231		-0.893491	-0.810811	-0.871345	-0.975309	-0.76699	-1	-0.832061
		0.819905	0.807107	0.860465	0.60181	0.58159	0.653846	0.813008		-0.847826	-0.69697	-0.782178	-0.780392	-0.588477	-1	-0.847826
CHS1182	str-196(yum2084); str-198(yum2085); str-199(yum2086); str-200(yum2087); str-204(yum2088); str-205(yum2089); str-193(yum2090); str-2(yum2091); str-3(yum2092)	0.864407	0.603175	0.915058	0.72327	0.812155	0.888	0.819672		-0.874346	-0.811111	-0.889764	-0.770492	-0.875	-1	-0.843137
		0.8875	0.532609	0.593407	0.758621	0.82	0.875648	0.794872		-0.910828	-0.62963	-0.566667	-0.983471	-0.866667	-1	-0.875
CHS1231	str-206(yum2396); str-207(yum2397); str-208(yum2398); str-209(yum2399); str-211(yum2400); str-214(yum2401)	0.904762	0.658385	0.72	0.684211	0.732342	0.668246	0.764706		-0.95122	-0.75	-0.927711	-0.916168	-0.662338	-1	-0.986755
		0.818182	0.701961	0.708543	0.633028	0.742739	0.708543	0.677419		-1	-0.806452	-0.807487	-0.96319	-0.666667	-1	-0.72043
CHS1255	str-217(yum2588); c55a1.1(yum2589); str-220(yum2590); str-221(yum2591); str-222(yum2592); str-225(yum2594); str-226(yum2595); str-227(yum2596); str-228(yum2597)	0.846154	0.827411	0.795082	0.878453	0.576471	0.793103	0.75		-0.80791	-0.818182	-0.860465	-1	-0.59799	-1	-0.958042
		0.9	0.762557	0.848214	0.766816	0.770492	0.764706	0.818182		-0.860465	-0.830986	-0.860465	-1	-0.757225	-1	-0.944444
CHS1233	str-229(yum2409); str-230(yum2410); str-231(yum2411); str-232(yum2412); str-233(yum2413); str-236(yum2414); c06b3.1(yum2415)	0.821229	0.904762	0.759036	0.788235	0.585492	0.506024	0.780591		-0.882353	-0.854305	-0.927711	-1	-0.693878	-1	-0.923077
		0.95122	0.95122	0.878453	0.787709	0.657459	0.678756	0.827957		-0.904762	-0.917808	-0.828571	-0.975309	-0.80791	-1	-0.857143
CHS1048	str-238(yum1358); str-240(yum1359); str-243(yum1360); str-244(yum1361); str-245(yum1362)	0.81982	0.655172	0.705426	0.848649	0.762846	0.951691	0.836735		-0.944444	-0.758065	-0.846154	-1	-0.893491	-1	-0.832061
		0.8	0.656805	0.865285	0.852273	0.760766	0.656805	0.761658		-0.904762	-0.59292	-0.980583	-0.981982	-0.95122	-1	-0.984733
CHS1221	str-247(yum2335); str-248(yum2336); str-263(yum2337); str-249(yum2338); str-246(yum2339); str-252(yum2340)	0.95122	0.893491	0.786802	0.871345	0.830688	0.736842	0.96319		-1	-0.882353	-0.904762	-0.96319	-0.736041	-1	-0.854305
		0.95122	0.939394	0.849711	0.893491	0.860465	0.779006	0.975309		-0.975309	-0.882353	-0.875	-0.96319	-0.787709	-1	-0.944444
CHS1055	str-250(yum1395); str-252(yum1396); str-253(yum1397)	0.756906	0.608163	0.839196	0.677083	0.826772	0.592814	0.769784		-0.866667	-0.75	-0.870504	-0.89781	-0.981982	-1	-0.89781
		0.830986	0.694581	0.837662	0.657895	0.867925	0.633663	0.780822		-0.866667	-0.739837	-0.940299	-0.904762	-0.829268	-1	-0.983471
CHS1248	str-255(yum2534); str-256(yum2535); str-257(yum2536); str-260(yum2537); str-254(yum2538); str-261(yum2539); str-262(yum2540); y19d10a.1(yum2541); str-258(yum2542); y19d10a.2(yum2543)	0.739496	0.686869	0.615721	0.638655	0.659919	0.8	0.758621		-0.904762	-0.602941	-0.540541	-0.879195	-0.606936	-1	-0.820513
		0.849624	0.542484	0.792746	0.58011	0.639752	0.712575	0.722222		-0.702381	-0.570552	-0.639024	-0.828947	-0.691358	-1	-0.840909
CHS1258	str-27(yum2611); str-28(yum2612); str-30(yum2613); str-31(yum2614); str-33(yum2615); str-35(yum2616)	0.792453	0.875	0.727273	0.632479	0.818182	0.815261	0.75969		-0.787709	-0.830986	-0.871345	-0.975309	-0.708738	-1	-0.95122
		0.85567	0.787879	0.704918	0.652174	0.719424	0.766667	0.710037		-0.95122	-0.870504	-0.904762	-0.975309	-0.70892	-1	-0.828571
CHS1265	str-3(yum1042); str-4(yum2669); str-5(yum2670); str-1(yum2671); str-6(yum2672); str-7(yum2673); str-9(yum2674); c04c3.7(yum2675); str-8(yum2676); t23d5.8(yum2677)	0.837838	0.763889	0.749235	0.520362	0.708812	0.602273	0.643979		-0.931034	-0.806452	-0.829268	-0.973684	-0.672515	-1	-1
		0.752577	0.827411	0.737828	0.714286	0.617978	0.657459	0.626794		-0.917808	-0.793103	-0.875	-0.960784	-0.776596	-1	-0.931034
CHS1155	str-32(yum1916); str-37(yum1917); str-38(yum1918); str-39(yum1919); str-40(yum1920); str-41(yum1921)	0.758929	0.861004	0.645833	0.712329	0.827273	0.671642	0.852535		-0.615385	-0.590909	-0.886792	-0.984733	-0.656716	-0.984733	-0.954887
		0.615385	0.793103	0.593909	0.726776	0.881188	0.736041	0.882353		-0.587786	-0.788618	-0.946903	-0.940299	-0.572327	-1	-0.925926
CHS1201	str-43(yum2206); str-44(yum2207); str-45(yum2208); str-46(yum2209); str-47(yum2210); str-48(yum2211); str-38(yum2212)	0.874346	0.956044	0.910448	0.766667	0.731183	0.72973	0.963415		-0.860465	-0.741935	-0.969697	-1	-0.666667	-1	-0.984733
		0.894737	0.904762	0.9	0.813665	0.84	0.752688	0.748092		-0.931034	-0.807229	-0.849711	-0.986755	-0.730061	-1	-0.944444
CHS1046	str-52(yum1348); str-55(yum1349); str-56(yum1350); str-57(yum1351)	0.788079	0.746154	0.864407	0.709302	0.715302	0.831169	0.916168		-0.954887	-0.83908	-0.857143	-0.842105	-0.765432	-1	-0.556818
		0.772152	0.767742	0.853333	0.731707	0.641256	0.558621	0.939394		-0.940299	-0.842105	-0.783439	-0.830986	-0.773585	-1	-0.792
CHS1278	str-63(yum2801); str-64(yum2802); str-66(yum2803); str-61(yum2804); str-67(yum2805); str-68(yum2806); str-69(yum2807); c41g6.12(yum2808); str-52(yum2810); str-60(yum2811); str-71(yum2812); str-73(yum2813); str-74(yum2814); str-77(yum2815); f22f7.12(yum2816); str-76(yum2817); str-265(yum2818)	0.893491	0.795918	0.780952	0.552632	0.83453	0.780702	0.73617		-0.828571	-0.461078	-0.939394	-0.940299	-0.707763	-1	-0.92
		0.774648	0.630435	0.575758	0.589286	0.87027	0.741667	0.675		-0.818182	-0.587097	-0.927711	-1	-0.786667		-0.983471
CHS1078	str-71(yum1486); str-73(yum1487); str-74(yum1488)	0.95122	0.987578	0.975309	0.882353	0.939394	0.904762	0.927711		-0.904762	-0.830986	-0.719298	-0.960784	-0.795918	-1	-0.980198
		0.882353	0.5875	0.893491	0.66443	0.804598	0.95122	0.532934		-0.935484	-0.771812	-0.807407	-0.875	-0.843972	-1	-0.967213
CHS1166	str-78(yum1987); str-79(yum1988); str-81(yum1989); str-82(yum1990); str-83(yum1991)	0.619835	0.692308	0.798077	0.804255	0.747126	0.832168	0.553009		-0.851852	-0.871345	-0.875	-0.904762	-0.75419	-1	-0.986755
		0.826715	0.708661	0.736434	0.803279	0.75969	0.826087	0.729508		-0.910828	-0.652968	-0.935484	-0.948052	-0.931034	-1	-0.931034
CHS1213	str-85(yum2280); str-86(yum2281); str-87(yum2282); str-84(yum2283); str-88(yum2284); str-89(yum2285); str-90(yum2286); str-92(yum2287); str-93(yum2288); str-94(yum2289); str-264(yum2290)	0.931818	0.832512	0.865285	0.832512	0.585062	0.83908	0.865285		-0.884058	-0.804511	-0.925926	-1	-0.565217	-1	-0.960784
		0.656863	0.865285	0.827411	0.747664	0.535135	0.72549	0.809045		-0.857143	-0.751825	-0.843972	-1	-0.785714	-1	-0.960784
CHS1067	str-96(yum1435); str-97(yum1436); str-99(yum1437); str-101(yum1438); str-102(yum1439); str-103(yum1440)	0.700599	0.738562	0.849624	0.72973	0.707317	0.844749	0.751295		-0.896552	-0.693694	-0.846154	-0.672727	-0.964286	-1	-0.777778
		0.820896	0.566434	0.860465	0.783133	0.819005	0.846154	0.804511		-1	-0.764706	-0.705426	-0.801802	-0.848739	-1	-0.914894
CHS1173	odr-10(yum2055)	0.292517	0.768844	0.755319	0.671642	0.697297	0.621359	0.852632		-0.935484	-0.791411	-0.846154	-0.967213	-0.764103	-1	-0.935484
		0.321839	0.7	0.815029	0.709845	0.592417	0.745856	0.857143		-0.857143	-0.813953	-0.836066	-1	-0.802469	-1	-0.967213
CHS1275	mgl-1(yum2769); mgl-2(yum2770); mgl-3(yum2771); c30a5.10(yum2772); f35h10.10(yum2773)	0.910112	0.723404	0.742574	0.670782	0.639098	0.725714	0.677419		-0.583333	-0.61165	-0.772727	-0.923077	-0.857143	-1	-0.866667
		0.888889	0.828571	0.645022	0.757895	0.811518	0.828571	0.67		-0.612903	-0.584158	-0.796407	-0.898734	-0.875	-1	-0.969697
CHS1015	gar-1(yum1165); gar-2(yum1166); gar-3(yum1167)	0.928934	0.95122	0.878453	0.913043	0.762115	0.871921	0.95122		-0.592233	-0.719298	-0.549451	-0.935484	-0.944444	-1	-0.92
		0.909091	0.883495	0.914894	0.801105	0.840491	0.767956	0.864078		-0.583756	-0.685535	-0.535714	-0.967213	-0.827586	-1	-0.92
CHS1016	gbb-1(yum1168); gbb-2(yum1169)	0.80791	0.54023	0.765517	0.690821	0.657143	0.705628	0.816733		-0.65625	-0.655172	-0.832061	-0.983471	-0.985816	-1	-0.875
		0.807692	0.645161	0.659574	0.706161	0.608392	0.633333	0.821138		-0.837838	-0.710407	-0.65	-0.96	-0.856354	-1	-0.875706
CHS1256	dop-1(yum2598); dop-2(yum2599); dop-3(yum2600); dop-4(yum2601); dop-5(yum2602); c24a8.6(yum2603); dop-6(yum2604); ser-6(yum2605)	0.882353	0.570621	0.656863	0.75	0.671958	0.615819	0.628415		-0.843972	-0.818182	-0.818182	-0.967213	-0.767442	-1	-0.971831
		0.75	0.663636	0.786408	0.734104	0.487395	0.685279	0.640777		-0.884058	-0.803279	-0.857143	-0.92	-0.675393	-1	-0.904762
CHS1087	octr-1(yum1517); ser-3(yum1518); ser-6(yum1519)	0.668639	0.746193	0.726908	0.567901	0.651613	0.740586	0.898734		-0.941748	-0.7	-0.834862	-0.960784	-0.875	-1	-0.748148
		0.782383	0.917808	0.676596	0.768786	0.678715	0.731481	0.874396		-0.954887	-0.712418	-0.925926	-0.973684	-0.831325	-0.980198	-0.809524
CHS1086	ser-1(yum1513); ser-4(yum1514); ser-5(yum1515); ser-7(yum1516)	0.586592	0.882353	0.728814	0.630952	0.682353	0.784091	0.668966		-0.904762	-0.940299	-0.854305	-0.904762	-0.866667	-1	-0.553846
		0.96319	0.718447	0.702703	0.688525	0.849711	0.751412	0.769231		-0.95122	-0.766423	-0.917808	-0.964286	-0.863354	-1	-0.674074
CHS1088	ser-2(yum1520); tyra-2(yum1521); tyra-3(yum1522)	0.722543	0.642105	0.878453	0.746479	0.693252	0.875	0.666667		-0.880342	-0.608696	-0.791411	-0.964286	-0.752688	-1	-0.862069
		0.545894	0.790323	0.890034	0.564356	0.701923	0.931034	0.745283		-0.747253	-0.657143	-0.78882	-0.946903	-0.824561	-0.981982	-0.803922
CHS1090	ador-1(yum1524)	0.831111	0.813187	0.696629	0.735632	0.767857	0.791209	0.808383		-0.89781	-0.875969	-0.95122	-1	-0.88172	-1	-0.517241
		0.759494	0.843902	0.844156	0.824	0.797101	0.72973	0.726776		-0.983471	-0.819672	-0.884058	-0.985816	-0.967213	-1	-0.929825
CHS1057	npr-1(yum1034)	0.785366	0.666667	0.7	0.783784	0.768844	0.728155	0.768844		-0.838235	-0.664516	-0.858974	-0.95122	-0.757895	-0.985401	-0.881657
		0.821656	0.805128	0.768844	0.805128	0.697248	0.742268	0.808081		-0.967213	-0.783784	-0.948052	-0.875	-0.859873	-1	-0.932432
CHS1157	npr-1(yum1928); npr-2(yum1929); npr-3(yum1930); npr-4(yum1931); npr-5(yum1932); npr-10(yum1933)	0.843972	0.632653	0.55814	0.818182	0.609467	0.75	0.772152		-0.864407	-0.583333	-0.910828	-0.864407	-0.880342	-1	-0.735632
		0.830986	0.65	0.6875	0.789474	0.556962	0.711712	0.842105		-0.791045	-0.561644	-0.811966	-0.92	-0.869159	-1	-0.73262
CHS1063	npr-13(yum1422); npr-14(yum1423); npr-15(yum1424)	0.748879	0.542289	0.633663	0.617021	0.856	0.649485	0.583333		-0.939394	-0.73913	-0.860465	-0.893491	-0.773333	-1	-1
		0.922078	0.68932	0.681661	0.609756	0.820225	0.62069	0.837838		-0.985816	-0.721649	-0.920792	-0.985816	-0.891892	-1	-0.946903
CHS1072	npr-16(yum1461); npr-17(yum1462); npr-18(yum1463)	0.97546	0.845304	0.963415	0.728571	0.744292	0.97546	0.963415		-0.803279	-0.544828	-0.646018	-0.923077	-0.801802	-0.95122	-0.931034
		0.78481	0.696203	0.733333	0.609375	0.649123	0.87619	0.775934		-0.946903	-0.666667	-0.869159	-0.851852	-0.780645	-0.980198	-0.960526
CHS1064	npr-18(yum1425); npr-20(yum1426); npr-21(yum1427)	0.626866	0.631373	0.704348	0.614286	0.505495	0.705263	0.774194		-0.935484	-0.744361	-0.954887	-0.92	-0.619718	-1	-0.925926
		0.882353	0.644444	0.682243	0.626667	0.679688	0.861472	0.82439		-0.812865	-0.746269	-0.967213	-0.954887	-0.658537	-1	-0.969697
CHS1121	npr-19(yum1708); npr-23(yum1709); zk813.5(yum1710); h23l24.4(yum1711); t02d1.4(yum1712)	0.841808	0.857143	0.855072	0.821277	0.533569	0.776224	0.876777		-0.893491	-0.758454	-0.777778	-0.985816	-0.835294	-1	-0.904762
		0.529954	0.894737	0.884817	0.884058	0.85782	0.882353	0.861751		-0.81295	-0.640777	-0.797468	-0.971831	-0.791469	-1	-0.860465
CHS1079	npr-22(yum1489); npr-24(yum1490); npr-34(yum1491); npr-35(yum1492)	0.823129	0.911602	0.722892	0.587097	0.660194	0.730994	0.753247		-0.818182	-0.685039	-0.913043	-1	-0.843972	-1	-0.983471
		0.765432	0.902174	0.789474	0.526316	0.62963	0.744681	0.695122		-0.755725	-0.651613	-0.889764	-0.946903	-0.779412	-1	-0.967213
CHS1065	npr-25(yum1428); npr-26(yum1429); npr-27(yum1430)	0.73494	0.62753	0.59322	0.554455	0.690821	0.864865	0.784038		-1	-0.851064	-0.882353	-0.965318	-0.875	-1	-0.941176
		0.779141	0.532609	0.595628	0.68932	0.618421	0.551913	0.690323		-0.923077	-0.768116	-1	-0.988304	-0.764706	-1	-0.917808
CHS1080	npr-28(yum1493); npr-29(yum1494); npr-30(yum1495)	0.95122	0.776744	0.893491	0.606742	0.811881	0.688889	0.77931		-0.904762	-0.810219	-0.864407	-1	-0.7875	-1	-0.981982
		0.882353	0.751351	0.820359	0.668394	0.650273	0.833333	0.547739		-0.830986	-0.849315	-0.906977	-0.960784	-0.864407	-1	-0.904762
CHS1069	npr-31(yum1446); npr-32(yum1447); npr-33(yum1448)	0.704467	0.713208	0.514644	0.640719	0.689119	0.836478	0.893491		0.171429	-0.81457	-0.870504	-0.981982	-0.760684	-1	-0.95122
		0.694118	0.593023	0.61991	0.645714	0.694656	0.865031	0.931034		0.176471	-0.721212	-0.954887	-0.916168	-0.519608	-1	-0.910828
CHS1062	npr-6(yum1027); npr-7(yum1028); npr-8(yum1029)	0.563452	0.695364	0.633663	0.801242	0.21519	0.605442	0.575758		-0.940299	-0.769784	-0.860759	-1	-0.751244	-1	-0.822222
		0.243697	0.57513	0.576271	0.807229	-0.101124	0.584906	0.641026		-0.967213	-0.748344	-0.885714	-0.95122	-0.831325	-1	-0.77027
CHS1058	npr-9(yum1404); npr-11(yum1405); npr-12(yum1406)	0.674797	0.774834	0.88	0.798246	0.515924	0.79661	0.798883		-0.842105	-0.664234	-0.860465	-0.984733	-0.634703	-1	-0.889764
		0.806452	0.583333	0.904762	0.823529	0.651613	0.842105	0.851485		-0.911765	-0.836478	-0.714286	-0.870504	-0.693878	-1	-0.880342
CHS1109	frpr-1(yum1645); frpr-2(yum1646); frpr-14(yum1647); frpr-17(yum1648)	0.914894	0.956522	0.904762	0.781818	0.935484	0.842365	0.850746		-0.985816	-0.669065	-0.913043	-0.973684	-0.987578	-1	-0.925926
		0.894737	0.956522	0.945946	0.838384	0.894737	0.847716	0.827751		-0.944444	-0.885246	-0.889764	-0.986755	-0.939394	-1	-0.875
CHS1026	frpr-13(yum1197); frpr-15(yum1198); frpr-19(yum1199)	0.863354	0.867257	0.821429	0.709924	0.793814	0.709677	0.923445		-0.900709	-0.798165	-0.818182	-0.913043	-0.848739	-1	-0.815385
		0.891892	0.891892	0.891892	0.726496	0.788235	0.775701	0.825		-0.880342	-0.71875	-0.777778	-0.935484	-0.853659	-0.967213	-0.896296
CHS1041	frpr-3(yum1321); frpr-4(yum1322); frpr-16(yum1323); frpr-18(yum1324)	1	0.893333	0.958042	0.792	0.726708	0.807309	0.871429		-0.92	-0.666667	-0.634921	-0.983471	-0.92	-1	-0.929825
		0.967213	0.95122	0.966851	0.818182	0.6875	0.814433	0.940299		-0.92	-0.553191	-0.54	-0.967213	-0.875	-1	-0.896552
CHS1084	frpr-5(yum1507); frpr-6(yum1508); frpr-11(yum1509); frpr-12(yum1510)	0.767123	0.596774	0.654676	0.683721	0.568966	0.87027	0.859649		-0.804196	-0.714286	-0.649123	-0.880342	-0.964286	-1	-0.818182
		0.633333	0.852459	0.801802	0.635294	0.622951	0.858586	0.911765		-0.923077	-0.552239	-0.803922	-0.980198	-0.904762	-0.980198	-0.904762
CHS1025	frpr-7(yum1193); frpr-8(yum1194); frpr-9(yum1195); frpr-10(yum1196)	0.708738	0.898551	0.786164	0.230769	0.329609	0.404762	0.319588		-0.932961	-0.878453	-0.88535	-1	-0.958333	-1	-0.945355
		0.797619	0.925134	0.791045	0.409091	0.0888889	0.105263	0.240876		-0.948052	-0.840491	-0.904762	-1	-0.984733	-1	-0.904762
CHS1126	dmsr-1(yum1734); dmsr-2(yum1735); dmsr-3(yum1736); dmsr-8(yum1737)	0.851485	0.95122	0.523466	0.518717	0.524194	0.527559	0.865979		-0.661972	-0.783439	-0.833333	-0.985816	-0.741935	-1	-0.774834
		0.939394	0.861111	0.652174	0.82266	0.609756	0.731092	0.878453		-0.751825	-0.699115	-0.802575	-1	-0.863354	-1	-0.787234
CHS1127	dmsr-4(yum1738); dmsr-5(yum1739); dmsr-6(yum1740); dmsr-7(yum1741); dmsr-8(yum1742)	0.859155	0.839572	0.775701	0.66	0.773913	0.810056	0.805825		-0.634286	-0.523256	-0.591304	-0.829268	-0.751073	-0.893491	-0.418605
		0.601504	0.882353	0.757576	0.605634	0.780952	0.878453	0.839572		-0.630952	-0.646586	-0.630769	-0.940299	-0.795918	-1	-0.33913
CHS1167	dmsr-9(yum1992); dmsr-10(yum1993); dmsr-11(yum1994); dmsr-12(yum1995); dmsr-13(yum1996); dmsr-14(yum1997); dmsr-15(yum1998); dmsr-16(yum1999)	0.917647	0.723502	0.690909	0.639024	0.719298	0.659091	0.746341		-0.969697	-0.888889	-0.954887	-0.973684	-0.904762	-1	-0.852761
		0.863158	0.872093	0.76	0.690476	0.61326	0.74269	0.645161		-0.935484	-0.818182	-0.857143	-0.986755	-0.854305	-1	-0.95122
CHS1178	aex-2(yum2061); aexr-1(yum2062); aexr-2(yum2063); aexr-3(yum2064)	0.875	0.975309	0.904762	0.834254	0.860465	0.893491	0.820225		-0.450549	-0.95122	-0.860465	-1	-0.882353	-1	-0.916168
		0.849711	0.802956	0.96319	0.555556	0.719807	0.773196	0.742574		-0.490909	-0.904762	-0.960784	-0.973684	-0.80791	-1	-0.83908
CHS1083	ckr-1(yum1505); ckr-2(yum1506)	0.689655	0.818182	0.596774	0.703704	0.56	0.5	0.75		-0.55814	-0.366337	-0.675676	-0.660377	-0.676923	-0.981982	-0.818182
		0.848739	0.795699	0.61194	0.503185	0.620253	0.657658	0.68		-0.822785	-0.181818	-0.655914	-0.904762	-0.77193	-0.980198	-0.75
CHS1085	daf-37(yum1511); daf-38(yum1512)	0.916168	0.824074	0.851852	0.735099	0.844749	0.935484	0.866667		-0.946903	-0.794872	-0.925926	-0.935484	-0.753623	-1	-0.741007
		0.873171	0.766497	0.717073	0.797468	0.641304	0.935484	0.827273		-0.929825	-0.786885	-0.673469	-0.967213	-0.875	-1	-0.511111
CHS1207	dcar-1(yum2244); pcdr-1(yum2245); d2023.1(yum2246); gtr-1(yum2247)	0.834197	0.784946	0.544	0.614458	0.659574	0.707071	0.702811		-0.791045	-0.818182	-0.829268	-0.923077	-0.669065	-1	-0.720588
		0.775862	0.814159	0.620853	0.529412	0.508333	0.653137	0.810945		-0.568421	-0.764706	-0.898734	-0.923077	-0.448276	-1	-0.50838
CHS1089	egl-6(yum1523)	0.851429	0.87027	0.705882	0.686486	0.751724	0.649718	0.788889		-0.89781	-0.683333	-0.756906	-0.833333	-0.917808	-0.96319	-0.863636
		0.607843	0.828571	0.613636	0.684211	0.777778	0.613636	0.833992		-0.857143	-0.728814	-0.829787	-0.889764	-0.931034	-1	-0.850932
CHS1212	gnrr-1(yum2273); gnrr-2(yum2274); gnrr-3(yum2275); gnrr-4(yum2276); gnrr-5(yum2277); gnrr-6(yum2278); gnrr-7(yum2279)	0.840637	0.833333	0.725086	0.58	0.727599	0.706564	0.733333		-0.784091	-0.875	-0.927711	-0.986755	-0.6	-1	-0.986755
		0.770609	0.776923	0.776892	0.578947	0.732394	0.70751	0.669903		-0.884058	-0.843972	-0.893491	-0.986755	-0.419048	-1	-1
CHS1040	nmur-1(yum1317); nmur-2(yum1318); nmur-3(yum1319); nmur-4(yum1320)	0.893939	0.903509	0.809524	0.571429	0.759259	0.884817	0.820628		-0.914894	-0.804444	-0.87234	-0.958848	-0.92	-1	-0.983471
		0.846154	0.781377	0.756098	0.73913	0.650794	0.757322	0.828054		-0.971831	-0.792453	-0.795276	-0.9819	-0.940928	-1	-0.983471
CHS1076	ntr-1(yum1478); ntr-2(yum1479)	0.736364	0.721154	0.657895	0.680982	0.601594	0.791469	0.811659		-0.846154	-0.421488	-0.742574	-0.967213	-0.761364	-0.981982	-0.834197
		0.779904	0.867403	0.704762	0.55814	0.844311	0.80791	0.75		-0.889764	-0.343511	-0.751634	-0.875	-0.770492	-1	-0.658228
CHS1024	pdfr-1(yum1024); seb-2(yum1025); seb-3(yum1026)	0.770833	0.958042	0.69697	0.714286	0.733333	-0.0413223	0.764706		-0.893491	-0.57037	-0.829268	-0.973684	-0.954023	-1	-0.866667
		0.728814	0.961165	0.666667	0.80791	0.771144	-0.220126	0.714286		-0.884817	-0.662921	-0.942857	-0.985816	-0.954023	-1	-0.822485
CHS1082	sprr-1(yum1502); sprr-2(yum1503); sprr-3(yum1504)	0.775701	0.71831	0.87619	0.543478	0.882353	0.682353	0.810219		-0.722772	-0.868263	-0.754839	-0.986755	-0.714286	-0.984733	-1
		0.644737	0.842424	0.825688	0.828571	0.838565	0.648	0.730496		-0.65812	-0.72549	-0.847134	-0.986755	-0.72093	-0.984733	-0.967213
CHS1061	tkr-1(yum1419); tkr-2(yum1420); tkr-3(yum1421)	0.823899	0.635135	0.719298	0.544118	0.85022	0.711712	0.788889		-0.940299	-0.884058	-0.728155	-0.954887	-0.709497	-1	-0.841463
		0.712707	0.537634	0.692308	0.637427	0.87037	0.836957	0.592357		-0.940299	-0.838235	-0.92	-0.806897	-0.806452	-1	-0.766423
CHS1102	b0244.10(yum1591); b0244.15(yum1592); b0244.16(yum1593); b0244.17(yum1594); b0244.4(yum1595); b0244.5(yum1596); b0244.7(yum1597)	0.802956	0.926941	0.769231	0.64	0.724551	0.798246	0.809524		-0.967213	-0.836364	-0.866667	-1	-0.946903	-1	-0.929825
		0.672131	0.78022	0.813559	0.736264	0.6	0.857143	0.852941		-0.984733	-0.819549	-0.854305	-1	-0.811321	-1	-0.802469
CHS1144	b0563.6(yum1844); ah9.1(yum1845); y70d2a.1(yum1846); c17h11.1(yum1847); ah9.4(yum1848)	0.744898	0.704082	0.785714	0.59633	0.790576	0.83957	0.805714		-0.794118	-0.578378	-0.74026	-0.927711	-0.61326	-0.904762	-0.846154
		0.665428	0.819005	0.644128	0.855172	0.77027	0.85393	0.794872		-0.777778	-0.630631	-0.649123	-0.871345	-0.602094	-0.939394	-0.95122
CHS1120	c01f1.4(yum1703); f10d7.1(yum1704); tag-89(yum1705); fshr-1(yum1706); pcdr-1(yum1707 )	0.792507	0.85567	0.789954	0.695749	0.6875	0.676596	0.788679		-0.836257	-0.625	-0.834862	-0.898734	-0.774359	-1	-0.771739
		0.58885	0.719844	0.722222	0.742647	0.521866	0.771429	0.782427		-0.871345	-0.722892	-0.818182	-0.944444	-0.736585	-1	-0.712575
CHS1142	c04c3.6(yum1830); zk863.1(yum1831); c50h11.13(yum1832); c54e10.3(yum1833); t01b11.1(yum1834); c04c3.7(yum1835)	0.845304	0.868687	0.819005	0.803738	0.751244	0.920904	0.865922		-0.960784	-0.818182	-0.669725	-0.986755	-0.893491	-1	-0.781818
		0.899441	0.834951	0.761317	0.613333	0.688312	0.857143	0.782427		-0.910828	-0.724696	-0.904762	-0.986755	-0.935484	-1	-0.808917
CHS1261	c15h9.3(yum2641); r13a5.15(yum2642); r11f4.2(yum2643); k01a12.3(yum2644); t22c8.1(yum2645); r02d5.6(yum2646)	0.868132	0.782178	0.550661	0.483146	0.527426	0.702703	0.646341		-0.80791	-0.769912	-0.923077	-0.984733	-0.619048	-1	-0.969697
		0.797101	0.747573	0.642512	0.592105	0.607143	0.654867	0.662921		-0.818182	-0.746032	-0.829268	-1	-0.723404	-1	-0.969697
CHS1590	c27h5.6(yum2827); c50e3.7(yum2828); y75b8a.34(yum2829); c50e3.9(yum2830); f42a6.1(yum2831); y55h10a.2(yum2832)	0.876289	0.87027	0.896552	0.878788	0.865169	0.892473	0.807692		-0.899281	-0.705128	-0.835294	-1	-0.723757	-1	-0.924812
		0.870647	0.86802	0.862434	0.862434	0.873684	0.857143	0.845304		-0.851351	-0.683616	-0.883871	-1	-0.748571	-1	-0.935484
CHS1165	c30g7.5(yum1981); f41h8.1(yum1982); f41h8.2(yum1983); k09c6.10(yum1984); r13d11.1(yum1985); r13d11.3(yum1986)	0.810427	0.927711	0.747899	0.751412	0.721973	0.6	0.708861		-0.96319	-0.987578	-0.95122	-0.987578	-0.95122	-0.975309	-0.975309
		0.836735	0.813472	0.632287	0.514019	0.731481	0.758242	0.727891		-0.927711	-0.927711	-0.927711	-0.987578	-0.882353	-1	-1
CHS1266	c31b8.1(yum2861); y70c5a.2(yum2862); w02h5.16(yum2863); w02h5.11(yum2864); f18e9.8(yum2865); m03f8.7(yum2866); y70c5a.4(yum2867); m01d7.9(yum2868); w06g6.15(yum2869); y70c5b.2(yum2870)	0.634703	0.634783	0.686275	0.669421	0.721393	0.771084	0.755102		-0.818182	-0.805556	-0.866667	-1	-0.523316	-1	-0.832061
		0.863354	0.686275	0.674419	0.650273	0.712575	0.757895	0.798942		-0.806452	-0.744966	-0.796407	-1	-0.581699	-1	-0.889764
CHS1160	e04d5.2(yum1950); c54d10.5(yum1951); t11f9.1(yum1952); y41d4b.24(yum1953); f32d8.10(yum1954); y37e11al.1(yum1955)	0.80137	0.739837	0.788136	0.608163	0.559055	0.633028	0.512397		-0.866667	-0.904762	-0.878453	-0.845361	-0.695853	-1	-0.82
		0.760274	0.771429	0.560656	0.640777	0.598456	0.55	0.700637		-0.917808	-0.819149	-0.904762	-0.935484	-0.810056	-1	-0.837838
CHS1238	f07b10.4(yum2454); f07b10.7(yum2455); f59b1.6(yum2456); zk418.7(yum2457); w08g11.5(yum2458); r10e8.5(yum2459); zk418.6(yum2460)	0.975309	0.931818	0.954023	0.827957	0.847826	0.763033	0.931818		-0.83908	-0.680672	-0.871345	-0.969697	-0.607143	-1	-0.875
		0.8	0.888889	0.784615	0.514644	0.818182	0.847826	0.837838		-0.818182	-0.788618	-0.809045	-0.940299	-0.56044	-1	-0.923077
CHS1222	f27e5.8(yum2341); t10g3.4(yum2342); t10g3.2(yum2343); y57g11c.46(yum2344); y57g11c.28(yum2345)	0.809045	0.75	0.740072	0.731481	0.80786	0.800797	0.810056		-0.96319	-0.797753	-0.8	-1	-0.625571	-1	-0.818182
		0.836735	0.819048	0.763158	0.72	0.680608	0.881188	0.708661		-0.939394	-0.860465	-0.935484	-0.95122	-0.758242	-1	-0.95122
CHS1194	f36d4.4(yum2165); zk721.4(yum2166); b0334.6(yum2167); c09f12.3(yum2168); f13h6.5(yum2169); b0244.6(yum2170)	0.904762	0.927711	0.96319	0.939394	0.783505	0.95122	0.809045		-0.879195	-0.860465	-0.931034	-0.935484	-0.6	-1	-0.940299
		0.8	0.660232	0.838095	0.797101	0.504505	0.65812	0.662338		-0.891892	-0.864407	-0.879195	-0.904762	-0.548387	-1	-0.954887
CHS1223	f38e1.6(yum2346); f09c6.16(yum2347); k01a6.6(yum2348); dop-6(yum2349); c24a8.6(yum2350)	0.526627	0.633136	0.754386	0.64467	0.654545	0.619772	0.586207		-0.789474	-0.83908	-0.958042	-0.973684	-0.59799	-1	-0.783439
		0.581197	0.717514	0.748634	0.632911	0.762557	0.576	0.59447		-0.834951	-0.882353	-0.83908	-0.986755	-0.534653	-1	-0.925926
CHS1021	f40a3.7(yum1179); f59b2.13(yum1180); w10c4.1(yum1181); d1014.2(yum1182)	0.820896	0.904762	0.897436	0.671233	0.717791	0.733333	0.802817		-0.717842	-0.585799	-0.94012	-0.939394	-0.699346	-1	-0.891892
		0.775281	0.927711	0.828571	0.515152	0.730769	0.812155	0.692308		-0.76087	-0.935484	-0.927711	-0.987578	-0.825243	-1	-0.941176
CHS1184	f40g9.15(yum2099); c35d6.13(yum2100); f47d2.11(yum2101); zk218.4(yum2102); zc132.3(yum2103); zc132.11(yum2104)	0.828571	0.794643	0.704403	0.606061	0.638554	0.790262	0.774194		-0.939394	-0.888889	-0.893491	-0.95122	-0.78125	-1	-0.987578
		0.805447	0.852217	0.766537	0.630332	0.692308	0.581395	0.570033		-0.871345	-0.904762	-0.927711	-0.927711	-0.703349	-1	-0.96319
CHS1179	f49c5.9(yum2065); gphr-2(yum2066); gphr-1(yum2067); y62h9a.1(yum2068)	0.702128	0.684211	0.687204	0.664975	0.774194	0.669643	0.771144		-0.967213	-0.776316	-0.958042	-1	-0.954887	-1	-0.940299
		0.784091	0.74	0.795699	0.728155	0.695238	0.684211	0.681034		-0.967213	-0.864407	-0.971831	-1	-0.925926	-1	-0.967213
CHS1185	f49e11.2(yum2105); f57c9.6(yum2106); zc266.1(yum2107)	0.890547	0.904762	0.805243	0.75969	0.716475	0.938776	0.881423		-0.882353	-0.83908	-0.83908	-0.95122	-0.871345	-1	-0.904762
		0.854077	0.846809	0.8	0.662791	0.75	0.968912	0.892562		-0.916168	-0.828571	-0.893491	-1	-0.79798	-1	-0.975309
CHS1125	f52d10.4(yum1729); f56a12.2(yum1730); m04g7.3(yum1731); ah9.4(yum1732); f54e4.2(yum1733)	0.884817	0.894737	0.709924	0.66129	0.752066	0.641196	0.828283		-0.893491	-0.602339	-0.762162	-0.882353	-0.828571	-0.96319	-0.830508
		0.904762	0.862745	0.862745	0.61086	0.742424	0.803922	0.690323		-0.828571	-0.681592	-0.939394	-0.939394	-0.8	-1	-0.808511
CHS1591	f54e2.5(yum2833); c34b4.5(yum2834); f54e2.9(yum2835); f57b1.1(yum2836); f57b1.9(yum2837); f58f6.5(yum2838); f58f6.6(yum2839); t09e8.4(yum2840); y51a2b.2(yum2841); zc196.8(yum2842); zc196.9(yum2843)	0.888325	0.815534	0.82439	0.890909	0.811881	0.877778	0.90625		-0.854545	-0.739645	-0.838926	-0.97351	-0.721519	-1	-0.895522
		0.882353	0.910448	0.865285	0.875	0.876289	0.830508	0.884817		-0.891892	-0.704545	-0.84	-0.985612	-0.748634	-1	-0.933884
CHS1017	f57a8.4(yum1170); y40c5a.4(yum1171); c47e8.3(yum1172)	0.904762	0.780822	0.828283	0.631206	0.77305	0.859649	0.866029		-0.61039	-0.748691	-0.802198	-0.939394	-0.791855	-1	-0.870968
		0.893333	0.773399	0.733333	0.68306	0.773913	0.625616	0.595376		-0.495726	-0.729258	-0.818182	-0.973684	-0.868263	-1	-0.898305
CHS1209	f57g9.7(yum2254); r05f9.7(yum2255); c54c6.4(yum2256); r11g10.3(yum2257); f27e5.5(yum2258); f27e5.8(yum2259); t10g3.2(yum2260)	0.868132	0.82439	0.798165	0.689498	0.828571	0.75	0.864583		-0.809524	-0.842105	-0.829268	-0.984733	-0.521472	-1	-0.940299
		0.942857	0.925134	0.818182	0.636364	0.758929	0.778761	0.818182		-0.668508	-0.806452	-0.828571	-0.984733	-0.774359	-1	-0.940299
CHS1019	h09f14.1(yum1176); f16c3.1(yum1177); c24b5.1(yum1178)	0.831325	0.95122	0.904762	0.891892	0.904762	0.916168	0.975309		-0.783251	-0.53125	-0.95122	-0.987578	-0.744681	-1	-0.904762
		0.875	0.916168	0.904762	0.803681	0.904762	0.904762	0.876289		-0.805128	-0.698413	-0.939394	-0.975309	-0.868263	-1	-0.987578
CHS1592	h20j04.7(yum2844); k03h6.4(yum2845); r13h4.7(yum2846); c34b4.3(yum2847); t23b3.6(yum2848); y26g10.1(yum2849); y26g10.4(yum2850)	0.910891	0.88601	0.853403	0.876404	0.879781	0.89011	0.87234		-0.847222	-0.803279	-0.899281	-0.987097	-0.821429	-1	-0.944056
		0.876923	0.861386	0.901639	0.903226	0.903226	0.873016	0.825243		-0.877551	-0.757962	-0.818182	-0.927007	-0.72093	-1	-0.952381
CHS1020	r13h7.2(yum1030); k03h6.5(yum1031); k03h6.1(yum1032); t10e10.3(yum1033)	0.957746	0.87037	0.830508	0.535865	0.465517	0.689922	0.701493		-0.671642	-0.800948	-0.774194	-0.904762	-0.839196	-1	-0.736842
		0.89404	0.832061	0.840491	0.55157	0.39645	0.642105	0.677419		-0.740933	-0.77305	-0.714286	-1	-0.865854	-1	-0.753425
CHS1240	t01d1.5(yum2470); zk1307.7(yum2471); f59b1.4(yum2472); f18e3.10(yum2473); f07c3.16(yum2474); f45e10.2(yum2475);f59b1.6(yum2476); y32h12a.1(yum2477)	0.987578	0.849711	0.780105	0.494737	0.746193	0.798942	0.753086		-0.818182	-0.714286	-0.910828	-0.969697	-0.643564	-1	-1
		0.975309	0.808511	0.857923	0.764706	0.708543	0.882353	0.931818		-0.764706	-0.777778	-0.898734	-0.984733	-0.704918	-1	-0.911765
CHS1204	t03e6.9(yum2219); t03e6.8(yum2220); y37h2c.4(yum2221); c53d6.11(yum2222); w06g6.15(yum2223); y70c5b.2(yum2224)	0.828571	0.666667	0.569231	0.650602	0.755869	0.754098	0.727273		-0.843972	-0.875	-0.89781	-0.971831	-0.670455	-1	-0.870504
		0.697248	0.674419	0.718593	0.698276	0.740385	0.868132	0.683673		-0.911765	-0.803279	-0.911765	-0.866667	-0.543379	-1	-0.805556
CHS1148	t04f8.2(yum1870); c15a7.2(yum1871); f39b2.8(yum1872); fmil-1(yum1873)	0.859649	0.846809	0.83871	0.649123	0.74	0.68984	0.774648		-0.835616	-0.657534	-0.832061	-0.969697	-0.819549	-0.986755	-0.674419
		0.873239	0.744856	0.715517	0.71	0.675214	0.550201	0.748691		-0.857143	-0.871345	-0.832061	-1	-0.786164	-1	-0.75
CHS1124	t06e4.7(yum1724); y77e11a.16(yum1725); y32h12a.1(yum1726); zk6.6(yum1728)	0.940299	0.735099	0.725	0.853659	0.6	0.890196	0.791908		-0.911765	-0.735099	-0.946903	-0.984733	-0.830986	-1	-0.940299
		0.675	0.615385	0.763441	0.615819	0.789474	0.926941	0.860465		-0.854305	-0.685039	-0.857143	-1	-0.793103	-1	-0.940299
CHS1252	t10h9.1(yum2567); zc443.7(yum2568); y57a10c.10(yum2569); w05h5.1(yum2570); y57a10c.8(yum2571); f38h12.5(yum2572); y57a10c.9(yum2573); dct-12(yum2574)	0.882353	0.822785	0.792453	0.555556	0.709497	0.548387	0.631944		-0.849711	-0.728571	-0.927711	-0.96319	-0.649718	-1	-0.95122
		0.791045	0.719697	0.742739	0.507812	0.567568	0.698113	0.63		-0.828571	-0.706294	-0.808511	-0.975309	-0.553398	-1	-0.939394
CHS1053	t26h8.4(yum1386); c29f9.8(yum1387); y75b12b.10(yum1388)	0.686636	0.785047	0.627737	0.574257	0.685484	0.759036	0.723404		-0.695122	-0.87931	-0.964286	-0.954887	-0.75	-1	-0.935484
		0.857143	0.572727	0.508065	0.510417	0.694268	0.844262	0.75		-0.898734	-0.803279	-0.931034	-0.985816	-0.718919	-1	-0.73
CHS1174	t26h8.5(yum2036); c31b8.16(yum2037)	0.801047	0.816594	0.576577	0.660819	0.536585	0.707071	0.810811		-0.916168	-0.828571	-0.875	-0.948052	-0.875	-1	-0.851852
		0.79798	0.916168	0.719298	0.679245	0.743316	0.960784	0.862069		-0.916168	-0.765854	-0.935484	-0.969697	-0.8	-1	-0.948052
CHS1203	t27e7.9(yum1046); t27e7.4(yum1047); t27e7.5(yum1048); t27e7.3(yum1049)	0.712	0.731343	0.88	0.69697	0.747368	0.550562	0.539683		-0.871345	-0.939394	-0.927711	-0.927711	-0.58011	-1	-0.767196
		0.800995	0.783394	0.871345	0.662651	0.798995	0.64486	0.686667		-0.916168	-0.83908	-0.916168	-0.96319	-0.653846	-1	-0.717647
CHS1267	tag-293(yum2678); c29f9.9(yum2679); c39b10.1(yum2680); c44b9.2(yum2681); zc132.9(yum2682)	0.983471	0.864407	0.884058	0.983471	0.846154	0.832061	1		-0.803279	-0.622642	-0.728	-1	-0.848739	-1	-0.708333
		0.911765	0.778761	0.836957	0.687075	0.824176	0.866667	0.721925		-0.807692	-0.787611	-0.904762	-0.941748	-0.534483	-0.984733	-0.981982
CHS1018	y37e11al.1(yum1173); f56a11.4(yum1174); b0034.5(yum1175)	0.875	0.852814	0.864198	0.614035	0.828326	0.813559	0.855556		-0.042654	-0.771144	-0.558621	-0.798817	-0.95122	-1	-0.788079
		0.916168	0.708333	0.866667	0.626506	0.770642	0.825137	0.7		-0.0862944	-0.824561	-0.59276	-0.92	-0.849315	-1	-0.736842
CHS1195	y52b11a.11(yum2171)	0.568182	0.8125	0.624595	0.662447	0.695067	0.717949	0.800587		-0.717073	-0.782178	-0.916168	-0.916168	-0.849711	-1	-0.96319
		0.732143	0.852535	0.691756	0.714286	0.640167	0.815534	0.777778		-0.948052	-0.808511	-0.829787	-0.96319	-0.748792	-1	-0.79
CHS1197	y62h9a.10(yum2180); y40b10a.5(yum2181); c30b5.7(yum2182); f09c12.6(yum2183); r02d5.6(yum2184)	0.75	0.841924	0.695312	0.646512	0.678261	0.747036	0.798387		-0.904762	-0.777778	-0.83908	-0.849711	-0.763158	-1	-0.871345
		0.82659	0.843284	0.539823	0.702703	0.642612	0.736	0.681818		-0.893491	-0.797753	-0.79661	-0.96319	-0.83908	-1	-0.772727
CHS1161	y6e2a.1(yum1956); c03h5.7(yum1957); k10c9.4(yum1958); c03h5.9(yum1959); t01g5.6(yum1960)	0.846154	0.927711	0.752809	0.768293	0.789474	0.731801	0.854922		-0.716049	-0.661538	-0.698795	-1	-0.766082	-1	-0.729032
		0.916168	0.808612	0.741294	0.586667	0.756098	0.58794	0.714286		-0.698324	-0.690909	-0.695906	-0.935484	-0.646512	-1	-0.793103
CHS1119	gur-4(yum1701); gur-5(yum1702)	0.774436	0.841379	0.67033	0.805447	0.777778	0.875862	0.638796		-0.820225	-0.757895	-0.833333	-0.96319	-0.76	-1	-0.851852
		0.827586	0.771845	0.613383	0.626263	0.686957	0.887755	0.792531		-0.871345	-0.693069	-0.904762	-0.95122	-0.745455	-1	-0.825137
CHS1131	lite-1(yum1763); gur-3(yum1764); egl-47(yum1765)	0.854369	0.809524	0.866667	0.782609	0.726708	0.817204	0.754839		0.371429	-0.684211	-0.927711	-0.939394	-0.532609	-1	-0.860465
		0.9	0.732824	0.935484	0.775281	0.722628	0.614173	0.72028		0.20202	-0.707763	-0.882353	-0.893491	-0.6	-1	-0.715789
CHS1103	fmi-1(yum1598); lat-2(yum1599); mth-1(yum1600); mth-2(yum1601)	0.678756	0.713178	0.591489	0.843972	0.8	0.748571	0.702857		0.0266667	-0.698113	-0.875	-0.911765	-0.581818	-1	-0.925926
		0.761589	0.859459	0.842932	0.846154	0.791367	0.748344	0.712		0.011236	-0.668342	-0.89781	-0.843972	-0.606742	-1	-0.89781
CHS1091	mig-1(yum1525); cfz-2(yum1526)	0.877778	0.819277	0.829268	0.748031	0.747253	0.68254	0.858065		-0.871345	-0.839286	-0.783784	-0.911765	-0.828829	-1	-0.830986
		0.839506	0.851429	0.876777	0.737931	0.602273	0.558011	0.884956		-0.860465	-0.733333	-0.830986	-0.940299	-0.871345	-1	-0.790941
CHS1681	tpra-1(yum2907)	0.918367	0.907514	0.827027	0.837321	0.895833	0.904192	0.879781		-0.893939	-0.717277	-0.841727	-0.952096	-0.751244	-1	-0.875862
		0.908163	0.856354	0.880435	0.872549	0.894737	0.910891	0.914439		-0.875	-0.72043	-0.829457	-0.943262	-0.691358	-1	-0.904762
CHS10010	ins-10(yum413);ins-19(yum414);ins-35(yum476);ins-36(yum477)	0.987578	0.935484	0.98895	0.721973	0.866667	0.935484	0.871287		-0.826446	-0.435897	-0.822581	-0.976744	-0.92	-1	-0.931034
		1	1	1	0.888889	0.965318	0.965318	0.954023		-0.884058	-0.493827	-0.756522	-0.988304	-0.859873	-1	-0.971831
CHS10025	ins-26(yum386); ins-32(yum387); ins-9(yum486); ins-13(yum487)	0.967213	0.87451	0.945946	0.862434	0.844358	0.978022	0.890547		-0.860465	-0.536	-0.882353	-1	-0.757143	-1	-0.944444
		0.967213	0.793103	0.822115	0.839357	0.803468	0.925134	0.74359		-0.852459	-0.65625	-0.852941	-1	-0.660377	-1	-0.944444
CHS10046	ins-3(yum384); ins-21(yum385); ins-22(yum407); ins-23(yum456)	0.910448	0.837288	0.894737	0.755656	0.7603	0.894737	0.875		-0.844037	-0.61809	-0.852761	-1	-0.911765	-1	-0.971831
		0.914894	0.855319	0.87619	0.840426	0.807531	0.894737	0.803774		-0.794118	-0.601695	-0.851429	-0.986755	-0.868263	-1	-0.931034
CHS10057	ins-25(yum388); ins-28(yum389); ins-5(yum409); ins-29(yum410); ins-27(yum455)	0.762963	0.888889	0.838298	0.664384	0.715054	0.862661	0.719178		-0.875	-0.73545	-0.898734	-1	-0.768844	-1	-0.931034
		0.890547	0.737805	0.777778	0.725322	0.708661	0.852459	0.72973		-0.82	-0.768519	-0.871345	-0.973684	-0.848276	-1	-0.931034
CHS10062	ins-17(yum493); ins-18(yum494); ins-16(yum495); ins-37(yum496)	0.965318	0.942857	1	0.905213	0.894737	0.904762	0.884817		-0.904762	-0.507246	-0.773109	-1	-0.889764	-1	-0.95122
		0.954023	0.899441	0.874346	0.858491	0.897106	0.956522	0.894737		-0.927711	-0.525253	-0.871345	-0.973684	-0.875	-1	-0.95122
CHS10073	ins-2(yum391); ins-34(yum392); ins-12(yum428); ins-15(yum429); ins-11(yum508)	0.815029	0.703297	0.786096	0.715976	0.878453	0.800712	0.865169		-0.969697	-0.752941	-0.870504	-1	-0.75	-1	-0.984733
		0.876404	0.795918	0.831461	0.8	0.685393	0.849711	0.740541		-0.857143	-0.606936	-0.857143	-1	-0.700483	-1	-0.954887
CHS10081	ins-14(yum402); ins-31(yum408); ins-39(yum444); ins-1(yum497)	0.866142	0.842697	0.776744	0.718475	0.789091	0.874214	0.829545		-0.89781	-0.303371	-0.840426	-0.96319	-0.837037	-1	-0.927711
		0.860082	0.909548	0.879397	0.832512	0.804082	0.888446	0.805825		-0.911765	-0.344828	-0.878453	-0.975309	-0.766234	-1	-0.939394
CHS10118	ins-20(yum382); ins-30(yum383); daf-28(yum514); ins-24(yum515); ins-33(yum534)	0.976744	0.81323	0.904762	0.873684	0.888889	1	0.904762		-0.939394	-0.482353	-0.894737	-1	-0.904762	-1	-0.975309
		0.876033	0.827273	0.887931	0.732143	0.764259	0.98895	0.886463		-0.887324	-0.454545	-0.842294	-1	-0.824561	-1	-0.987578
CHS10080	ins-4(yum390); ins-6(yum411); ins-7(yum412); ins-8(yum521)	0.869347	0.781818	0.846154	0.706806	0.766038	0.865922	0.810526		-0.860465	-0.638191	-0.871345	-1	-0.967213	-1	-0.96319
		0.865979	0.796992	0.768	0.774545	0.765625	0.910112	0.868132		-0.935484	-0.613333	-0.893491	-0.975309	-0.655172	-1	-0.975309
CHS10009	flp-12(yum400); flp-21(yum401); flp-5(yum422); flp-24(yum423); flp-28(yum475)	0.915789	0.777108	0.772727	0.767857	0.707483	0.81203	0.85348		-0.948052	-0.526627	-0.886792	-0.973684	-0.876404	-1	-0.829268
		0.780488	0.572414	0.741935	0.820896	0.725632	0.634783	0.744681		-0.910828	-0.6	-0.886792	-1	-0.779904	-1	-0.851852
CHS10032	flp-1(yum393); flp-23(yum394); flp-14(yum423); flp-25(yum424)	0.739464	0.706122	0.714286	0.549784	0.642202	0.832512	0.684211		-0.83908	-0.511111	-1	-1	-0.736842	-1	-0.954887
		0.884817	0.807692	0.754902	0.689076	0.746193	0.871287	0.62963		-0.828571	-0.68254	-0.987578	-0.987578	-0.717073	-1	-0.969697
CHS10085	flp-10(yum472); flp-27(yum473); flp-34(yum395); flp-11(yum509)	0.98895	0.86802	0.899281	0.864407	0.894737	0.885417	0.978022		-0.878261	-0.4	-0.96319	-1	-0.882353	-1	-0.975309
		0.98895	0.880597	0.862661	0.904762	0.885167	0.905759	0.935484		-0.873518	-0.237569	-0.975309	-0.987578	-0.835165	-1	-0.975309
CHS10034	flp-3(yum396); flp-6(yum397); flp-13(yum430); flp-18(yum431)	0.904762	0.847619	0.834951	0.744076	0.684932	0.846774	0.976744		-0.975309	-0.46875	-0.836957	-1	-0.89781	-1	-0.987578
		0.877778	0.815534	0.80198	0.794118	0.768116	0.75814	0.844311		-0.96319	-0.470899	-0.893491	-0.987578	-0.821429	-1	-0.987578
CHS10033	flp-4(yum398); flp-15(yum399); flp-2(yum421); flp-16(yum422)	0.910112	0.965318	0.852632	0.905579	0.881818	0.942857	0.920904		-0.96319	-0.777778	-0.916168	-1	-0.704918	-1	-0.958042
		0.954023	0.8	0.89	0.925134	0.935484	0.942857	0.899441		-0.904762	-0.552448	-0.96319	-1	-0.637255	-1	-1
CHS10006	flp-7(yum436); flp-9(yum437); flp-17(yum405); flp-22(yum406); flp-8(yum5081)	0.931818	0.722222	0.836957	0.727891	0.753425	0.821053	0.899441		-0.836066	-0.39759	-0.826772	-1	-0.884058	-1	-0.944444
		0.931818	0.976744	1	0.61809	0.797101	0.954023	0.878453		-0.826087	-0.355556	-0.819149	-1	-0.843972	-1	-0.893491
CHS10063	flp-20(yum403); flp-32(yum404); flp-19(yum457); flp-33(yum498); flp-26(yum499)	0.850932	0.987578	0.899441	0.211679	0.404255	-0.0442478	0.0752688		-0.975309	-0.666667	-0.830508	-1	-0.769231	-1	-0.882353
		0.893491	0.916168	0.893491	0.0344828	0.0679612	0.216216	-0.0172414		-1	-0.753086	-0.795699	-1	-0.855422	-1	-0.939394
CHS10011	nlp-19(yum425); nlp-62(yum426); ntc-1(yum478); nlp-64(yum479)	0.802395	0.836879	0.744292	0.793103	0.770701	0.744076	0.724138		-0.975309	-0.552941	-0.939394	-1	-0.946903	-1	-1
		0.903509	0.718412	0.705628	0.77451	0.859155	0.893491	0.862434		-0.96319	-0.547511	-0.893491	-1	-0.981982	-1	-0.975309
CHS10148	nlp-66(yum427); nlp-11(yum480); nlp-54(yum535); nlp-79(yum536)	0.835052	0.842932	0.834951	0.712575	0.735849	0.809524	0.840426		-0.845304	-0.283019	-0.884211	-0.975309	-0.889764	-1	-0.969697
		0.857143	0.774059	0.910112	0.763158	0.744898	0.73991	0.76		-0.869565	-0.260116	-0.802817	-0.975309	-0.92	-1	-0.984733
CHS10013	nlp-16(yum432); nlp-55(yum433); nlp-8(yum481); nlp-61(yum482); nlp-7(yum5080)	0.737143	0.628141	0.555556	0.445161	0.0756303	-0.163842	0.372093		-0.987578	-0.790323	-0.87027	-1	-0.848276	-1	-0.95122
		0.747899	0.67	0.555556	0.176471	0.131579	-0.296552	0.467337		-0.987578	-0.705521	-0.868132	-1	-0.875	-1	-0.916168
CHS10084	nlp-20(yum440); nlp-43(yum441); msrp-7(yum506); lury-1(yum507)	0.898734	0.784615	0.818966	0.834101	0.726027	0.898833	0.805825		-0.80292	-0.760479	-0.904762	-1	-0.771429	-0.987578	-0.95122
		0.765568	0.801587	0.815668	0.899441	0.755906	0.886957	0.865979		-0.882353	-0.701299	-0.916168	-0.975309	-0.803922	-0.987578	-0.95122
CHS10103	nlp-5(yum449); nlp-10(yum450); nlp-2(yum488); nlp-50(yum531)	0.865979	0.873134	0.95122	0.714286	0.764706	0.8125	0.8125		-0.883598	-0.45098	-0.786802	-0.973684	-0.723077	-1	-0.925926
		0.866029	0.95122	0.987578	0.763314	0.834254	0.836957	0.916168		-0.916168	-0.253968	-0.564103	1	-0.660377	-1	-0.884058
CHS10040	nlp-4(yum451); nlp-80(yum452); nlp-18(yum489); nlp-42(yum490)	1	0.971831	0.971831	0.904762	0.841584	0.770492	0.95122		-0.795122	-0.552	-0.882353	-1	-0.700483	-1	-1
		0.95122	0.893491	0.873016	0.858974	0.865922	0.808989	0.888889		-0.781095	-0.634921	-0.835616	-0.969697	-0.935484	-1	-0.95122
CHS10065	nlp-1(yum551); nlp-38(yum552); nlp-3(yum553); nlp-13(yum554)	0.828947	0.861702	0.842932	0.768844	0.756614	0.762712	0.89		-0.835821	-0.714286	-0.835821	-1	-0.904762	-1	-1
		0.790698	0.77561	0.760417	0.714286	0.728155	0.873684	0.865922		-0.798658	-0.670455	-0.911765	-1	-0.846154	-1	-0.967213
CHS10110	nlp-41(yum501); nlp-45(yum502); nlp-17(yum528); nlp-77(yum529)	0.8	0.794118	0.737089	0.721154	0.716981	0.537879	0.783784		-0.84375	-0.590062	-0.904762	-0.973684	-0.768293	-1	-0.975309
		0.77193	0.75	0.741935	0.514286	0.641509	0.757282	0.542857		-0.837838	-0.568862	-0.855556	-0.986755	-0.746032	-1	-0.96319
CHS10089	nlp-70(yum464); nlp-76(yum510); nlp-36(yum511)	0.850467	0.705357	0.854701	0.628571	0.809524	0.835616	0.765625		-0.927711	-0.411765	-0.842365	-0.987578	-0.755869	-1	-0.971831
		0.899441	0.731801	0.656904	0.630769	0.709845	0.721116	0.817391		-0.854167	-0.409836	-0.783784	-1	-0.703704	-1	-0.944444
CHS10092	nlp-23(yum469); nlp-59(yum470); nlp-35(yum523); pdf-2(yum524)	0.865979	0.893491	0.82266	0.729167	0.797468	0.60274	0.674157		-0.969697	-0.520548	-0.777778	-0.984733	-0.786802	-1	-1
		0.914439	0.893491	0.794393	0.904762	0.774359	0.515528	0.776471		-0.870504	-0.585185	-0.808383	-1	-0.715596	-1	-0.954887
CHS10109	nlp-21(yum445); nlp-69(yum446); nlp-73(yum505); pdf-1(yum527)	0.967213	0.95122	0.975309	0.709497	0.857868	0.65625	0.915493		-0.975309	-0.448276	-0.413174	-1	-0.865922	-1	-0.884058
		0.945946	0.96319	0.874346	0.846154	0.884817	0.803468	0.780488		-0.987578	-0.421053	-0.346939	-1	-0.825641	-1	-0.911765
CHS10093	nlp-34(yum419); nlp-33(yum503); nlp-27(yum504); nlp-25(yum520)	0.848606	0.824742	0.816327	0.628141	0.745455	0.852535	0.808118		-0.904762	-0.58	-0.894737	-0.987578	-0.744966	-1	-0.987578
		0.9	0.760618	0.710983	0.605634	0.679245	0.797101	0.537634		-0.916168	-0.608889	-0.927711	-0.987578	-0.849315	-1	-1
CHS10149	nlp-12(yum458); nlp-39(yum500); capa-1(yum522); nlp-6(yum537)	0.850187	0.923077	0.833333	0.557604	0.634146	0.882353	0.783251		-0.927711	-0.715736	-0.431818	-1	-0.76	-1	-0.848739
		0.939394	0.768924	0.706897	0.556757	0.635659	0.62753	0.764706		-0.916168	-0.612903	-0.44	-0.96319	-0.714286	-1	-0.913043
CHS10088	nlp-60(yum462); nlp-68(yum463); nlp-67(yum538)	0.904762	0.794466	0.801887	0.882353	0.756757	0.791667	0.869767		-0.987578	-0.606742	-0.916168	-0.987578	-0.668246	-1	-0.92
		0.794286	0.882812	0.7	0.681159	0.79798	0.78125	0.811475		-0.939394	-0.660714	-0.896552	-1	-0.838509	-1	-0.95122
CHS10119	nlp-58(yum465); nlp-15(yum512); nlp-14(yum513); nlp-47(yum539)	0.796226	0.78355	0.692308	0.563452	0.598616	0.713147	0.598253		-0.7	-0.550802	-0.883598	-0.96319	-0.781818	-1	-0.916168
		0.770925	0.699187	0.629268	0.681592	0.596838	0.782427	0.675889		-0.641509	-0.730337	-0.858268	-0.96319	-0.774194	-1	-0.948052
CHS10091	nlp-48(yum467); nlp-52(yum468); nlp-40(yum541); nlp-78(yum542)	0.695312	0.872093	0.916168	0.541176	0.709677	0.842593	0.706215		-0.879781	-0.893491	-0.975309	-0.987578	-0.870504	-1	-0.939394
		0.95122	0.751196	0.96319	0.825175	0.882353	0.761905	0.748571		-0.865285	-0.871345	-0.987578	-1	-0.813953	-1	-0.96319
CHS10102	nlp-9(yum415); nlp-32(yum416); nlp-26(yum460); nlp-24(yum543)	0.910112	0.910112	0.954023	0.835391	0.899441	0.965318	0.931818		-0.916168	-0.604651	-0.927711	-1	-0.598291	-1	-0.89781
		0.954023	0.931818	0.976744	0.802691	0.931818	0.965318	0.860262		-0.893491	-0.695652	-0.838462	-0.987578	-0.868263	-1	-0.940299
CHS10111	nlp-56(yum459); nlp-57(yum543); nlp-63(yum544); nlp-53(yum545)	0.834101	0.825641	0.884444	0.527027	0.683761	0.555556	0.585253		-0.861751	-0.583893	-0.821656	-1	-0.765363	-1	-0.927711
		0.910112	0.805643	0.845528	0.817308	0.699115	0.595041	0.683258		-0.867299	-0.554795	-0.835052	-1	-0.882353	-1	-0.96319
CHS10095	nlp-49(yum417); nlp-51(yum418); nlp-22(yum461); nlp-46(yum546); nlp-71(yum547)	0.765363	0.85	0.853881	0.8	0.902439	0.883817	0.719149		-0.879397	-0.651515	-0.860262	-0.975309	-0.884058	-1	-0.887324
		0.898148	0.793103	0.846154	0.766816	0.793358	0.810427	0.737705		-0.852941	-0.5	-0.884817	-1	-0.804598	-1	-0.894231
CHS10183	nlp-30(yum420); nlp-28(yum548); nlp-29(yum549); nlp-31(yum550)	0.788462	0.726496	0.807339	0.742489	0.781513	0.8	0.791855		-0.801242	-0.659259	-0.967213	-0.954887	-0.771144	-1	-0.967213
		0.814672	0.805128	0.805128	0.791855	0.7	0.84456	0.878453		-0.813187	-0.848276	-0.904762	-1	-0.75	-1	-0.95122
CHS1666	pdf-1(yum2897); pdf-2(yum2898)	0.902703	0.903226	0.852217	0.909091	0.88	0.91716	0.894737		-0.836066	-0.722892	-0.727891	-0.93007	-0.704918	-1	-0.905512
		0.923913	0.874346	0.897143	0.936508	0.88764	0.882353	0.877778		-0.846154	-0.658537	-0.760563	-0.892308	-0.688679	-1	-0.882353

## Sheet: b. Ligand-receptor correlation 
Neuropeptide receptor mutants	Neuropeptide mutants	correlation	p value
CHS 1025	CHS 10063	0.913970364982245	7.43129208191714e-07
CHS 1160	CHS 10065	-0.860385195038784	1.90138085843391e-05
CHS 1178	CHS 10091	0.851622573351607	2.8413484190282e-05
CHS 1041	CHS 10109	0.842338454951046	4.2340645434686e-05
CHS 1160	CHS 10118	-0.831613292946486	6.5125986024971e-05
CHS 1019	CHS 10065	0.822013171005007	9.34455875046421e-05
CHS 1207	CHS 10062	-0.820666382300922	9.81347123183608e-05
CHS 1019	CHS 10102	0.805418768659163	0.000166385814975073
CHS 1160	CHS 10080	-0.802635457016679	0.00018232748290488
CHS 1019	CHS 10062	0.802125759776299	0.000185379779604238
CHS 1025	CHS 10013	0.797504586378705	0.000215040222671872
CHS 1109	CHS 10062	0.796016168644244	0.000225391478536871
CHS 1109	CHS 10102	0.788758686230649	0.000281968778862194
CHS 1109	CHS 10010	0.78485279006752	0.000316981493252781
CHS 1019	CHS 10040	0.784053042817413	0.000324575955254521
CHS 1160	CHS 10046	-0.783575564268302	0.000329181391211175
CHS 1160	CHS 10062	-0.775136945831833	0.000419926561945947
CHS 1019	CHS 10085	0.775092261274561	0.00042045688286284
CHS 1019	CHS 10033	0.767706467343347	0.000516047772823886
CHS 1207	CHS 10118	-0.753426003029006	0.000751747417489778
CHS 1083	CHS 10102	-0.75300917644388	0.000759766265220893
CHS 1019	CHS 10080	0.752732392042527	0.000765129680339239
CHS 1109	CHS 10040	0.751359018035561	0.000792204023548241
CHS 1019	CHS 10118	0.751296444587546	0.000793456051925064
CHS 1160	CHS 10102	-0.743176926858121	0.000970286706533962
CHS 1019	CHS 10046	0.740760699072376	0.00102872539047479
CHS 1207	CHS 10010	-0.736584423780748	0.00113650909886179
CHS 1019	CHS 10010	0.735823014433978	0.00115711979500231
CHS 1160	CHS 10010	-0.734964443747065	0.00118072588865542
CHS 1019	CHS 10183	0.734759868530995	0.00118640824897275
CHS 1109	CHS 10046	0.729159900323007	0.00135085347915157
CHS 1085	CHS 10110	-0.725589896641042	0.00146506209044047
CHS 1065	CHS 10091	-0.722245302567601	0.00157908214264035
CHS 1207	CHS 10011	-0.712433211882509	0.00195592455639415
CHS 1160	CHS 10073	-0.704060568690707	0.00233244757701038
CHS 1019	CHS 10095	0.694130420050136	0.00285298064743789
CHS 1207	CHS 10046	-0.693148883535855	0.00290914833909235
CHS 1160	CHS 10025	-0.692271693208221	0.00296009735201478
CHS 1021	CHS 10091	0.692086852630151	0.00297092460278087
CHS 1207	CHS 10080	-0.680950991595742	0.00368475888500826
CHS 1160	CHS 10085	-0.67760593195691	0.00392419984358822
CHS 1041	CHS 10010	0.677213028686293	0.00395312566117915
CHS 1061	CHS 10040	-0.676843767582575	0.00398046688015086
CHS 1019	CHS 10025	0.672973251118415	0.00427630112314476
CHS 1160	CHS 10006	-0.672090531750824	0.0043461791746698
CHS 1207	CHS 10065	-0.66922415814598	0.00457943023945032
CHS 1083	CHS 10033	-0.665120594651227	0.00493071719517236
CHS 1207	CHS 10095	-0.658673411354065	0.00552590402554117
CHS 1157	CHS 10009	0.656925910642991	0.00569673057748187
CHS 1160	CHS 10034	-0.654456748702734	0.0059452636242037
CHS 1160	CHS 10033	-0.652347766882443	0.00616432439736253
CHS 1025	CHS 10088	-0.643819198095767	0.00711671395068796
CHS 1041	CHS 10103	0.642461552640939	0.00727855115506137
CHS 1019	CHS 10011	0.642409211735168	0.00728484844360837
CHS 1160	CHS 10040	-0.640336527638099	0.00753772020356812
CHS 1109	CHS 10033	0.633372404629287	0.0084388132068263
CHS 1160	CHS 10095	-0.631833868814416	0.00864893169655952
CHS 1040	CHS 10009	-0.630239880298762	0.00887096911969044
CHS 1025	CHS 10033	-0.628213883414277	0.00915966539671701
CHS 1041	CHS 10062	0.6280741165466	0.00917985209469052
CHS 1040	CHS 10057	0.624543976090506	0.00970148577080421
CHS 1061	CHS 10065	-0.619026812513042	0.0105633095307477
CHS 1207	CHS 10040	-0.616758438779272	0.010934665174466
CHS 1160	CHS 10011	-0.615624251646194	0.0111241557612908
CHS 1020	CHS 10073	-0.612781063235714	0.011610539459012
CHS 1120	CHS 10057	-0.610730723778914	0.0119715444811944
CHS 1080	CHS 10091	0.610674344597193	0.0119815942405116
CHS 1109	CHS 10095	0.602459993600238	0.0135181816851408
CHS 1207	CHS 10073	-0.599752015292404	0.0140571679279927
CHS 1040	CHS 10088	-0.599119478452077	0.014185452890693
CHS 1019	CHS 10073	0.598103710608457	0.0143933737815605
CHS 1083	CHS 10013	0.595872350130659	0.0148584780991248
CHS 1083	CHS 10025	-0.595719982286607	0.0148906603049326
CHS 1089	CHS 10025	-0.593659564322739	0.01533121487123
CHS 1109	CHS 10091	0.592308267346463	0.0156256208738838
CHS 1083	CHS 10183	-0.589901107648791	0.0161609662479071
CHS 1041	CHS 10046	0.588520411884064	0.0164744098753346
CHS 1207	CHS 10084	-0.587257989075584	0.0167651249923593
CHS 1061	CHS 10046	-0.58688883207022	0.0168508852092838
CHS 1089	CHS 10057	-0.585543034898704	0.0171664248693554
CHS 1065	CHS 10119	0.584804081815771	0.0173416242244391
CHS 1109	CHS 10085	0.582549827600397	0.0178846838704175
CHS 1207	CHS 10102	-0.579129222994179	0.018733830316524
CHS 1019	CHS 10084	0.57478041662883	0.0198581401765508
CHS 1109	CHS 10119	-0.573344368529633	0.0202406429220831
CHS 1127	CHS 10025	-0.571900587203224	0.020630922962997
CHS 1160	CHS 10183	-0.569585307930408	0.0212688936416365
CHS 1025	CHS 10111	0.5691442812949	0.0213921249491062
CHS 1142	CHS 10110	-0.568501692549925	0.0215726619628204
CHS 1109	CHS 10118	0.567230121373398	0.0219333757023399
CHS 1109	CHS 10013	-0.567142443515304	0.0219584180561488
CHS 1019	CHS 10013	-0.56480663143237	0.0226337218304701
CHS 1207	CHS 10085	-0.559110702164346	0.0243475408775755
CHS 1109	CHS 10065	0.558511680363775	0.0245334096457073
CHS 1207	CHS 10025	-0.554433694516303	0.0258278753892955
CHS 1061	CHS 10010	-0.552683693205148	0.0263991556803594
CHS 1040	CHS 10091	-0.550875999442158	0.0269993786411124
CHS 1018	CHS 10033	-0.550134712098624	0.0272485105106115
CHS 1160	CHS 10013	0.547378529826839	0.0281902596514555
CHS 1079	CHS 10110	0.546893129621269	0.0283586565169223
CHS 1079	CHS 10093	0.545424006215947	0.0288730137586222
CHS 1025	CHS 10183	-0.542595008762439	0.0298834999582824
CHS 1041	CHS 10006	0.542142908919136	0.0300474503424117
CHS 1127	CHS 10073	-0.541225177063418	0.030382364981893
CHS 1025	CHS 10119	0.541186366959631	0.0303965906153735
CHS 1041	CHS 10040	0.539883515814415	0.0308770935681506
CHS 1207	CHS 10057	-0.539880089854044	0.0308783646645501
CHS 1109	CHS 10025	0.538624311742214	0.0313469709370689
CHS 1079	CHS 10032	0.536097901974401	0.0323060917393395
CHS 1061	CHS 10092	-0.535297464036397	0.032614568967542
CHS 1020	CHS 10063	0.533157778228808	0.0334501541172976
CHS 1127	CHS 10062	-0.533149808508365	0.0334532964763029
CHS 1061	CHS 10085	-0.532078085367333	0.0338779064071722
CHS 1061	CHS 10062	-0.531748138532137	0.0340094479997824
CHS 1019	CHS 10057	0.53163128562055	0.0340561270369088
CHS 1084	CHS 10033	-0.529929308410176	0.0347415305072628
CHS 1026	CHS 10032	-0.529427760488798	0.0349454871562024
CHS 1084	CHS 10091	-0.528365643560318	0.0353803921730523
CHS 1120	CHS 10009	0.526162564777789	0.0362955287506084
CHS 1019	CHS 10006	0.523695583017694	0.0373413922662484
CHS 1127	CHS 10057	-0.523433915942534	0.0374536440697648
CHS 1041	CHS 10149	0.521925596182589	0.038105664550889
CHS 1160	CHS 10081	-0.520771642870328	0.0386102480707315
CHS 1109	CHS 10080	0.519505374278068	0.0391697181502036
CHS 1160	CHS 10084	-0.518342266933455	0.039688966745887
CHS 1065	CHS 10088	-0.517567801744273	0.0400375740661909
CHS 1121	CHS 10065	0.516272112916435	0.0406259406147186
CHS 1089	CHS 10073	-0.515649286611557	0.0409110647796088
CHS 1019	CHS 10081	0.51497952347896	0.0412193510233544
CHS 1020	CHS 10011	-0.51369912305554	0.0418135601054795
CHS 1207	CHS 10006	-0.512292100910205	0.0424739205718387
CHS 1207	CHS 10148	-0.511354011832331	0.0429185205996559
CHS 1160	CHS 10103	-0.510487454970787	0.0433323092727334
CHS 1127	CHS 10033	-0.509325052277837	0.0438920512122119
CHS 1064	CHS 10109	-0.508518001913757	0.0442838488347501
CHS 1061	CHS 10006	-0.508173915065752	0.0444516855609091
CHS 1025	CHS 10009	-0.507355068488667	0.0448530113804649
CHS 1083	CHS 10057	-0.506024956010905	0.0455106812091044
CHS 1057	CHS 10009	0.504766387403585	0.0461395859182932
CHS 1083	CHS 10091	-0.50414889737917	0.0464505069317467
CHS 1127	CHS 10183	-0.504062385581794	0.046494192276023
CHS 1127	CHS 10118	-0.503726063917652	0.0466643139877604
CHS 1127	CHS 10080	-0.502575293238816	0.0472499238647126
CHS 1120	CHS 10011	-0.502024685057402	0.0475320505268887
CHS 1025	CHS 10073	-0.501601267316898	0.0477498586797012
CHS 1127	CHS 10040	-0.500282599570755	0.048432954721925
CHS 1178	CHS 10149	-0.498958372171891	0.0491262279658219
CHS 1040	CHS 10119	0.497539599870866	0.0498771639622143
CHS 1076	CHS 10057	-0.496055819934542	0.0506716030951309
CHS 1065	CHS 10102	-0.495618930234525	0.0509073019484595
CHS 1083	CHS 10110	0.494478759703626	0.0515262504814267
CHS 1019	CHS 10034	0.49387344899402	0.0518571077959481
CHS 1083	CHS 10062	-0.489409962546549	0.0543456709373453
CHS 1120	CHS 10073	-0.488934932571597	0.0546156265524247
CHS 1040	CHS 10011	0.488664374491761	0.0547698251129824
CHS 1069	CHS 10119	0.488609293030478	0.0548012569706241
CHS 1065	CHS 10040	-0.488169050287361	0.0550529580494084
CHS 1178	CHS 10119	-0.485220380136429	0.0567608955478813
CHS 1160	CHS 10148	-0.484888949177926	0.0569552837599633
CHS 1127	CHS 10102	-0.484377002478122	0.0572565112848151
CHS 1084	CHS 10102	-0.484330471629177	0.0572839479966556
CHS 1064	CHS 10010	-0.481156494083758	0.0591784584692536
CHS 1041	CHS 10118	0.479658766009283	0.060088275561581
CHS 1207	CHS 10033	-0.47908644235758	0.0604386438470484
CHS 1020	CHS 10080	-0.478970137079646	0.0605100274620791
CHS 1040	CHS 10149	0.47872304176757	0.0606618905287332
CHS 1062	CHS 10010	-0.478555218045889	0.0607651934267927
CHS 1061	CHS 10025	-0.478345921806984	0.0608942055519017
CHS 1025	CHS 10080	-0.477109486966013	0.0616604650635363
CHS 1041	CHS 10092	0.476695658138584	0.0619185025463531
CHS 1160	CHS 10088	-0.475642625339297	0.0625786805990894
CHS 1080	CHS 10025	0.474579719362001	0.0632502692040696
CHS 1076	CHS 10183	-0.472659377170175	0.0644769927782416
CHS 1160	CHS 10063	0.47058173936781	0.065823714931699
CHS 1080	CHS 10102	0.470098801102504	0.0661396777309995
CHS 1019	CHS 10088	0.468337006166063	0.0673017340399085
CHS 1025	CHS 10149	0.468143728046081	0.0674301187319601
CHS 1083	CHS 10046	-0.466424450545279	0.068580024060071
CHS 1083	CHS 10073	-0.465561677163597	0.0691624294170332
CHS 1065	CHS 10109	-0.465366967798325	0.0692943625630165
CHS 1061	CHS 10080	-0.465269921443708	0.0693601886320487
CHS 1065	CHS 10046	-0.46379869133678	0.0703637044781736
CHS 1083	CHS 10084	-0.46358924514731	0.0705074206524141
CHS 1125	CHS 10183	-0.463027282213852	0.0708940791852683
CHS 1057	CHS 10034	0.462433834565381	0.0713040725256208
CHS 1194	CHS 10183	0.461586226887603	0.0718926420644097
CHS 1021	CHS 10149	-0.460709366795362	0.0725052306547071
CHS 1065	CHS 10010	-0.458978873894971	0.0737252877113442
CHS 1020	CHS 10013	0.458373196902406	0.0741558076120359
CHS 1076	CHS 10089	0.458342573042833	0.0741776235824956
CHS 1084	CHS 10025	-0.456615354575444	0.0754156139457736
CHS 1041	CHS 10034	0.456508953058551	0.0754923636323229
CHS 1061	CHS 10118	-0.455740846972516	0.0760480934155518
CHS 1064	CHS 10092	-0.453713199043399	0.0775293238321325
CHS 1061	CHS 10103	-0.453425348971077	0.0777412803766659
CHS 1121	CHS 10088	0.453155508939965	0.0779403551948276
CHS 1079	CHS 10063	0.451648619522419	0.0790588389812123
CHS 1142	CHS 10010	0.451461662951834	0.0791984099752087
CHS 1109	CHS 10088	0.450493027137248	0.0799243849975299
CHS 1061	CHS 10081	-0.450352714223481	0.0800299433905292
CHS 1089	CHS 10102	-0.448684809184446	0.0812924278268878
CHS 1064	CHS 10032	0.447583564745647	0.0821338101579332
CHS 1083	CHS 10040	-0.447359972808838	0.082305402927762
CHS 1069	CHS 10109	-0.446890596440986	0.0826664583306624
CHS 1120	CHS 10080	-0.446473601887755	0.082988174432722
CHS 1109	CHS 10011	0.446048112385004	0.0833173711052564
CHS 1121	CHS 10046	0.445697451607736	0.0835893780586932
CHS 1085	CHS 10032	-0.444900221145821	0.0842101611703289
CHS 1085	CHS 10111	-0.444817727346155	0.0842745854224509
CHS 1207	CHS 10092	-0.444383170252889	0.0846145407982786
CHS 1041	CHS 10065	0.443461347033081	0.085338942213126
CHS 1041	CHS 10111	0.443365804560402	0.0854142764208098
CHS 1061	CHS 10148	-0.442840051391636	0.0858296805760974
CHS 1026	CHS 10119	-0.442057681604008	0.0864505188213239
CHS 1018	CHS 10102	-0.440819521998477	0.0874396069639863
CHS 1025	CHS 10102	-0.440749083149496	0.0874961185582713
CHS 1019	CHS 10148	0.440600296945662	0.0876155724870454
CHS 1157	CHS 10034	0.440028836256112	0.0880754582884298
CHS 1024	CHS 10013	0.439624825688962	0.0884016279441946
CHS 1080	CHS 10093	0.439118323044531	0.0888117615946932
CHS 1080	CHS 10046	0.436855593775341	0.0906605955343411
CHS 1018	CHS 10088	-0.436665977893709	0.0908167643073665
CHS 1064	CHS 10062	-0.436237005553405	0.0911707766041782
CHS 1018	CHS 10084	-0.434242235299462	0.092829910750009
CHS 1083	CHS 10065	-0.434037314426627	0.0930015614111701
CHS 1021	CHS 10034	0.43393426956142	0.0930879616260062
CHS 1126	CHS 10095	-0.433919893451228	0.0931000201302466
CHS 1083	CHS 10119	0.433811655087711	0.0931908448473815
CHS 1025	CHS 10025	-0.433704795085653	0.0932805748192432
CHS 1127	CHS 10010	-0.433669055198867	0.0933105991978343
CHS 1085	CHS 10092	-0.43362165842699	0.0933504269069902
CHS 1207	CHS 10034	-0.432514585683072	0.0942841503026122
CHS 1121	CHS 10119	-0.432473247597016	0.0943191436579587
CHS 1018	CHS 10073	-0.432197433509947	0.094552861160466
CHS 1084	CHS 10149	0.431140529697118	0.0954522657030269
CHS 1069	CHS 10062	-0.431092552082534	0.0954932373926376
CHS 1020	CHS 10084	-0.431026000125749	0.095550091791376
CHS 1021	CHS 10119	-0.430918426110661	0.0956420415955463
CHS 1076	CHS 10110	0.430238114706928	0.0962249995671127
CHS 1061	CHS 10111	-0.429211541495003	0.0971094371657233
CHS 1085	CHS 10093	-0.426242772357776	0.0996995867733477
CHS 1076	CHS 10084	-0.426019029518821	0.0998967554480451
CHS 1207	CHS 10103	-0.424192244426618	0.101516902930432
CHS 1041	CHS 10148	0.423627609419704	0.102021402422699
CHS 1061	CHS 10034	-0.423486477384366	0.102147779484923
CHS 1194	CHS 10033	0.423127438140296	0.10246978035214
CHS 1127	CHS 10085	-0.423118388040036	0.102477906093028
CHS 1160	CHS 10057	-0.422427369809708	0.103099689125784
CHS 1080	CHS 10010	0.422115966623109	0.103380759975567
CHS 1019	CHS 10063	-0.422104824904306	0.103390826434536
CHS 1062	CHS 10062	-0.421912896228093	0.103564341086858
CHS 1018	CHS 10034	-0.421648137558114	0.103804035144069
CHS 1212	CHS 10032	0.421315613301066	0.104105633186746
CHS 1020	CHS 10033	-0.42121701251468	0.10419518226246
CHS 1212	CHS 10009	-0.421148888177179	0.104257084378125
CHS 1167	CHS 10119	-0.42110911221425	0.104293239334951
CHS 1127	CHS 10011	-0.419630532520045	0.105643492871765
CHS 1142	CHS 10062	0.418543311391983	0.106644171259396
CHS 1076	CHS 10009	0.418488152791094	0.106695116236873
CHS 1178	CHS 10088	0.418010918337974	0.107136608974627
CHS 1178	CHS 10046	0.416092277733335	0.108924515289663
CHS 1121	CHS 10013	-0.415733903873856	0.109260776022369
CHS 1126	CHS 10073	-0.415618809821539	0.109368922627332
CHS 1061	CHS 10102	-0.413195188082089	0.111663715608053
CHS 1062	CHS 10102	-0.412449477371585	0.112376516760072
CHS 1178	CHS 10102	0.412409434568296	0.11241488223163
CHS 1121	CHS 10040	0.412195741028983	0.112619779411002
CHS 1063	CHS 10089	0.41185606584049	0.112946009771656
CHS 1019	CHS 10091	0.411703502438402	0.11309274931943
CHS 1089	CHS 10032	-0.411430739785649	0.11335543178979
CHS 1160	CHS 10089	-0.410807182813054	0.113957545907629
CHS 1142	CHS 10032	-0.410497008141494	0.114257884889776
CHS 1142	CHS 10109	0.410020615592967	0.114720246844233
CHS 1121	CHS 10103	0.409652597028247	0.115078319735212
CHS 1019	CHS 10149	-0.409623273402521	0.115106884402742
CHS 1064	CHS 10095	-0.40943046814232	0.11529482268549
CHS 1025	CHS 10085	-0.40907682487798	0.115640095273444
CHS 1064	CHS 10111	-0.408912637102423	0.115800641659014
CHS 1127	CHS 10065	-0.408843204905438	0.115868580721477
CHS 1178	CHS 10013	-0.407661633210386	0.117029007656995
CHS 1062	CHS 10011	-0.405361825733665	0.119310826675264
CHS 1018	CHS 10025	-0.405009845978649	0.119662762504121
CHS 1061	CHS 10033	-0.404517009135642	0.120156749365939
CHS 1085	CHS 10119	-0.403234859944709	0.121448523686257
CHS 1125	CHS 10063	0.401898325942123	0.12280531728074
CHS 1142	CHS 10046	0.40183185460717	0.122873069262934
CHS 1207	CHS 10183	-0.401271864789242	0.123444876625861
CHS 1063	CHS 10091	-0.401090660805926	0.123630298658162
CHS 1021	CHS 10009	0.400998731775096	0.123724441323798
CHS 1061	CHS 10084	-0.398574343371455	0.126225156395383
CHS 1083	CHS 10118	-0.39832830593755	0.126480876783469
CHS 1121	CHS 10102	0.397959767130309	0.126864588913803
CHS 1076	CHS 10040	-0.396295786053469	0.128607088935145
CHS 1024	CHS 10009	0.396234227730669	0.12867186691064
CHS 1018	CHS 10085	-0.395584106104913	0.129357365412873
CHS 1041	CHS 10032	-0.393705686632005	0.131352130803716
CHS 1120	CHS 10062	-0.39359083370391	0.131474779879552
CHS 1076	CHS 10081	0.393225385350397	0.13186555869834
CHS 1127	CHS 10092	-0.393097611224403	0.132002377519628
CHS 1120	CHS 10010	-0.391821990065501	0.133373649323984
CHS 1167	CHS 10091	0.39159291394641	0.133620934393871
CHS 1083	CHS 10080	-0.388935101407918	0.13651305121698
CHS 1061	CHS 10088	-0.388494962905664	0.136996094326822
CHS 1025	CHS 10110	0.387919886739744	0.13762899010557
CHS 1207	CHS 10081	-0.38787535590511	0.137678081481307
CHS 1089	CHS 10183	-0.387239547759195	0.13838031170287
CHS 1160	CHS 10109	-0.387125001468919	0.138507084333498
CHS 1024	CHS 10057	-0.385429169716308	0.140393220278663
CHS 1083	CHS 10010	-0.385143869677072	0.140712250109228
CHS 1076	CHS 10033	-0.38456246701215	0.141363919886402
CHS 1025	CHS 10091	-0.38384353754024	0.142172579741883
CHS 1080	CHS 10057	0.383535060343687	0.14252052282139
CHS 1109	CHS 10006	0.383515549599981	0.142542549213573
CHS 1083	CHS 10063	0.381984799745492	0.144277903751199
CHS 1127	CHS 10046	-0.381537566887698	0.144787615517559
CHS 1084	CHS 10088	-0.381353350394277	0.144997922818561
CHS 1121	CHS 10062	0.381034708249942	0.145362184708038
CHS 1021	CHS 10088	0.380859383494016	0.145562875560822
CHS 1089	CHS 10033	-0.379786958074365	0.146794558402481
CHS 1020	CHS 10095	-0.378476907095169	0.148308728603892
CHS 1178	CHS 10040	0.378275914901351	0.148541970457734
CHS 1121	CHS 10063	-0.378223952946961	0.148602310245173
CHS 1041	CHS 10080	0.377609336108187	0.149317282287764
CHS 1061	CHS 10057	-0.377508458440842	0.14943485351345
CHS 1120	CHS 10118	-0.376915066976425	0.150127710303703
CHS 1065	CHS 10103	-0.376775210451796	0.150291325865561
CHS 1076	CHS 10102	-0.376294949850483	0.150854092329471
CHS 1121	CHS 10033	0.375378480356041	0.151931956922754
CHS 1080	CHS 10040	0.374855326280374	0.152549568485525
CHS 1024	CHS 10034	0.37477640152125	0.152642890380003
CHS 1021	CHS 10102	0.37464563236934	0.152797598755462
CHS 1109	CHS 10034	0.373819241287106	0.153777721715814
CHS 1020	CHS 10183	-0.373197784584178	0.154517574802565
CHS 1062	CHS 10080	-0.373085190025446	0.154651876555599
CHS 1212	CHS 10046	-0.372551930222741	0.155289012793417
CHS 1064	CHS 10040	-0.371502104549611	0.156548502057685
CHS 1062	CHS 10040	-0.370793048318955	0.157403044750856
CHS 1121	CHS 10091	0.369058592324657	0.159506588303141
CHS 1085	CHS 10089	-0.368482829007921	0.160209023862218
CHS 1020	CHS 10085	-0.36795797178452	0.160851159173121
CHS 1062	CHS 10057	-0.367422253566795	0.161508359714563
CHS 1018	CHS 10118	-0.366496277299222	0.162648553657335
CHS 1121	CHS 10183	0.366156304494435	0.163068525576728
CHS 1089	CHS 10118	-0.365670272324597	0.163670185543598
CHS 1207	CHS 10109	-0.365072665799657	0.164411996515144
CHS 1120	CHS 10025	-0.364822922349488	0.164722668656322
CHS 1024	CHS 10073	-0.364643424490286	0.164946199885631
CHS 1069	CHS 10010	-0.36367986651943	0.166149596221751
CHS 1065	CHS 10034	-0.363162031108395	0.16679874013162
CHS 1069	CHS 10102	-0.362850517775377	0.167190058365851
CHS 1126	CHS 10013	0.362822419911593	0.167225384541216
CHS 1079	CHS 10034	0.362574063114794	0.167537848770805
CHS 1025	CHS 10065	-0.361468377584425	0.168933663580607
CHS 1076	CHS 10148	0.361370393592253	0.169057730634953
CHS 1212	CHS 10148	-0.361210525023905	0.169260285971568
CHS 1109	CHS 10110	-0.361176198285531	0.169303799407119
CHS 1024	CHS 10080	-0.359771716025449	0.171090544838143
CHS 1207	CHS 10111	-0.359579671910705	0.171335828325231
CHS 1041	CHS 10102	0.359379105268489	0.171592246324126
CHS 1069	CHS 10103	-0.359101659268326	0.171947372158267
CHS 1018	CHS 10011	-0.358565846141686	0.172634583986234
CHS 1178	CHS 10183	0.35812018217461	0.173207561004959
CHS 1084	CHS 10040	-0.35767656776359	0.173779154490157
CHS 1080	CHS 10111	0.357155653371534	0.174451943296129
CHS 1018	CHS 10080	-0.356892000174416	0.174793122492333
CHS 1018	CHS 10081	-0.35656786355719	0.175213175389289
CHS 1157	CHS 10057	-0.355870719253661	0.176118877480995
CHS 1062	CHS 10118	-0.355825378873915	0.176177888975162
CHS 1157	CHS 10073	-0.35575163034019	0.176273902247374
CHS 1064	CHS 10183	0.355597770896215	0.176474323416182
CHS 1178	CHS 10011	-0.35482961889953	0.177477192222413
CHS 1160	CHS 10093	-0.354657819427007	0.177702001135453
CHS 1120	CHS 10040	-0.354450183430233	0.177973955131782
CHS 1063	CHS 10011	0.354273484728241	0.178205605049404
CHS 1018	CHS 10062	-0.353248404206831	0.179553402280493
CHS 1207	CHS 10013	0.352964167234656	0.179928310540293
CHS 1194	CHS 10025	0.351480986516541	0.181892998641359
CHS 1121	CHS 10081	0.351269585170549	0.182174175720644
CHS 1121	CHS 10010	0.350738025709196	0.182882446936197
CHS 1178	CHS 10089	-0.349496331537897	0.184543981163169
CHS 1089	CHS 10080	-0.349087153903838	0.185093674358888
CHS 1120	CHS 10092	-0.34903116207379	0.18516897785386
CHS 1121	CHS 10034	0.347605294183686	0.187093410573923
CHS 1041	CHS 10025	0.347241459663078	0.187586553525783
CHS 1144	CHS 10062	-0.347194581698266	0.187650154001733
CHS 1025	CHS 10046	-0.346703787072193	0.188316875291551
CHS 1126	CHS 10057	-0.34566724851849	0.189730055781486
CHS 1144	CHS 10102	-0.345631810455602	0.189778493050367
CHS 1109	CHS 10081	0.345353270485082	0.190159487174235
CHS 1121	CHS 10109	0.344517422859769	0.191305781096913
CHS 1065	CHS 10081	-0.342444929081384	0.194167464468492
CHS 1025	CHS 10118	-0.342384761142192	0.194250958030962
CHS 1142	CHS 10013	-0.342044444683194	0.194723646994958
CHS 1212	CHS 10011	-0.341448482558539	0.195553222700716
CHS 1125	CHS 10073	-0.340914335668777	0.196298703265225
CHS 1194	CHS 10091	0.340530736537828	0.196835210819287
CHS 1144	CHS 10010	-0.339021705261848	0.198955008206516
CHS 1120	CHS 10084	-0.338070884055769	0.200298241349392
CHS 1076	CHS 10025	-0.337008690382279	0.201805744475728
CHS 1212	CHS 10110	0.336685296188407	0.202266170943377
CHS 1069	CHS 10092	-0.335818873076479	0.203503071684559
CHS 1207	CHS 10093	-0.334870674703787	0.204862303870361
CHS 1020	CHS 10118	-0.334735160206711	0.205057039775038
CHS 1062	CHS 10093	-0.334287203308114	0.205701608895948
CHS 1017	CHS 10091	0.330566336888072	0.211106088083553
CHS 1062	CHS 10073	-0.3302415532283	0.211582111168336
CHS 1021	CHS 10011	-0.330215781760041	0.211619912899166
CHS 1064	CHS 10149	-0.330015531637288	0.211913788524865
CHS 1065	CHS 10062	-0.329234064720915	0.213063127904657
CHS 1084	CHS 10119	0.328958745528463	0.213469002137079
CHS 1109	CHS 10084	0.328865619832499	0.213606399606313
CHS 1160	CHS 10091	-0.328365230988371	0.214345642064688
CHS 1212	CHS 10062	-0.327912687434801	0.215015609381647
CHS 1194	CHS 10089	-0.327545000273063	0.215560936453526
CHS 1085	CHS 10148	-0.32743476861296	0.215724596237508
CHS 1019	CHS 10092	0.327427569874353	0.215735286891316
CHS 1064	CHS 10046	-0.326814821222006	0.216646505039323
CHS 1083	CHS 10095	-0.326573123668511	0.217006608407128
CHS 1065	CHS 10033	-0.325717099940916	0.218285064460431
CHS 1061	CHS 10095	-0.325596234693442	0.218465960722095
CHS 1025	CHS 10034	-0.325511436714871	0.218592932977661
CHS 1142	CHS 10119	-0.325318823656965	0.218881516961408
CHS 1057	CHS 10149	-0.324847416629848	0.219588830397595
CHS 1194	CHS 10006	-0.323547621783133	0.221546617970791
CHS 1178	CHS 10033	0.323360711675379	0.221829057149744
CHS 1109	CHS 10057	0.323074688636884	0.222261708592242
CHS 1058	CHS 10011	-0.323029006701324	0.22233085880131
CHS 1194	CHS 10073	0.322199283613146	0.223589217040764
CHS 1061	CHS 10011	-0.3216038636947	0.224495011968723
CHS 1025	CHS 10040	-0.319879297716155	0.227131662563703
CHS 1109	CHS 10073	0.317973367089524	0.230068300139685
CHS 1194	CHS 10084	0.317333556168268	0.231059461211073
CHS 1041	CHS 10081	0.316265568980982	0.232719920782353
CHS 1120	CHS 10065	-0.316240514687095	0.232758964063998
CHS 1157	CHS 10149	-0.315701250564875	0.233600324574946
CHS 1194	CHS 10149	-0.314814073761869	0.234988657756692
CHS 1160	CHS 10009	-0.314767548603966	0.235061607247133
CHS 1062	CHS 10025	-0.314646097847309	0.235252103987369
CHS 1121	CHS 10032	-0.314336657924045	0.235737901965279
CHS 1127	CHS 10095	-0.314155620009569	0.236022410135291
CHS 1061	CHS 10073	-0.314018001798058	0.236238826723791
CHS 1144	CHS 10040	-0.313487099275147	0.237074884063956
CHS 1126	CHS 10102	-0.313259477486993	0.237433907212247
CHS 1041	CHS 10085	0.313099345658993	0.237686684040303
CHS 1085	CHS 10013	-0.312678233937357	0.238352236901032
CHS 1062	CHS 10006	-0.312343203378958	0.23888257464933
CHS 1058	CHS 10009	0.312216578616206	0.239083208035892
CHS 1019	CHS 10093	0.312005453821817	0.239417963930783
CHS 1080	CHS 10062	0.311861381014868	0.23964657168436
CHS 1142	CHS 10118	0.311510465704559	0.240203958574442
CHS 1142	CHS 10006	0.310930290307887	0.241127275014228
CHS 1026	CHS 10110	-0.310918066146597	0.241146752906447
CHS 1121	CHS 10095	0.310854496096584	0.241248060830245
CHS 1026	CHS 10089	-0.310717504424658	0.241466466973971
CHS 1076	CHS 10073	-0.309815439580742	0.242907715712229
CHS 1080	CHS 10063	0.309403405713961	0.24356781333881
CHS 1120	CHS 10119	-0.308969413548641	0.24426429780506
CHS 1109	CHS 10183	0.308919165748187	0.244345017175899
CHS 1019	CHS 10103	0.308301005651819	0.245339405842863
CHS 1126	CHS 10118	-0.306014082856063	0.24904008546127
CHS 1062	CHS 10085	-0.30540936211016	0.250024398098633
CHS 1127	CHS 10093	-0.304771998215305	0.251064451847914
CHS 1064	CHS 10011	-0.304594110421907	0.251355207747981
CHS 1020	CHS 10062	-0.304147035489233	0.252086867767511
CHS 1061	CHS 10183	-0.303858510991697	0.252559751325785
CHS 1120	CHS 10111	-0.303434340825449	0.253255950108279
CHS 1072	CHS 10084	0.303346093854916	0.253400940538177
CHS 1024	CHS 10092	0.303109775722537	0.253789465645529
CHS 1058	CHS 10183	0.302186483633048	0.255310955405079
CHS 1120	CHS 10093	-0.301756210021781	0.256021920285029
CHS 1018	CHS 10119	0.301110193449969	0.257091659631194
CHS 1062	CHS 10009	0.299837296848821	0.259207496339234
CHS 1212	CHS 10010	-0.299556163176246	0.25967624206904
CHS 1144	CHS 10084	0.298831790554575	0.260886417540947
CHS 1144	CHS 10025	-0.2982346913175	0.261886562367696
CHS 1069	CHS 10183	0.296047366578032	0.265570403878982
CHS 1020	CHS 10025	-0.295033234488097	0.267289073388439
CHS 1121	CHS 10084	0.29495287675976	0.267425546795155
CHS 1194	CHS 10011	-0.294883805341395	0.267542886380442
CHS 1125	CHS 10057	-0.294842369888413	0.267613292639399
CHS 1062	CHS 10095	-0.294837927678418	0.267620841421114
CHS 1020	CHS 10065	-0.29471617710934	0.267827786427359
CHS 1085	CHS 10183	-0.294639378569672	0.267958374617382
CHS 1167	CHS 10034	0.2937613797676	0.269454083076758
CHS 1178	CHS 10009	0.293227218016826	0.27036653353995
CHS 1062	CHS 10046	-0.292679343933789	0.271304358508532
CHS 1212	CHS 10109	-0.292365643142614	0.271842226209367
CHS 1126	CHS 10084	-0.292003240671616	0.272464403559044
CHS 1089	CHS 10093	-0.291733661907209	0.272927780553928
CHS 1212	CHS 10081	-0.291704610933159	0.272977744609666
CHS 1079	CHS 10057	0.290382908151922	0.275256782277825
CHS 1126	CHS 10183	-0.29013738367893	0.275681410657173
CHS 1069	CHS 10034	-0.28951264289153	0.27676367220523
CHS 1125	CHS 10013	0.288997760937385	0.277657550792296
CHS 1212	CHS 10095	-0.288667808290281	0.278231293006239
CHS 1063	CHS 10119	0.288532801801637	0.278466257069437
CHS 1157	CHS 10092	-0.288390506195938	0.278714036762873
CHS 1109	CHS 10149	-0.287134761640928	0.280906438234042
CHS 1142	CHS 10102	0.287088751818445	0.280986963504446
CHS 1212	CHS 10085	-0.2851909742677	0.284320525749329
CHS 1062	CHS 10033	-0.284913350620715	0.284810172087116
CHS 1080	CHS 10033	0.284577426603472	0.285403319761157
CHS 1127	CHS 10006	-0.284512032339092	0.285518873857994
CHS 1018	CHS 10092	-0.28406328309617	0.286312587768314
CHS 1079	CHS 10111	0.283058572571612	0.288094436387864
CHS 1063	CHS 10088	-0.28298494059457	0.288225282802235
CHS 1089	CHS 10095	-0.282816745754652	0.288524303917601
CHS 1079	CHS 10006	0.282235805556336	0.289558541765971
CHS 1065	CHS 10025	-0.2814850281293	0.290898416437293
CHS 1089	CHS 10062	-0.28123738354757	0.291341185817191
CHS 1125	CHS 10025	-0.281026695465993	0.291718196333446
CHS 1065	CHS 10009	-0.280787505368305	0.292146561720159
CHS 1025	CHS 10081	-0.280090090169425	0.293397702410459
CHS 1121	CHS 10118	0.278961691808526	0.295428761306955
CHS 1041	CHS 10011	0.27896126477711	0.295429531519862
CHS 1089	CHS 10006	-0.27831232428962	0.296601368868961
CHS 1212	CHS 10034	-0.278269112610529	0.296679497114982
CHS 1058	CHS 10010	-0.277338632689145	0.298364802001254
CHS 1025	CHS 10084	-0.277338297997652	0.298365409220638
CHS 1212	CHS 10063	0.2773139172594	0.298409644334967
CHS 1021	CHS 10093	0.277298779230218	0.298437111926248
CHS 1089	CHS 10046	-0.27690211067233	0.299157391714923
CHS 1069	CHS 10095	-0.276837353851839	0.299275076328634
CHS 1061	CHS 10093	-0.276618691584897	0.299672660785845
CHS 1120	CHS 10006	-0.276586783713673	0.299730703672074
CHS 1142	CHS 10149	0.276423170461268	0.300028433409384
CHS 1167	CHS 10102	0.275121879320249	0.302402643945646
CHS 1109	CHS 10092	0.274581955157313	0.30339098490422
CHS 1126	CHS 10080	-0.274409855997304	0.303706415632706
CHS 1064	CHS 10009	0.274186211787932	0.304116609258725
CHS 1144	CHS 10046	-0.274066330752356	0.304336621656754
CHS 1121	CHS 10080	0.274060206834602	0.304347863132436
CHS 1085	CHS 10063	-0.273895646315362	0.304650033165733
CHS 1194	CHS 10109	-0.273815229389419	0.304797760972925
CHS 1160	CHS 10119	0.27324083016694	0.305854173218155
CHS 1025	CHS 10062	-0.273140832325568	0.306038305272587
CHS 1026	CHS 10091	0.272982192998484	0.306330551250783
CHS 1120	CHS 10149	-0.272283660243275	0.307619343412233
CHS 1167	CHS 10089	-0.271638578842955	0.308812343107203
CHS 1167	CHS 10110	-0.27140530857533	0.309244415743791
CHS 1120	CHS 10046	-0.271306418585912	0.309427690788463
CHS 1157	CHS 10010	-0.271134714273278	0.309746065591626
CHS 1082	CHS 10084	0.271021283323725	0.309956495034234
CHS 1167	CHS 10009	0.270168014958911	0.31154210653089
CHS 1079	CHS 10013	0.268994292648567	0.313730952943781
CHS 1194	CHS 10102	0.268990999558487	0.313737106753934
CHS 1109	CHS 10109	0.268824360561452	0.314048597754024
CHS 1127	CHS 10032	-0.268258178171629	0.315108286416595
CHS 1041	CHS 10119	-0.268050808635128	0.315496928462338
CHS 1018	CHS 10032	-0.268047740508809	0.315502680695276
CHS 1083	CHS 10149	0.266067836236325	0.319227423571627
CHS 1076	CHS 10065	-0.26530890222737	0.320661930122214
CHS 1021	CHS 10183	0.263620932814042	0.323865844055104
CHS 1167	CHS 10103	-0.263463580120315	0.324165453277265
CHS 1212	CHS 10119	0.263360438940293	0.324361927363659
CHS 1125	CHS 10033	-0.262769791599207	0.325488379501567
CHS 1017	CHS 10009	0.26223041709352	0.326519017352738
CHS 1084	CHS 10092	-0.261924491129309	0.327104416972833
CHS 1120	CHS 10095	-0.261071920146958	0.328739030277707
CHS 1084	CHS 10183	-0.261055600389243	0.328770365526845
CHS 1121	CHS 10009	0.260962145185605	0.328949840154752
CHS 1142	CHS 10065	0.26082938631299	0.329204891835574
CHS 1041	CHS 10095	0.260676925135404	0.329497935207504
CHS 1020	CHS 10040	-0.259905632578357	0.330982723376282
CHS 1212	CHS 10118	-0.259862112354655	0.331066616970545
CHS 1018	CHS 10095	-0.259854558497588	0.331081179725296
CHS 1069	CHS 10118	-0.259849132720532	0.331091640073526
CHS 1076	CHS 10103	0.259808062370886	0.331170825700406
CHS 1083	CHS 10085	-0.259222540093433	0.332300923415357
CHS 1212	CHS 10006	-0.259040149069664	0.332653401705341
CHS 1079	CHS 10148	0.258686138907734	0.333338152703338
CHS 1018	CHS 10093	-0.258615779142536	0.333474343576269
CHS 1076	CHS 10013	0.258170502615884	0.334336975737753
CHS 1126	CHS 10025	-0.257968797775549	0.334728157525961
CHS 1120	CHS 10085	-0.257177729076064	0.336264864025979
CHS 1127	CHS 10034	-0.257046368255358	0.336520431187241
CHS 1121	CHS 10148	0.256597042490621	0.337395448852457
CHS 1085	CHS 10065	-0.256311577808002	0.337952036958044
CHS 1178	CHS 10065	0.256203654542433	0.338162597935285
CHS 1121	CHS 10085	0.2558466320945	0.338859690483429
CHS 1126	CHS 10062	-0.25455283351713	0.341392706280761
CHS 1076	CHS 10062	-0.25430676471953	0.341875677600325
CHS 1062	CHS 10065	-0.254042647302077	0.342394505458202
CHS 1019	CHS 10032	0.252956572176776	0.344532667473426
CHS 1021	CHS 10033	0.252304438550554	0.345820152081345
CHS 1017	CHS 10073	-0.252152432683842	0.346120642597645
CHS 1178	CHS 10025	0.251486652214947	0.347438519715488
CHS 1061	CHS 10109	-0.251072343900377	0.348260049544636
CHS 1065	CHS 10011	0.250892443120845	0.348617114938485
CHS 1041	CHS 10073	0.250791499168279	0.348817557979087
CHS 1157	CHS 10080	-0.250701723308229	0.348995879292324
CHS 1125	CHS 10065	-0.250282409853826	0.349829439951701
CHS 1083	CHS 10089	0.250090481129798	0.350211352375548
CHS 1194	CHS 10148	-0.249210601330887	0.351965198929412
CHS 1018	CHS 10009	-0.249194428825883	0.351997481389598
CHS 1144	CHS 10118	-0.248891148547837	0.352603177226352
CHS 1109	CHS 10063	-0.247901129295543	0.354584464516364
CHS 1126	CHS 10091	-0.247722021268913	0.354943571918638
CHS 1121	CHS 10025	0.247574912309705	0.355238674346304
CHS 1063	CHS 10102	-0.247340357695717	0.355709478090253
CHS 1040	CHS 10084	0.247186354980041	0.356018786039914
CHS 1157	CHS 10040	-0.246926669483981	0.356540694288148
CHS 1017	CHS 10084	-0.2468651939917	0.356664308555776
CHS 1069	CHS 10111	-0.245884318011378	0.358639885216934
CHS 1021	CHS 10032	0.245871870550655	0.358664994758145
CHS 1025	CHS 10057	0.245683115787342	0.359045879086495
CHS 1063	CHS 10046	-0.24537566806156	0.359666754538298
CHS 1020	CHS 10092	-0.245195574591428	0.360030722306398
CHS 1212	CHS 10057	0.245058899113545	0.360307079586159
CHS 1080	CHS 10118	0.244725825862164	0.360981047336148
CHS 1080	CHS 10095	0.24464726510183	0.361140115895889
CHS 1063	CHS 10110	0.244623158890122	0.361188933589599
CHS 1144	CHS 10006	-0.243937569678012	0.362578863934431
CHS 1079	CHS 10081	0.243591133614013	0.363282341037195
CHS 1082	CHS 10183	0.243526118475988	0.36341444598962
CHS 1024	CHS 10111	0.243469862505149	0.363528774630795
CHS 1040	CHS 10065	0.243092131458874	0.364296952269249
CHS 1120	CHS 10102	-0.242837283453976	0.36481573576627
CHS 1057	CHS 10119	-0.242498506073309	0.365506004892186
CHS 1026	CHS 10010	0.24237190298561	0.36576414820018
CHS 1064	CHS 10103	-0.241436406342214	0.367674752328589
CHS 1076	CHS 10091	-0.241113497238781	0.368335522053957
CHS 1144	CHS 10085	-0.239603041388276	0.371435074387437
CHS 1144	CHS 10095	-0.238793865502818	0.37310144556421
CHS 1109	CHS 10148	0.238518366796351	0.373669728506948
CHS 1024	CHS 10063	0.237617925644343	0.375530421480485
CHS 1089	CHS 10089	-0.23759626210997	0.375575250011552
CHS 1020	CHS 10102	-0.237547172632235	0.3756768421334
CHS 1121	CHS 10073	0.237252056477437	0.376287911246003
CHS 1069	CHS 10081	-0.237247378587719	0.376297601692709
CHS 1065	CHS 10095	-0.237060410828756	0.37668502527691
CHS 1079	CHS 10119	0.236941302355826	0.37693194872643
CHS 1082	CHS 10110	0.236820464248602	0.377182548428614
CHS 1026	CHS 10040	0.236712280065181	0.377406983197215
CHS 1079	CHS 10089	0.236662212484742	0.377510876220509
CHS 1080	CHS 10073	0.236601205108738	0.377637491082999
CHS 1018	CHS 10183	-0.236065007546869	0.378751316074173
CHS 1080	CHS 10006	0.236060336856219	0.378761026221406
CHS 1089	CHS 10103	-0.235664356724238	0.37958474499207
CHS 1058	CHS 10092	-0.235514563097186	0.379896600831125
CHS 1040	CHS 10062	0.235496430478229	0.379934360676328
CHS 1040	CHS 10081	-0.235097634965052	0.380765340856454
CHS 1089	CHS 10010	-0.234907990998839	0.381160854174236
CHS 1127	CHS 10103	-0.234851555289297	0.381278597290715
CHS 1040	CHS 10118	0.234833113386074	0.381317077353845
CHS 1167	CHS 10073	-0.23480879939611	0.381367813089315
CHS 1142	CHS 10183	-0.234504679791539	0.382002726858163
CHS 1080	CHS 10080	0.234236534998632	0.382563012836178
CHS 1024	CHS 10110	0.2339279086754	0.38320843787371
CHS 1126	CHS 10033	-0.233728281465551	0.38362623011957
CHS 1142	CHS 10080	0.233520279622539	0.384061812624067
CHS 1157	CHS 10111	-0.233272922483377	0.384580159810549
CHS 1057	CHS 10073	-0.233100293981359	0.384942135002459
CHS 1076	CHS 10034	0.232208895932293	0.386814199260496
CHS 1058	CHS 10093	-0.23098910329052	0.389383912909566
CHS 1083	CHS 10088	-0.230366501809566	0.390699081023667
CHS 1121	CHS 10093	-0.230312573173734	0.39081311118982
CHS 1076	CHS 10109	0.23026151757707	0.390921082957943
CHS 1069	CHS 10033	-0.230072082842809	0.391321837835386
CHS 1062	CHS 10013	0.229618748213562	0.392281779493717
CHS 1065	CHS 10092	-0.229389595839363	0.392767494499426
CHS 1064	CHS 10006	-0.229260805388964	0.393040622793045
CHS 1017	CHS 10011	-0.22919431279217	0.393181674864437
CHS 1160	CHS 10092	-0.227444859380619	0.396902596882011
CHS 1018	CHS 10103	-0.227134726647464	0.39756418180628
CHS 1178	CHS 10010	0.226492424376264	0.39893623689672
CHS 1178	CHS 10092	-0.225807588165516	0.400401934475117
CHS 1065	CHS 10111	-0.225306744408711	0.401475664873264
CHS 1127	CHS 10084	-0.224753978876619	0.402662486746022
CHS 1120	CHS 10033	-0.224383943944117	0.403458016915699
CHS 1142	CHS 10011	0.224360444465223	0.403508566149275
CHS 1167	CHS 10046	0.22409994205567	0.404069152948907
CHS 1080	CHS 10119	-0.22408169500132	0.404108435106154
CHS 1127	CHS 10089	-0.224044941570822	0.404187563847502
CHS 1089	CHS 10040	-0.223971780759559	0.404345100802015
CHS 1058	CHS 10006	-0.223802899031253	0.404708877853361
CHS 1157	CHS 10103	-0.223710588657426	0.404907791012031
CHS 1167	CHS 10149	-0.22364761315965	0.405043522280577
CHS 1109	CHS 10103	0.223355838040262	0.405672701120972
CHS 1144	CHS 10033	-0.222255096962649	0.408050981587421
CHS 1076	CHS 10046	-0.222024029641227	0.408551164462409
CHS 1125	CHS 10102	-0.220626887300957	0.4115824031053
CHS 1207	CHS 10089	-0.220192196234949	0.412527918764133
CHS 1144	CHS 10057	-0.220113538208553	0.412699133353067
CHS 1058	CHS 10085	-0.220043556952857	0.412851492681338
CHS 1069	CHS 10025	-0.219095499918879	0.414918463926919
CHS 1065	CHS 10089	0.218990022651688	0.415148762587286
CHS 1079	CHS 10073	-0.218329678317791	0.416592079328683
CHS 1062	CHS 10092	-0.218287106803247	0.416685218117803
CHS 1057	CHS 10032	0.21790364445871	0.417524655950679
CHS 1084	CHS 10073	-0.21713766401235	0.419204110722257
CHS 1126	CHS 10093	-0.216801683239868	0.419941878726626
CHS 1142	CHS 10040	0.21663925392515	0.420298794166758
CHS 1084	CHS 10093	-0.216399333242046	0.420826275265386
CHS 1085	CHS 10103	-0.216236185597241	0.421185162903493
CHS 1083	CHS 10148	0.215148359669531	0.423582204352528
CHS 1069	CHS 10011	-0.215052497651675	0.423793777007921
CHS 1126	CHS 10011	-0.215043095585933	0.423814530830975
CHS 1126	CHS 10032	-0.214109575987372	0.425877779137309
CHS 1085	CHS 10057	-0.213967659740787	0.426191894910904
CHS 1018	CHS 10149	0.212806990109142	0.428765406933279
CHS 1079	CHS 10065	0.212476300060692	0.429500100104662
CHS 1021	CHS 10046	0.212315279888829	0.429858073169144
CHS 1082	CHS 10009	-0.212122119091535	0.430287702815162
CHS 1024	CHS 10025	-0.211732817476072	0.431154262496965
CHS 1061	CHS 10110	-0.21080981811095	0.433212384337568
CHS 1058	CHS 10095	-0.210679759683203	0.433502796146685
CHS 1085	CHS 10073	-0.210506511518856	0.433889802992154
CHS 1109	CHS 10089	-0.210364902799508	0.434206264378238
CHS 1026	CHS 10109	0.210285600340566	0.434383537992208
CHS 1167	CHS 10033	0.210279077277764	0.434398121372944
CHS 1069	CHS 10032	0.210228279681212	0.434511696355295
CHS 1212	CHS 10073	0.209644633715155	0.435817723884059
CHS 1018	CHS 10089	-0.209320871845715	0.436543073253548
CHS 1040	CHS 10013	0.20852658484236	0.438325190665426
CHS 1064	CHS 10057	-0.208378195890866	0.438658537595512
CHS 1127	CHS 10111	-0.2080792125264	0.439330578647687
CHS 1019	CHS 10119	-0.207878900095998	0.439781125224563
CHS 1207	CHS 10091	-0.20769022101373	0.440205721109184
CHS 1057	CHS 10092	-0.207436377063518	0.440777290685468
CHS 1082	CHS 10065	0.207260363496761	0.441173834571222
CHS 1084	CHS 10032	-0.206752618473063	0.442318758012944
CHS 1065	CHS 10032	0.206749975417144	0.442324721833902
CHS 1194	CHS 10119	-0.206457325769273	0.4429853124004
CHS 1082	CHS 10091	0.206343136098706	0.443243205582284
CHS 1063	CHS 10040	-0.206012075306681	0.443991324705472
CHS 1020	CHS 10081	-0.205737104450322	0.444613180164208
CHS 1142	CHS 10095	0.204946843469553	0.446402834522767
CHS 1020	CHS 10088	-0.204844210997174	0.446635526654211
CHS 1069	CHS 10088	-0.204226567570866	0.448037164172572
CHS 1121	CHS 10110	-0.204045676283844	0.448448086075638
CHS 1127	CHS 10148	-0.203682640540553	0.449273349713475
CHS 1127	CHS 10013	0.203390575570688	0.449937835320315
CHS 1058	CHS 10040	-0.20299444833751	0.45083986581307
CHS 1167	CHS 10040	0.202639892303299	0.451648003891349
CHS 1178	CHS 10110	-0.202549681228366	0.451853737648473
CHS 1089	CHS 10111	-0.20239907716269	0.45219730740109
CHS 1082	CHS 10073	0.202360390401128	0.452285583822352
CHS 1020	CHS 10010	-0.202098139477507	0.45288422249739
CHS 1089	CHS 10085	-0.20189194632674	0.453355177266931
CHS 1025	CHS 10095	-0.200809502593335	0.455831550225153
CHS 1057	CHS 10103	-0.200736019693756	0.455999906104203
CHS 1065	CHS 10085	-0.200578402426301	0.45636112606097
CHS 1109	CHS 10032	-0.200421703223181	0.456720383605788
CHS 1167	CHS 10088	0.200006192527759	0.457673690058505
CHS 1212	CHS 10065	-0.19914885543623	0.4596438090729
CHS 1065	CHS 10063	-0.198807664268215	0.460429020860662
CHS 1167	CHS 10148	-0.198795390594092	0.460457279702938
CHS 1085	CHS 10084	-0.198476263544458	0.461192338433263
CHS 1079	CHS 10103	0.198435333891354	0.461286655530278
CHS 1212	CHS 10093	0.197983199980622	0.462329176186101
CHS 1064	CHS 10063	-0.197517350069955	0.463404542677924
CHS 1024	CHS 10119	-0.197319721857179	0.463861120619224
CHS 1057	CHS 10006	-0.197266767728266	0.4639834976477
CHS 1167	CHS 10025	0.197092769696483	0.46438571960138
CHS 1069	CHS 10063	-0.196793825895405	0.465077174162149
CHS 1157	CHS 10119	-0.196714115363358	0.465261629772672
CHS 1058	CHS 10111	-0.196492867888119	0.465773800704433
CHS 1025	CHS 10092	0.19539663071971	0.468315603119659
CHS 1064	CHS 10089	0.195330243462902	0.468469751329043
CHS 1025	CHS 10010	-0.195226019630868	0.468711804666583
CHS 1020	CHS 10009	0.195057974474903	0.469102208448706
CHS 1142	CHS 10057	0.194616211589082	0.470129276712146
CHS 1065	CHS 10013	0.194465957528716	0.470478858255213
CHS 1072	CHS 10102	-0.193902061614397	0.471791956063233
CHS 1127	CHS 10081	-0.193799275067476	0.472031499723489
CHS 1084	CHS 10148	0.193500129813893	0.472728995123337
CHS 1194	CHS 10040	0.193392430789123	0.472980232463303
CHS 1207	CHS 10063	0.193350735760151	0.473077515006244
CHS 1040	CHS 10111	0.193335240638396	0.473113670605316
CHS 1062	CHS 10111	-0.192566666073854	0.474908720009528
CHS 1024	CHS 10109	0.1919936855416	0.476249105094428
CHS 1076	CHS 10093	0.191911996171549	0.476440352523856
CHS 1041	CHS 10089	0.191650725717411	0.477052277769711
CHS 1065	CHS 10006	-0.191643700723032	0.477068736381666
CHS 1021	CHS 10092	-0.19127049378974	0.477943506474903
CHS 1057	CHS 10080	-0.190394955519059	0.479998757295342
CHS 1125	CHS 10111	0.189778026444597	0.481449510604183
CHS 1062	CHS 10089	-0.189707808241348	0.481614767987484
CHS 1212	CHS 10183	0.189102172702716	0.483041258105466
CHS 1072	CHS 10093	0.189069015308735	0.483119414508769
CHS 1125	CHS 10118	-0.188865930751013	0.48359824494322
CHS 1057	CHS 10010	-0.188842858219826	0.483652659555614
CHS 1167	CHS 10062	0.188167886860688	0.485245827078754
CHS 1025	CHS 10011	-0.187692913545752	0.486368440033184
CHS 1026	CHS 10093	-0.187260652093674	0.487391184872116
CHS 1120	CHS 10089	-0.18694898305214	0.488129243277041
CHS 1069	CHS 10085	-0.186461795015678	0.489284016783787
CHS 1065	CHS 10065	-0.18646082275147	0.489286322630482
CHS 1021	CHS 10081	0.186033562185137	0.490300127437583
CHS 1018	CHS 10040	-0.185801526467011	0.490851122296334
CHS 1020	CHS 10057	-0.185001257561394	0.492753714902215
CHS 1121	CHS 10089	-0.184888150960122	0.493022902020747
CHS 1040	CHS 10033	-0.184340002211906	0.494328454549603
CHS 1024	CHS 10118	-0.18429772002441	0.494429228252928
CHS 1126	CHS 10010	-0.184140610091915	0.494803763345155
CHS 1084	CHS 10085	-0.183865431540223	0.495460087085409
CHS 1142	CHS 10089	-0.183813297697285	0.495584477135131
CHS 1026	CHS 10057	-0.183557565407672	0.496194862386562
CHS 1167	CHS 10093	0.182897329934259	0.497772366094169
CHS 1212	CHS 10013	0.182816978965161	0.497964510699443
CHS 1083	CHS 10034	-0.182672060342379	0.498311145599326
CHS 1057	CHS 10183	0.182407175290107	0.498945025961713
CHS 1085	CHS 10034	-0.180565362069014	0.503363052781905
CHS 1057	CHS 10111	-0.179889928412502	0.504987824366193
CHS 1063	CHS 10032	0.178991623734673	0.507152512499082
CHS 1065	CHS 10084	0.178794488137509	0.50762813810748
CHS 1076	CHS 10010	-0.178078067047074	0.509358383916842
CHS 1064	CHS 10110	0.177662965590299	0.510362158635311
CHS 1212	CHS 10040	-0.17758701261775	0.510545923152435
CHS 1072	CHS 10033	-0.177322832672409	0.511185332814973
CHS 1157	CHS 10006	-0.177156309841923	0.511588568205645
CHS 1041	CHS 10088	0.176998586090383	0.511970632532377
CHS 1084	CHS 10095	-0.176995027629193	0.511979253945144
CHS 1160	CHS 10032	-0.176514273491296	0.513144639491743
CHS 1082	CHS 10081	-0.176496724396727	0.513187203064882
CHS 1085	CHS 10081	-0.176307043640545	0.513647358946502
CHS 1194	CHS 10088	0.176205433844994	0.51389393756862
CHS 1064	CHS 10065	-0.175802174133023	0.514873075299339
CHS 1065	CHS 10148	-0.17562119001482	0.515312794780579
CHS 1194	CHS 10013	-0.175227937787415	0.516268837890114
CHS 1021	CHS 10073	-0.174844021163484	0.517202972165287
CHS 1069	CHS 10006	-0.174413540224682	0.518251328744842
CHS 1069	CHS 10040	-0.174314565895919	0.518492500249726
CHS 1063	CHS 10065	-0.174218357008875	0.518726982543837
CHS 1018	CHS 10010	-0.174005765343348	0.519245287834578
CHS 1041	CHS 10033	0.173861863630072	0.519596259519942
CHS 1065	CHS 10149	0.173540650009666	0.520380081220346
CHS 1144	CHS 10103	-0.173179065466865	0.521263062542085
CHS 1085	CHS 10009	0.17299834842549	0.521704626015253
CHS 1017	CHS 10110	0.172738309814606	0.52234030325147
CHS 1040	CHS 10006	0.172663371200418	0.522523559988466
CHS 1089	CHS 10013	0.172369354565661	0.52324283873138
CHS 1069	CHS 10046	-0.172268645774476	0.523489315217612
CHS 1089	CHS 10065	-0.171599022039173	0.52512950817046
CHS 1057	CHS 10091	0.171292439272273	0.525881238202064
CHS 1120	CHS 10088	0.171118106401415	0.526308913969057
CHS 1144	CHS 10013	0.170853504043081	0.526958341445971
CHS 1083	CHS 10111	0.170713513232713	0.527302075106428
CHS 1167	CHS 10063	0.170384443845221	0.528110472419297
CHS 1082	CHS 10034	-0.170231240839384	0.528487024681028
CHS 1084	CHS 10011	0.169797602191054	0.52955350757786
CHS 1072	CHS 10095	-0.168979550594081	0.531568050139849
CHS 1076	CHS 10006	0.16885039757725	0.531886418723547
CHS 1125	CHS 10110	0.168055481978911	0.533847811824218
CHS 1084	CHS 10009	-0.168015530729105	0.533946474017596
CHS 1018	CHS 10063	0.167972566747939	0.534052585472441
CHS 1121	CHS 10006	0.16761012500996	0.534948111969216
CHS 1080	CHS 10085	0.167520501008292	0.535169659963255
CHS 1026	CHS 10183	-0.166634794335576	0.537361307830874
CHS 1057	CHS 10040	-0.166448926224055	0.537821739276504
CHS 1024	CHS 10149	-0.166292240357532	0.538210017229279
CHS 1076	CHS 10080	-0.166057047865783	0.538793074172563
CHS 1085	CHS 10040	-0.165642135058601	0.539822354183357
CHS 1058	CHS 10119	-0.16508486100246	0.54120616544597
CHS 1017	CHS 10080	-0.164684058791894	0.542202400821387
CHS 1125	CHS 10084	-0.164467041430199	0.54274215864192
CHS 1082	CHS 10085	-0.164200603663605	0.543405158108495
CHS 1017	CHS 10103	-0.164064827891325	0.543743158018628
CHS 1178	CHS 10034	0.163665694313955	0.544737297799995
CHS 1063	CHS 10013	0.163239867112124	0.54579880777147
CHS 1076	CHS 10032	0.163204943853994	0.545885905522345
CHS 1084	CHS 10013	0.162508555118855	0.547623958549376
CHS 1058	CHS 10062	-0.162280936759992	0.548192576861429
CHS 1026	CHS 10062	0.162185620286768	0.548430765919905
CHS 1144	CHS 10080	-0.16061194384886	0.552369816376528
CHS 1080	CHS 10013	-0.160415824699143	0.552861582401946
CHS 1017	CHS 10093	0.160048187710551	0.553783940390798
CHS 1069	CHS 10110	0.159797403974253	0.554413510986941
CHS 1063	CHS 10093	0.159770115568639	0.554482034892129
CHS 1017	CHS 10046	0.15940055948607	0.555410389129827
CHS 1083	CHS 10011	-0.159099973392821	0.556165982086576
CHS 1125	CHS 10093	0.159068622814136	0.556244814685353
CHS 1058	CHS 10063	-0.159044791371155	0.55630474327929
CHS 1026	CHS 10084	0.158984439993506	0.556456520546161
CHS 1082	CHS 10111	0.15884490157537	0.556807513403204
CHS 1063	CHS 10033	-0.158582499567202	0.557467814880954
CHS 1072	CHS 10148	0.158515558129793	0.557636318723682
CHS 1126	CHS 10149	0.157880155117744	0.55923683937616
CHS 1058	CHS 10084	0.157487004862395	0.560228138572815
CHS 1058	CHS 10034	0.15735993324708	0.560548701856588
CHS 1026	CHS 10025	-0.157311369212351	0.560671235076903
CHS 1064	CHS 10102	-0.156845406537041	0.561847503111358
CHS 1026	CHS 10065	0.156672284005448	0.562284800319813
CHS 1020	CHS 10109	0.156423579708878	0.562913267953294
CHS 1069	CHS 10149	-0.155847829454858	0.564369323729201
CHS 1142	CHS 10103	0.155789557320671	0.564516781943408
CHS 1207	CHS 10088	-0.155629316459116	0.564922357908206
CHS 1167	CHS 10010	0.1555959184345	0.565006905300414
CHS 1125	CHS 10062	-0.155535745549776	0.5651592471225
CHS 1076	CHS 10063	0.155221400779629	0.565955369848084
CHS 1026	CHS 10046	0.155174931420571	0.566073100646691
CHS 1194	CHS 10110	-0.155111710328171	0.566233288967703
CHS 1085	CHS 10011	-0.155091786859656	0.566283774651032
CHS 1142	CHS 10025	0.154643956425941	0.567419074068903
CHS 1017	CHS 10092	-0.153740894046867	0.569711375516296
CHS 1061	CHS 10091	-0.15362299471118	0.570010936290326
CHS 1125	CHS 10080	-0.153447412177616	0.570457183182763
CHS 1089	CHS 10084	-0.152741086842944	0.572253816311295
CHS 1120	CHS 10183	-0.15263555048806	0.572522467012631
CHS 1126	CHS 10148	-0.151547480943155	0.575295324727382
CHS 1017	CHS 10149	-0.151500010277252	0.575416428101255
CHS 1142	CHS 10063	-0.15130658748905	0.575909983446684
CHS 1063	CHS 10103	-0.151159495588706	0.576285435421726
CHS 1120	CHS 10032	-0.151139701317616	0.576335968114092
CHS 1127	CHS 10009	0.151034888338829	0.576603575564679
CHS 1069	CHS 10148	-0.150656020442325	0.577571331025264
CHS 1120	CHS 10034	0.150609105076869	0.577691215814411
CHS 1079	CHS 10010	0.150499812935647	0.577970534913799
CHS 1127	CHS 10063	0.150499260203044	0.577971947681856
CHS 1020	CHS 10149	0.15044745573378	0.578104364765785
CHS 1041	CHS 10057	0.149790609106906	0.579784424176545
CHS 1024	CHS 10084	-0.149621130751649	0.58021823980064
CHS 1021	CHS 10013	-0.147727721644931	0.58507397519653
CHS 1040	CHS 10010	0.147447638495322	0.58579368250796
CHS 1157	CHS 10062	-0.146855460673892	0.58731655456421
CHS 1064	CHS 10148	-0.146476469794496	0.588292038333816
CHS 1040	CHS 10063	0.145956683521643	0.589630995103527
CHS 1064	CHS 10118	-0.145908977986879	0.589753945881819
CHS 1080	CHS 10032	0.145678631767868	0.590347761442338
CHS 1072	CHS 10089	0.145486318906424	0.590843716989031
CHS 1121	CHS 10149	-0.145294884962194	0.591337574877502
CHS 1018	CHS 10013	0.144929659331829	0.592280244495359
CHS 1018	CHS 10148	-0.144729647893897	0.592796745557826
CHS 1142	CHS 10085	0.144542206460284	0.593280952749571
CHS 1082	CHS 10092	0.144424492406259	0.593585119235937
CHS 1021	CHS 10040	0.144095430544484	0.594435732660495
CHS 1144	CHS 10110	0.143924265596132	0.594878383600959
CHS 1020	CHS 10089	-0.143774238583462	0.595266479479828
CHS 1072	CHS 10080	0.142897525637118	0.59753644426799
CHS 1084	CHS 10062	-0.142249603682806	0.59921627005095
CHS 1069	CHS 10009	-0.142174373024878	0.599411438833403
CHS 1020	CHS 10148	-0.141918643116701	0.600075062866066
CHS 1057	CHS 10057	-0.141759359368078	0.600488556392629
CHS 1126	CHS 10046	-0.141715642895942	0.600602062413587
CHS 1144	CHS 10065	-0.140912328687234	0.602689328813342
CHS 1157	CHS 10065	-0.140479007935872	0.603816436963751
CHS 1084	CHS 10111	-0.140084669559707	0.604842878559022
CHS 1157	CHS 10095	-0.139638504107595	0.606005060301671
CHS 1126	CHS 10103	-0.13887171905428	0.608004468822955
CHS 1212	CHS 10088	-0.138660844928435	0.608554785161531
CHS 1040	CHS 10092	0.138236464530627	0.609662883587267
CHS 1017	CHS 10063	0.13816988813558	0.609836793262505
CHS 1072	CHS 10025	-0.138077280894596	0.610078732795677
CHS 1084	CHS 10046	-0.138063921904702	0.610113636730475
CHS 1194	CHS 10057	0.137221519520585	0.612316226369071
CHS 1120	CHS 10091	0.136438120144773	0.614367340368554
CHS 1157	CHS 10032	0.136321776269464	0.614672183612222
CHS 1178	CHS 10111	-0.13561229585058	0.616532436310506
CHS 1082	CHS 10118	-0.135581175874386	0.616614082859669
CHS 1121	CHS 10092	0.135471629293232	0.616901523401873
CHS 1069	CHS 10093	-0.135420382747807	0.617036007712247
CHS 1026	CHS 10073	-0.135345288634831	0.617233094871603
CHS 1040	CHS 10080	0.13525414532127	0.61747233662234
CHS 1085	CHS 10006	-0.133931712689651	0.620947631732576
CHS 1144	CHS 10034	-0.132862561897035	0.623762820462083
CHS 1021	CHS 10025	0.132604986473872	0.624441776238995
CHS 1084	CHS 10089	0.132393189804877	0.625000273822979
CHS 1063	CHS 10010	-0.132184695953934	0.625550248896483
CHS 1084	CHS 10006	0.13186171219062	0.626402596436622
CHS 1069	CHS 10080	-0.131672394017771	0.626902409413416
CHS 1207	CHS 10119	0.131303906615067	0.627875677640966
CHS 1109	CHS 10093	0.13121001830298	0.628123752365754
CHS 1157	CHS 10025	-0.130661590884835	0.629573569902558
CHS 1063	CHS 10025	-0.130512209418506	0.629968693404122
CHS 1020	CHS 10046	-0.130259077646549	0.630638457754004
CHS 1127	CHS 10119	-0.130117642912753	0.631012799033893
CHS 1065	CHS 10093	-0.130111159144751	0.631029961913028
CHS 1062	CHS 10091	-0.129715400432865	0.632077890648981
CHS 1064	CHS 10085	-0.128945483563601	0.634118432343461
CHS 1072	CHS 10092	-0.127870862078448	0.636970677925844
CHS 1089	CHS 10119	-0.127736526915467	0.637327565652438
CHS 1178	CHS 10063	-0.127450744378157	0.638087051516761
CHS 1085	CHS 10080	-0.127243404034476	0.638638283399305
CHS 1194	CHS 10081	-0.126680020962991	0.640136980341594
CHS 1212	CHS 10080	-0.126588695546726	0.640380044878523
CHS 1084	CHS 10065	0.126540325567521	0.640508796490725
CHS 1084	CHS 10010	-0.126474452997824	0.640684152099682
CHS 1080	CHS 10109	0.126083372632777	0.641725591446579
CHS 1080	CHS 10183	0.125348045792769	0.643685447180183
CHS 1082	CHS 10011	-0.125152676242944	0.644206533703685
CHS 1064	CHS 10034	0.124828840413804	0.64507060548447
CHS 1125	CHS 10095	-0.12480338648707	0.645138540740805
CHS 1144	CHS 10183	-0.124635784124605	0.645585928727127
CHS 1041	CHS 10093	0.124515429715966	0.645907266066059
CHS 1017	CHS 10033	-0.123742506403553	0.647972310901336
CHS 1085	CHS 10085	-0.123315942406901	0.649113008213971
CHS 1072	CHS 10040	-0.122375830582435	0.651629590097644
CHS 1040	CHS 10034	-0.122114999163459	0.652328435231757
CHS 1058	CHS 10081	-0.121608036068678	0.653687515902469
CHS 1018	CHS 10006	-0.120867736842363	0.655673963446316
CHS 1069	CHS 10065	0.12081268413827	0.655821773218235
CHS 1082	CHS 10006	-0.119591716224513	0.659102991357387
CHS 1058	CHS 10057	-0.119575773836608	0.659145873508964
CHS 1076	CHS 10088	0.119457196899127	0.659464855331813
CHS 1041	CHS 10183	-0.119390711278325	0.659643731252632
CHS 1017	CHS 10032	0.119150407790001	0.660290398710574
CHS 1063	CHS 10073	0.119045931678617	0.660571618941132
CHS 1178	CHS 10085	0.119011376985255	0.660664639803251
CHS 1019	CHS 10111	0.118871569923446	0.661041046428344
CHS 1017	CHS 10118	-0.118850934265238	0.661096610863313
CHS 1041	CHS 10063	0.118701645321521	0.661498641900168
CHS 1020	CHS 10111	0.118611338697019	0.661741877269388
CHS 1064	CHS 10093	0.118564820829908	0.661867182675484
CHS 1072	CHS 10149	0.117752259749992	0.664057336701599
CHS 1069	CHS 10073	-0.117500005664786	0.664737774897524
CHS 1076	CHS 10149	0.117400512018729	0.665006219746018
CHS 1144	CHS 10081	-0.117147848881027	0.665688104221489
CHS 1082	CHS 10062	-0.117115046449718	0.665776649082541
CHS 1061	CHS 10089	-0.116923132436279	0.666294772849342
CHS 1142	CHS 10093	-0.116838922862884	0.666522164028276
CHS 1069	CHS 10091	-0.116815528500014	0.666585340677462
CHS 1017	CHS 10034	0.116435831162448	0.667611009582
CHS 1144	CHS 10092	-0.115681256485603	0.669650963549303
CHS 1026	CHS 10009	-0.11540514866154	0.670397949070487
CHS 1144	CHS 10011	-0.115387250696473	0.67044638044548
CHS 1125	CHS 10148	0.115081367917424	0.671274278295583
CHS 1017	CHS 10062	-0.114605440995841	0.672563119690033
CHS 1061	CHS 10032	-0.114450330012845	0.672983355336026
CHS 1142	CHS 10034	0.113835693424402	0.674649455280197
CHS 1084	CHS 10109	0.113599723328751	0.675289478183992
CHS 1021	CHS 10110	0.113239246317421	0.676267604450769
CHS 1157	CHS 10013	0.112826782254045	0.677387388990778
CHS 1021	CHS 10065	0.111623221621283	0.680658508811851
CHS 1125	CHS 10091	0.111053017484577	0.682210117674408
CHS 1058	CHS 10080	-0.110597497518184	0.683450512472845
CHS 1157	CHS 10102	-0.110142928965784	0.684689073568254
CHS 1063	CHS 10183	-0.10994353773908	0.6852325919454
CHS 1109	CHS 10111	0.109917981406958	0.68530226614335
CHS 1142	CHS 10092	-0.109911994693581	0.685318588056639
CHS 1142	CHS 10111	-0.109747032237528	0.685768385776993
CHS 1160	CHS 10111	-0.109428132678522	0.686638199087913
CHS 1079	CHS 10046	0.108272456646024	0.689793441479168
CHS 1144	CHS 10109	-0.108230918258532	0.689906939736452
CHS 1063	CHS 10149	0.10801765352749	0.690489755478437
CHS 1021	CHS 10010	0.107735902918231	0.691259981248357
CHS 1058	CHS 10110	-0.107592410379836	0.691652358059177
CHS 1062	CHS 10032	-0.107531890312967	0.691817870748571
CHS 1024	CHS 10006	-0.107151323021156	0.692858960744618
CHS 1026	CHS 10088	0.106937391936832	0.693444422742829
CHS 1024	CHS 10183	-0.10645431459339	0.694767050995842
CHS 1025	CHS 10032	0.106193773076142	0.695480736455125
CHS 1058	CHS 10046	-0.106185964470766	0.695502129792924
CHS 1126	CHS 10081	-0.106106234529223	0.695720579270908
CHS 1020	CHS 10091	0.105586744073445	0.697144462823643
CHS 1019	CHS 10089	0.105456232203056	0.697502335044192
CHS 1072	CHS 10013	0.10521236892691	0.698171184494733
CHS 1018	CHS 10046	-0.104902369586346	0.699021727456034
CHS 1126	CHS 10085	-0.104899561150564	0.699029434476705
CHS 1021	CHS 10063	0.104138222019165	0.701119745322703
CHS 1126	CHS 10063	0.103562529835623	0.702701685530587
CHS 1072	CHS 10006	0.102999288688835	0.704250519276749
CHS 1063	CHS 10057	-0.102974207452177	0.70431951453486
CHS 1084	CHS 10063	-0.102038552990648	0.706894919831174
CHS 1021	CHS 10089	-0.101937640321124	0.707172862388691
CHS 1065	CHS 10118	-0.101141090555505	0.709368004384986
CHS 1120	CHS 10013	0.100971259404822	0.709836305190192
CHS 1125	CHS 10081	0.100965757986096	0.7098514767029
CHS 1194	CHS 10103	-0.100904194471527	0.710021260175398
CHS 1079	CHS 10118	0.10088624519181	0.710070764159984
CHS 1126	CHS 10119	0.100663635028784	0.710684811658044
CHS 1157	CHS 10011	-0.100533061899136	0.711045062007529
CHS 1018	CHS 10057	-0.100177231487331	0.712027086426953
CHS 1079	CHS 10091	0.0995176456046603	0.713848539796937
CHS 1079	CHS 10102	0.0995058117381593	0.713881232407657
CHS 1072	CHS 10110	0.0985468498756296	0.716532036965231
CHS 1076	CHS 10118	-0.0983745028890423	0.717008768848261
CHS 1085	CHS 10118	-0.098014061507216	0.718006108239715
CHS 1021	CHS 10084	-0.0974855109163539	0.719469376700325
CHS 1063	CHS 10092	0.0974780266830464	0.719490103033809
CHS 1089	CHS 10091	-0.097397428862933	0.719713316834534
CHS 1057	CHS 10093	0.0973660638885878	0.719800187145417
CHS 1157	CHS 10063	-0.097143018206123	0.720418040462752
CHS 1020	CHS 10034	0.0971168724169641	0.7204904768928
CHS 1026	CHS 10095	-0.0969270647013909	0.721016402462075
CHS 1057	CHS 10084	0.0969141914820422	0.721052076256097
CHS 1062	CHS 10109	-0.0969008153683093	0.721089144223769
CHS 1194	CHS 10095	-0.0967235906668266	0.721580325306662
CHS 1063	CHS 10109	-0.0966051491401887	0.721908644758192
CHS 1089	CHS 10092	-0.0961719969748383	0.723109728026551
CHS 1125	CHS 10046	-0.0957690199048533	0.72422768342026
CHS 1017	CHS 10111	0.0956335670261331	0.724603579775826
CHS 1079	CHS 10084	-0.0956270375746143	0.724621701198978
CHS 1157	CHS 10118	-0.0941621903855019	0.728690592444244
CHS 1082	CHS 10025	-0.0940626996536923	0.728967194565922
CHS 1178	CHS 10103	-0.0940454327863782	0.729015202753997
CHS 1026	CHS 10102	0.0936456322765913	0.730127057584357
CHS 1126	CHS 10089	-0.0935035134860071	0.730522414897217
CHS 1061	CHS 10063	-0.0932822770145479	0.731137994588148
CHS 1144	CHS 10111	-0.0925892228116326	0.73306737815885
CHS 1076	CHS 10092	-0.09216542475653	0.73424792271613
CHS 1178	CHS 10062	0.0919971976806149	0.734716695998702
CHS 1062	CHS 10149	-0.0919345511561117	0.734891286164265
CHS 1157	CHS 10046	-0.0916053538561193	0.735808928916219
CHS 1127	CHS 10110	-0.0912295215109034	0.73685697701831
CHS 1212	CHS 10149	0.0912022188023235	0.736933130463595
CHS 1072	CHS 10183	-0.0911822269630535	0.736988893691879
CHS 1212	CHS 10089	0.0911001749357829	0.73721777425634
CHS 1024	CHS 10046	-0.0901673353062055	0.739821341356842
CHS 1089	CHS 10011	-0.0897328979380779	0.741034767743876
CHS 1041	CHS 10091	0.0891997826125576	0.742524593293143
CHS 1058	CHS 10148	-0.0891088981308782	0.742778661560991
CHS 1041	CHS 10009	0.0888675520539447	0.743453467121719
CHS 1080	CHS 10088	0.0882815998674042	0.745092521798917
CHS 1167	CHS 10183	-0.087801039619382	0.746437534767746
CHS 1178	CHS 10148	-0.0876559904032893	0.74684363986604
CHS 1024	CHS 10088	0.0875446290438535	0.747155468941876
CHS 1018	CHS 10065	-0.0874960499671843	0.747291509409457
CHS 1080	CHS 10092	0.0874854987688705	0.747321057827394
CHS 1062	CHS 10183	-0.0871368482103638	0.748297631978265
CHS 1125	CHS 10011	-0.0869769957460554	0.748745500585112
CHS 1089	CHS 10034	-0.0865671422275902	0.749894156447535
CHS 1194	CHS 10034	-0.0864839661080426	0.750127326148137
CHS 1194	CHS 10065	-0.0861648858757417	0.751021999725641
CHS 1144	CHS 10148	-0.0860559553213448	0.751327499801333
CHS 1194	CHS 10010	-0.0854638867402926	0.752988584185171
CHS 1017	CHS 10057	-0.0849733617874316	0.754365551865085
CHS 1142	CHS 10091	0.0847194036659438	0.75507871838015
CHS 1024	CHS 10010	-0.0841939086250794	0.756555004685742
CHS 1057	CHS 10148	-0.0840242688614398	0.757031746710837
CHS 1040	CHS 10032	0.0837831604383751	0.757709479827026
CHS 1063	CHS 10081	-0.0836449839762613	0.758097955491167
CHS 1157	CHS 10088	0.0834282777400887	0.758707322628078
CHS 1212	CHS 10033	0.0831763422682051	0.759415919970463
CHS 1072	CHS 10011	0.0831325146925209	0.759539208380361
CHS 1142	CHS 10088	0.0824963384508081	0.761329402925476
CHS 1125	CHS 10032	-0.0819599723213503	0.762839615264236
CHS 1024	CHS 10093	-0.0816859767052012	0.7636113973723
CHS 1125	CHS 10034	-0.0815911547595297	0.763878537447377
CHS 1082	CHS 10093	-0.081590570935132	0.763880182322184
CHS 1109	CHS 10009	0.0813055457185584	0.764683329156496
CHS 1076	CHS 10119	0.0813031832891072	0.764689986973872
CHS 1121	CHS 10111	-0.0810296752140691	0.76546089390821
CHS 1025	CHS 10093	0.0808364604416392	0.766005611444378
CHS 1126	CHS 10111	-0.0806682543062329	0.766479907486449
CHS 1083	CHS 10006	-0.0805657991494735	0.76676884156739
CHS 1024	CHS 10148	0.0805325775963309	0.76686253595122
CHS 1040	CHS 10025	-0.0804428190553223	0.767115696122895
CHS 1063	CHS 10034	-0.0799657346751937	0.76846166245559
CHS 1178	CHS 10032	-0.0799652829461282	0.768462937183156
CHS 1125	CHS 10088	0.0799174839931783	0.768597823483277
CHS 1064	CHS 10119	0.0798127936924536	0.768893276111867
CHS 1080	CHS 10149	-0.0797427628525526	0.769090930891794
CHS 1080	CHS 10103	0.0793629402708187	0.770163172659468
CHS 1063	CHS 10111	0.0792976332908591	0.770347574095312
CHS 1072	CHS 10009	-0.0789721447212255	0.771266798640856
CHS 1178	CHS 10095	0.0788584507970598	0.771587953244234
CHS 1083	CHS 10081	0.0787599953879029	0.771866091255997
CHS 1080	CHS 10034	0.0787031874844828	0.77202658628848
CHS 1079	CHS 10085	0.0785692555565247	0.772405008223985
CHS 1072	CHS 10118	0.0784497251954144	0.772742779435252
CHS 1194	CHS 10111	-0.0777434949260219	0.77473923732968
CHS 1167	CHS 10109	0.0773018493302908	0.775988408485448
CHS 1142	CHS 10033	0.0772280628838358	0.776197159815646
CHS 1167	CHS 10006	-0.0768316782357222	0.777318828344058
CHS 1085	CHS 10095	-0.0762368046621917	0.779002943746843
CHS 1167	CHS 10085	0.0760237390721652	0.779606367214421
CHS 1058	CHS 10073	0.0751521860941074	0.782075919139187
CHS 1020	CHS 10006	-0.075107935854337	0.78220135479844
CHS 1026	CHS 10081	-0.074965830813405	0.782604212374981
CHS 1040	CHS 10089	0.0747130531437285	0.783320946847975
CHS 1194	CHS 10063	-0.0747043368582683	0.783345664219341
CHS 1194	CHS 10092	0.0746969095931158	0.783366726380248
CHS 1019	CHS 10009	0.0746093862266524	0.783614934846073
CHS 1142	CHS 10081	0.0741257650931953	0.784986793322005
CHS 1089	CHS 10149	-0.0740801957614348	0.785116087712116
CHS 1057	CHS 10102	0.0739090872302333	0.785601622910291
CHS 1144	CHS 10073	-0.073768699611925	0.786000040212735
CHS 1057	CHS 10095	-0.0736373746469522	0.786372782954734
CHS 1021	CHS 10085	0.073158668655064	0.787731873131593
CHS 1058	CHS 10149	-0.0731006486791684	0.787896636256106
CHS 1058	CHS 10091	0.0730672287013122	0.787991544982659
CHS 1072	CHS 10062	-0.0729386083365005	0.788356837460767
CHS 1125	CHS 10119	-0.0728430388397359	0.788628289517003
CHS 1057	CHS 10033	0.0725297380065614	0.789518337318069
CHS 1024	CHS 10032	-0.0724137355209961	0.789847947573436
CHS 1065	CHS 10057	0.0722981382381106	0.790176439710622
CHS 1079	CHS 10092	0.0722869483437542	0.79020823972832
CHS 1021	CHS 10057	-0.0712132218858414	0.79326104751113
CHS 1120	CHS 10148	-0.0710473102712371	0.79373301792874
CHS 1126	CHS 10109	0.0707776550480979	0.794500251916048
CHS 1020	CHS 10103	-0.0707141970399705	0.794680830913424
CHS 1058	CHS 10089	-0.0705137408418284	0.795251322355171
CHS 1063	CHS 10148	0.0702426125360162	0.796023098870043
CHS 1167	CHS 10080	-0.0702216163070386	0.796082872798138
CHS 1084	CHS 10103	0.0700752348616983	0.796499634005866
CHS 1167	CHS 10065	-0.0699958207156408	0.796725754837477
CHS 1041	CHS 10110	-0.0698726414768378	0.797076520720587
CHS 1057	CHS 10085	-0.0696116980219553	0.797819704928632
CHS 1017	CHS 10085	-0.0694024049587328	0.798415903090196
CHS 1064	CHS 10025	-0.0692334782384489	0.798897188717482
CHS 1126	CHS 10088	0.0692098893315022	0.798964400789174
CHS 1157	CHS 10033	-0.0689627617586769	0.799668622926825
CHS 1194	CHS 10093	-0.0689476806407393	0.799711603222904
CHS 1072	CHS 10063	0.0685275601491982	0.800909138017994
CHS 1127	CHS 10088	-0.0683139788324126	0.801518101628407
CHS 1167	CHS 10081	-0.068195756531639	0.801855223444384
CHS 1212	CHS 10092	0.0678684918356632	0.802788619715368
CHS 1079	CHS 10009	-0.0672815122397311	0.804463377997344
CHS 1157	CHS 10084	-0.0672006249749637	0.804694226570943
CHS 1085	CHS 10010	-0.0666102206024978	0.806379670838076
CHS 1021	CHS 10111	-0.0665437629087342	0.806569439683919
CHS 1020	CHS 10032	-0.0660244372731155	0.808052713076009
CHS 1058	CHS 10118	-0.0659975696639007	0.808129467794327
CHS 1082	CHS 10010	-0.0659812839528783	0.808175993207404
CHS 1126	CHS 10006	-0.0658614890256971	0.808518244760783
CHS 1080	CHS 10065	0.0658241442896625	0.808624944532713
CHS 1026	CHS 10092	0.0653067538851577	0.810103534650915
CHS 1157	CHS 10085	-0.0652542797371148	0.810253528153686
CHS 1057	CHS 10088	0.0647404477894916	0.811722605399943
CHS 1024	CHS 10033	-0.0646214753270797	0.812062839155514
CHS 1017	CHS 10081	-0.0645896239887093	0.812153931976015
CHS 1082	CHS 10057	0.0641260160815469	0.813480076481095
CHS 1084	CHS 10034	-0.0639048882238058	0.814112777462863
CHS 1040	CHS 10102	-0.0632408989742736	0.816013259426774
CHS 1082	CHS 10088	-0.0629560871550605	0.8168287482376
CHS 1063	CHS 10062	-0.0627464628753996	0.817429068564269
CHS 1017	CHS 10109	0.0626181762490384	0.81779650171883
CHS 1057	CHS 10109	-0.0620135190165233	0.819528813144236
CHS 1063	CHS 10084	-0.061532241960505	0.820908206560172
CHS 1065	CHS 10080	-0.0613923244162456	0.821309318259212
CHS 1064	CHS 10080	-0.060727185317179	0.823216686473382
CHS 1058	CHS 10065	-0.06064170327086	0.823461884273606
CHS 1194	CHS 10080	0.0597768951315842	0.825943368403412
CHS 1063	CHS 10009	-0.059630571628429	0.826363383130145
CHS 1057	CHS 10011	-0.0593516552043512	0.827164121756301
CHS 1125	CHS 10006	0.0590027369295073	0.828166052747923
CHS 1064	CHS 10081	-0.0589616371985357	0.828284088440048
CHS 1079	CHS 10183	0.0587283296149609	0.828954197498515
CHS 1085	CHS 10025	-0.0585921444226039	0.829345401504084
CHS 1212	CHS 10103	-0.0585868440278757	0.829360628117084
CHS 1072	CHS 10065	0.0580791817595998	0.83081926885623
CHS 1178	CHS 10081	0.0579647994212095	0.831147989588597
CHS 1079	CHS 10033	-0.0577812799168136	0.831675456817452
CHS 1017	CHS 10013	0.0576662001156946	0.832006250711231
CHS 1017	CHS 10040	0.0574230696491499	0.832705209759047
CHS 1017	CHS 10065	0.0573903798060457	0.832799196511169
CHS 1080	CHS 10084	0.0573193039836895	0.833003554332811
CHS 1084	CHS 10057	-0.0570224776136226	0.833857100293879
CHS 1062	CHS 10103	-0.0568582171962658	0.834329517971964
CHS 1058	CHS 10032	-0.056436249937328	0.835543351080209
CHS 1157	CHS 10109	-0.0562563108720858	0.836061070683711
CHS 1017	CHS 10183	0.0562129042134829	0.8361859695155
CHS 1178	CHS 10080	0.0561160350376429	0.836464715250691
CHS 1125	CHS 10103	-0.0558567610117466	0.837210878455898
CHS 1057	CHS 10013	0.055729582883819	0.837576931239933
CHS 1082	CHS 10080	-0.0554403326937106	0.83840958709882
CHS 1024	CHS 10065	-0.054777158258358	0.840319252905575
CHS 1157	CHS 10091	0.0547236271453173	0.840473436745179
CHS 1080	CHS 10011	-0.0545092864558715	0.841090849335585
CHS 1062	CHS 10148	-0.0542996792696854	0.841694710950616
CHS 1125	CHS 10149	-0.0542842127356613	0.841739272084776
CHS 1082	CHS 10148	-0.054220714416572	0.841922223874761
CHS 1040	CHS 10093	0.0539405178118155	0.842729618660705
CHS 1082	CHS 10103	0.0532509724421372	0.844717187937206
CHS 1083	CHS 10092	0.0530088640669599	0.845415258375606
CHS 1057	CHS 10063	-0.0529676249382002	0.845534173806443
CHS 1064	CHS 10084	0.0529414870398966	0.845609545577889
CHS 1079	CHS 10062	0.0529405963355196	0.845612114053137
CHS 1125	CHS 10040	-0.0527867459652636	0.846055785755697
CHS 1120	CHS 10103	-0.0527627960318062	0.846124856166721
CHS 1064	CHS 10088	0.0526499403086113	0.846450340559345
CHS 1040	CHS 10095	0.0526460640304938	0.846461520450626
CHS 1120	CHS 10081	0.0523971356248976	0.847179532663544
CHS 1194	CHS 10118	-0.0523430905987736	0.84733543572253
CHS 1063	CHS 10063	-0.0521389272750381	0.847924431137371
CHS 1072	CHS 10119	0.0520001272590328	0.848324901558938
CHS 1212	CHS 10111	0.0519896851691142	0.848355030831847
CHS 1065	CHS 10073	0.0519031709312317	0.848604663818699
CHS 1024	CHS 10102	-0.0517215817368407	0.849128675206035
CHS 1144	CHS 10063	0.0516859160219711	0.849231602615561
CHS 1020	CHS 10119	-0.0516000508338022	0.849479409656503
CHS 1125	CHS 10009	-0.0510098400769135	0.851183115003541
CHS 1167	CHS 10032	-0.0509864987913113	0.851250504809617
CHS 1025	CHS 10089	-0.0507028667336553	0.852069470241249
CHS 1144	CHS 10119	0.0505951650638097	0.852380487570603
CHS 1089	CHS 10081	-0.050560596635373	0.85248031746252
CHS 1024	CHS 10040	0.0500220504709978	0.85403585090364
CHS 1072	CHS 10088	-0.0498781785114475	0.854451495349138
CHS 1089	CHS 10110	-0.0498159231766272	0.854631361428215
CHS 1085	CHS 10091	0.0494378789070895	0.855723738383735
CHS 1207	CHS 10149	-0.0494003426889349	0.855832214511918
CHS 1021	CHS 10080	-0.0493226800876055	0.856056659781024
CHS 1085	CHS 10062	-0.0481420156892766	0.859470049714874
CHS 1085	CHS 10088	0.047720727415875	0.86068859392257
CHS 1072	CHS 10034	0.0475445648970139	0.861198218095476
CHS 1144	CHS 10091	-0.0470548832638976	0.862615097280063
CHS 1057	CHS 10046	-0.0466517547250429	0.863781832561171
CHS 1017	CHS 10102	-0.0463173329158561	0.864749917084612
CHS 1058	CHS 10088	-0.0462237617582201	0.865020819291899
CHS 1167	CHS 10095	-0.0460067762445743	0.865649078314766
CHS 1026	CHS 10034	0.0457175604130521	0.866486589928687
CHS 1120	CHS 10110	-0.0455605115640824	0.866941428052472
CHS 1082	CHS 10119	0.0450729722176297	0.868353667284901
CHS 1082	CHS 10046	-0.0449859893998205	0.868605666906439
CHS 1126	CHS 10009	0.0447951528047437	0.869158584848666
CHS 1084	CHS 10084	0.0446918715993175	0.869457849033286
CHS 1026	CHS 10085	0.0446575310254554	0.869557356818929
CHS 1082	CHS 10040	0.0446375816995935	0.869615164303087
CHS 1121	CHS 10011	0.043610201581308	0.872593050855073
CHS 1057	CHS 10062	-0.0435621852347523	0.872732266953236
CHS 1085	CHS 10033	-0.0434147862916806	0.87315964963692
CHS 1083	CHS 10109	0.0433580582437554	0.873324141168375
CHS 1024	CHS 10081	0.043213358576317	0.873743741693174
CHS 1057	CHS 10025	-0.0427500027233385	0.875087594096179
CHS 1178	CHS 10057	-0.0427414443881092	0.875112418513584
CHS 1079	CHS 10040	0.042651558368132	0.875373149651126
CHS 1058	CHS 10103	0.0424110019641044	0.876070987339154
CHS 1040	CHS 10073	0.0421460453475099	0.876839707414106
CHS 1167	CHS 10084	0.0421323981375254	0.876879304938918
CHS 1026	CHS 10063	0.0421179497357923	0.87692122742838
CHS 1160	CHS 10149	0.042036672506527	0.877157061562835
CHS 1017	CHS 10095	-0.041636051625902	0.878319644920395
CHS 1167	CHS 10011	-0.0414116070228587	0.878971074862597
CHS 1083	CHS 10009	-0.0414082605908684	0.878980788127197
CHS 1084	CHS 10110	-0.0409106079761457	0.88042544078934
CHS 1178	CHS 10073	-0.0404901375180063	0.881646314496467
CHS 1072	CHS 10081	0.0402192022435437	0.882433131909702
CHS 1125	CHS 10092	0.0395389331819845	0.884409139653347
CHS 1058	CHS 10109	-0.0388998857402431	0.886265991317356
CHS 1085	CHS 10046	-0.0384427322988384	0.887594662638212
CHS 1020	CHS 10110	0.0377265541447487	0.889676726675163
CHS 1024	CHS 10011	-0.0374266703805572	0.890548746507587
CHS 1082	CHS 10063	0.0368792422720439	0.892140893166426
CHS 1025	CHS 10103	0.0368650464955405	0.892182185500741
CHS 1040	CHS 10183	-0.0366850248158693	0.89270585073865
CHS 1089	CHS 10109	0.0363049159657244	0.893811686006392
CHS 1084	CHS 10081	-0.0361619367385931	0.894227697240399
CHS 1212	CHS 10025	0.0359128279141832	0.894952563999045
CHS 1026	CHS 10006	0.0357565049418061	0.895407478623166
CHS 1076	CHS 10011	-0.0356866956884076	0.895610640024953
CHS 1072	CHS 10073	0.0355773629444277	0.895928836327713
CHS 1125	CHS 10089	-0.0354375070194021	0.896335887373882
CHS 1024	CHS 10091	0.0353698133292241	0.896532918753009
CHS 1157	CHS 10081	0.0342902327883268	0.899675938567071
CHS 1126	CHS 10065	-0.0342707989059328	0.899732530036171
CHS 1064	CHS 10013	0.0341843435324819	0.899984293584109
CHS 1076	CHS 10111	0.0341616141981674	0.900050484336659
CHS 1082	CHS 10109	0.0337758625122796	0.901173936825195
CHS 1062	CHS 10119	0.0335448521602802	0.901846809275281
CHS 1207	CHS 10032	-0.0331644592309278	0.902954930222591
CHS 1063	CHS 10118	0.0331352802181633	0.903039938434559
CHS 1157	CHS 10183	0.0331101968756139	0.903113015380205
CHS 1040	CHS 10085	-0.0326455916313047	0.90446671153147
CHS 1017	CHS 10119	0.0325832290530265	0.904648432987528
CHS 1083	CHS 10103	0.0325528106656654	0.904737072267677
CHS 1061	CHS 10119	-0.0325263769187276	0.904814101148894
CHS 1057	CHS 10118	-0.0324602674453807	0.905006749993312
CHS 1040	CHS 10040	-0.0320993337299062	0.90605863002983
CHS 1212	CHS 10091	-0.0316364288582014	0.907407901752496
CHS 1076	CHS 10085	-0.0313627922023577	0.908205607721631
CHS 1080	CHS 10148	0.0312997153468649	0.908389501149636
CHS 1126	CHS 10110	-0.0310854501366433	0.909014199617717
CHS 1142	CHS 10073	-0.0310746159265655	0.909045788504611
CHS 1194	CHS 10009	-0.0308928601157964	0.909575745898526
CHS 1082	CHS 10013	0.0307881308017309	0.909881128305462
CHS 1040	CHS 10109	-0.0302898482186499	0.911334242279493
CHS 1072	CHS 10057	-0.0298169751767772	0.912713499516753
CHS 1157	CHS 10089	0.0297670784937228	0.91285904986109
CHS 1079	CHS 10095	0.0297229095143865	0.912987894462931
CHS 1064	CHS 10073	0.0295660594422638	0.913445455620567
CHS 1018	CHS 10091	-0.0293606795047412	0.914044626035154
CHS 1058	CHS 10102	-0.0291570284065032	0.914638795626288
CHS 1018	CHS 10109	0.028998448546172	0.9151014953653
CHS 1065	CHS 10183	-0.0288119395476582	0.915645718629933
CHS 1057	CHS 10065	-0.0287963720150758	0.915691145447248
CHS 1018	CHS 10110	-0.0285129744056325	0.916518156077567
CHS 1061	CHS 10013	-0.0284731460690306	0.916634389541684
CHS 1021	CHS 10006	0.0282007192283681	0.917429471739733
CHS 1194	CHS 10046	0.0281817334320552	0.917484884839961
CHS 1026	CHS 10011	0.0279925015780603	0.918037207863959
CHS 1063	CHS 10006	-0.0275762015317878	0.919252412579579
CHS 1021	CHS 10062	0.0269573457219979	0.921059198581666
CHS 1025	CHS 10006	-0.02679626813779	0.921529533787885
CHS 1120	CHS 10063	-0.0266649309352101	0.921913047223043
CHS 1127	CHS 10149	-0.0265752603276254	0.922174900677984
CHS 1021	CHS 10103	0.0265481162996271	0.922254167343991
CHS 1024	CHS 10095	-0.0264209253727508	0.922625602579799
CHS 1062	CHS 10081	-0.0261533495195947	0.923407052293108
CHS 1072	CHS 10091	-0.0258792170922733	0.924207718443442
CHS 1026	CHS 10103	-0.0252123702699598	0.926155679720252
CHS 1085	CHS 10149	-0.0251716692504724	0.926274586445767
CHS 1089	CHS 10148	-0.0251497416893051	0.926338647720248
CHS 1079	CHS 10109	0.0245633451276859	0.928051958911397
CHS 1082	CHS 10089	-0.0243755807198908	0.928600624796539
CHS 1057	CHS 10081	-0.0242312468105067	0.929022403045658
CHS 1167	CHS 10092	-0.0239490819132494	0.929847007513127
CHS 1040	CHS 10110	-0.0238618951933917	0.93010181733448
CHS 1079	CHS 10025	-0.0235317464131281	0.931066759751496
CHS 1057	CHS 10110	0.0233640631064526	0.931556890719422
CHS 1142	CHS 10009	-0.0232558542734304	0.93187319265339
CHS 1069	CHS 10013	0.0231674598803606	0.932131582697453
CHS 1127	CHS 10109	-0.0228785042866939	0.932976287358411
CHS 1025	CHS 10148	-0.0228624034641648	0.933023356915921
CHS 1082	CHS 10095	0.0228192400095209	0.933149543092179
CHS 1026	CHS 10111	0.0227238859344696	0.933428311192733
CHS 1142	CHS 10148	0.0226931371552744	0.933518206945589
CHS 1069	CHS 10089	-0.0225574297183563	0.933914964109434
CHS 1084	CHS 10080	-0.0224215380779268	0.934312274426643
CHS 1127	CHS 10091	0.0220567308780826	0.93537894342052
CHS 1021	CHS 10095	0.0217309821881177	0.936331495391966
CHS 1212	CHS 10084	-0.0215492161213433	0.936863049681945
CHS 1076	CHS 10095	-0.0213003205269425	0.937590957185084
CHS 1194	CHS 10085	-0.0212859550306653	0.937632971210398
CHS 1062	CHS 10034	-0.0210878418747512	0.938212398215009
CHS 1167	CHS 10118	0.021015664802379	0.938423503723931
CHS 1084	CHS 10118	0.0207163860581184	0.939298883390566
CHS 1064	CHS 10033	0.0206906147182055	0.939374266702209
CHS 1157	CHS 10148	-0.0206790147488618	0.93940819773438
CHS 1144	CHS 10093	-0.020567682103614	0.93973386145015
CHS 1061	CHS 10149	-0.0205437220011093	0.939803949307244
CHS 1058	CHS 10033	0.0203493400305997	0.940372568810288
CHS 1072	CHS 10085	-0.0202718296763561	0.940599314971709
CHS 1040	CHS 10148	0.0202599883688078	0.940633955508225
CHS 1082	CHS 10032	-0.0197235197688947	0.942203443383417
CHS 1065	CHS 10110	0.0196059326824652	0.942547481968899
CHS 1061	CHS 10009	-0.0191073945301283	0.944006219674409
CHS 1085	CHS 10102	0.0189914823218977	0.944345406360722
CHS 1212	CHS 10102	0.0184879025856067	0.945819103780162
CHS 1144	CHS 10149	-0.0183383316665873	0.946256846484203
CHS 1063	CHS 10080	0.0182980382356165	0.946374773985607
CHS 1080	CHS 10081	0.0181418526737873	0.946831894891551
CHS 1160	CHS 10110	0.0179176879370895	0.947488003080673
CHS 1178	CHS 10093	0.0178265923745091	0.947754639916075
CHS 1025	CHS 10109	0.0177812466188979	0.947887368943605
CHS 1062	CHS 10110	0.0177384616381222	0.948012603648135
CHS 1024	CHS 10103	0.0175136573009129	0.948670640733977
CHS 1079	CHS 10080	0.0174353786996193	0.948899781634676
CHS 1080	CHS 10089	-0.0170888374648282	0.949914238732203
CHS 1017	CHS 10088	-0.0168756063216657	0.950538482765848
CHS 1144	CHS 10088	-0.0166488100493588	0.951202468925786
CHS 1144	CHS 10009	-0.0163515597477036	0.952072767211199
CHS 1063	CHS 10095	0.0160992431377912	0.952811547175132
CHS 1026	CHS 10148	-0.015490304211099	0.954594660223841
CHS 1019	CHS 10110	-0.0154807153643246	0.95462274020512
CHS 1126	CHS 10040	-0.0153863551119043	0.954899067455537
CHS 1083	CHS 10032	-0.0153136961628627	0.955111847274246
CHS 1063	CHS 10085	0.0151904967326851	0.955472640048029
CHS 1024	CHS 10089	-0.0148497089978734	0.956470687912631
CHS 1089	CHS 10063	-0.014609807039345	0.9571733131306
CHS 1207	CHS 10110	-0.0144084612204077	0.957763037903397
CHS 1041	CHS 10084	0.0142492791790957	0.958229283107756
CHS 1057	CHS 10089	-0.0140234438472906	0.958890777965686
CHS 1017	CHS 10089	0.0136960476101531	0.959849799677386
CHS 1194	CHS 10032	0.0135605895609366	0.960246603796356
CHS 1178	CHS 10006	0.0131732895024893	0.9613811894254
CHS 1017	CHS 10025	-0.013128038148389	0.961513756683699
CHS 1017	CHS 10006	0.0127538700559919	0.962609946277881
CHS 1120	CHS 10109	-0.0127004406245767	0.962766482125744
CHS 1207	CHS 10009	0.0124945680084148	0.963369653037519
CHS 1069	CHS 10084	-0.0121541350265533	0.96436710309612
CHS 1126	CHS 10092	0.0119584210471792	0.964940556888094
CHS 1157	CHS 10093	0.0117453059745096	0.965565015246593
CHS 1026	CHS 10080	0.0114674426312145	0.966379223639179
CHS 1064	CHS 10091	-0.011349663804408	0.96672435420279
CHS 1062	CHS 10063	0.0111464900785059	0.967319732789872
CHS 1040	CHS 10103	-0.00996001957563233	0.970796869709296
CHS 1072	CHS 10010	-0.00975710000331591	0.971391608184421
CHS 1062	CHS 10088	0.00932442761769133	0.972659777699958
CHS 1079	CHS 10149	0.00914286192981339	0.973191968018954
CHS 1069	CHS 10057	-0.00864583836906751	0.974648855962621
CHS 1021	CHS 10148	0.00850633551893798	0.97505778391007
CHS 1079	CHS 10088	-0.00847296573767904	0.975155602392291
CHS 1040	CHS 10046	-0.00846099571737125	0.97519069078292
CHS 1085	CHS 10109	0.00823956122405131	0.975839801737795
CHS 1024	CHS 10062	-0.00808995238825109	0.976278371716211
CHS 1126	CHS 10034	0.00798302978015208	0.976591813303097
CHS 1167	CHS 10013	-0.0078437160580549	0.977000213633597
CHS 1125	CHS 10010	0.00748131758310688	0.978062615215154
CHS 1072	CHS 10032	0.00727737683900452	0.978660499950834
CHS 1079	CHS 10011	0.00724602330449608	0.978752418777069
CHS 1018	CHS 10111	0.00675802253092835	0.980183117122125
CHS 1026	CHS 10013	0.00622681236265344	0.981740559023023
CHS 1178	CHS 10109	-0.00608959241604152	0.982142881036337
CHS 1072	CHS 10111	0.00600597384981545	0.982388048470106
CHS 1019	CHS 10109	-0.00529624272438388	0.98446901886337
CHS 1017	CHS 10010	-0.00498167965623609	0.985391365715316
CHS 1194	CHS 10062	0.00486023495765417	0.985747464779311
CHS 1020	CHS 10093	-0.00474541522164216	0.986084140507768
CHS 1144	CHS 10032	0.0039886800756464	0.988303100442936
CHS 1178	CHS 10118	0.0038534648798744	0.988699598268005
CHS 1089	CHS 10009	0.00368823883190273	0.989184101671575
CHS 1121	CHS 10057	-0.003672223264171	0.989231065384098
CHS 1144	CHS 10089	-0.0036296386224107	0.989355939848936
CHS 1026	CHS 10033	-0.00345346762123785	0.989872543067911
CHS 1058	CHS 10013	0.00335374976726467	0.990164957033186
CHS 1089	CHS 10088	-0.00308442246915331	0.990954741761327
CHS 1062	CHS 10084	-0.00303399283841812	0.991102624258747
CHS 1082	CHS 10102	-0.00301320885236672	0.99116357239016
CHS 1142	CHS 10084	0.00282707882048306	0.991709392584445
CHS 1072	CHS 10046	0.00245544191075747	0.992799215679732
CHS 1026	CHS 10149	0.00245491752758889	0.992800753439207
CHS 1125	CHS 10109	0.00244480771674351	0.992830400576609
CHS 1082	CHS 10033	-0.00241579000441122	0.992915495402838
CHS 1072	CHS 10109	0.00222970033499314	0.993461207490832
CHS 1083	CHS 10093	0.00208092224961047	0.993897504495564
CHS 1125	CHS 10085	0.00195917875243614	0.994254522823971
CHS 1082	CHS 10149	0.00190223572006068	0.994421511204278
CHS 1080	CHS 10009	-0.00186196356541906	0.994539611506952
CHS 1017	CHS 10148	-0.00180581092711843	0.994704282375987
CHS 1021	CHS 10118	-0.0017303854697535	0.994925472219092
CHS 1178	CHS 10084	0.00153776437978318	0.995490347077674
CHS 1080	CHS 10110	-0.00141855672540088	0.995839932908295
CHS 1026	CHS 10118	-0.00140405190061803	0.995882469498406
CHS 1157	CHS 10110	0.00131285899869469	0.996149900407729
CHS 1021	CHS 10109	-0.00130989127121803	0.996158603526534
CHS 1167	CHS 10057	-0.00121122495230988	0.996447951309114
CHS 1024	CHS 10085	0.00109896956192765	0.996777150758846
CHS 1167	CHS 10111	-0.00100917600899455	0.99704047911898
CHS 1058	CHS 10025	-0.000437062338559842	0.998718263963614
CHS 1072	CHS 10103	0.00032595850908069	0.999044088676987
CHS 1041	CHS 10013	-0.000270375664547887	0.999207091794993
