# Supplementary material for: Dissecting the genetic landscape of GPCR signaling through phenotypic profiling in C. elegans
Source: Nat Commun. 2023 Dec 18;14:8410. doi: 10.1038/s41467-023-44177-z (PMC10728192; doi:10.1038/s41467-023-44177-z)
Supplement: Supplementary file 9 — Supplementary Data 6 [file 41467_2023_44177_MOESM9_ESM.xlsx]

## Sheet: Sheet1
Strains	Genotypes
	N2	CGC
CX14887	kyIs598(gpa-6::GCaMP2.2b)	Johannes et al
PY10501	oyIs91(odr-1p(1kb)::GCaMP3(20ng); srsx-3p::mscarlet(5ng); unc-122p::dsRed(30ng))	Munzareen et al
CHS1558	srx-64(yum1002); kyIs598(gpa-6::GCaMP2.2b)	in this study
CHS1562	srx-2(yum1007); oyIs91(odr-1p(1kb)::GCaMP3(20ng) srsx-3::mscarlet(5ng)unc-122::dsRed(30ng))	in this study
CHS1146	srx-48(yum1857); srx-50(yum1858); srx-51(yum1859); srx-54(yum1860); srx-59(yum1862); srx-64(yum1863)	in this study
CHS1499	srx-48(yum1857); srx-50(yum1858); srx-51(yum1859); srx-54(yum1860); srx-59(yum1094)	in this study
CHS1500	srx-48(yum1857); srx-50(yum1858); srx-51(yum1859); srx-54(yum1860); srx-64(yum1095)	in this study
CHS1688	srx-48(yum1857); srx-50(yum1858); srx-51(yum1859); srx-54(yum1860)	in this study
CHS1689	srx-48(yum1857); srx-50(yum1858); srx-51(yum1859)	in this study
CHS1496	srx-59(yum1085); srx-64(yum1086)	in this study
CHS1468	srx-64(yum1002)	in this study
CHS1530	srx-64(yum1116)	in this study
CHS1668	srx-64(yum1002); yumEx[srx-64p::srx-64 gDNA::SL2::gfp]	in this study
CHS1316	srx-64(yum1002); yumEx[odr-10p::srx-64 cDNA ::SL2::gfp]	in this study
CHS1287	srx-64(yum1002); yumEx[str-1p::srx-64 cDNA::SL2::gfp]	in this study
CHS1279	srx-64(yum1002); yumEx[srx-64p::srx-64 gDNA::SL2::gfp; odr-10p::mCherry]	in this study
CHS1280	srx-64(yum1002); yumEx[srx-64p::srx-64 gDNA::gfp; odr-10p::mCherry]	in this study
CHS1558	srx-64(yum1002); CX14887	in this study
CHS1563	srx-64(yum1002); PY10501	in this study
CHS1135	srx-1(yum1785); srx-2(yum1786); srx-3(yum1787); srx-4(yum1788)	in this study
CHS1470	srx-1(yum1060); srx-2(yum1007); srx-3(yum1061)	in this study
CHS1524	srx-1(yum1096); srx-3(yum1113); srx-4(yum1114)	in this study
CHS1521	srx-2(yum1007); srx-3(yum1110); srx-4(yum1111)	in this study
CHS1519	srx-1(yum1108); srx-2(yum1007)	in this study
CHS1523	srx-1(yum1096); srx-3(yum1113)	in this study
CHS1522	srx-1(yum1096); srx-4(yum1112)	in this study
CHS1520	srx-2(yum1007); srx-4(yum1109)	in this study
CHS1479	srx-3(yum1066); srx-4(yum1067)	in this study
CHS1501	srx-1(yum1096)	in this study
CHS1469	srx-2(yum1007)	in this study
CHS1502	srx-3(yum1097)	in this study
CHS1493	srx-4(yum1067)	in this study
CHS1529	srx-2(yum1115)	in this study
CHS1289	srx-2(yum1007); yumEx[srx-2p::srx-2 gDNA::SL2::gfp]	in this study
CHS1292	srx-2(yum1007); yumEx[srsx-3p::srx-2 cDNA::SL2::gfp]	in this study
CHS1341	srx-2(yum1007); yumEx[srsx-3p::srx-1 cDNA::SL2::gfp; srsx-3p::srx-3 cDNA::SL2::mCherry]	in this study
CHS1327	srx-2(yum1007); yumEx[str-2p::srx-2 cDNA::SL2::gfp]	in this study
CHS1317	srx-2(yum1007); yumEx[str-1p::srx-2 cDNA::SL2::gfp]	in this study
CHS1630	srx-2(yum1007); yumEx[srx-2p::srx-2 gDNA::SL2::gfp; srsx-3p::mCherry]	in this study
CHS1281	N2; srx-2::gfp (KI)(yum1000)	in this study
CHS1560	srx-2(yum1007); CX14887	in this study
CHS1562	srx-2(yum1007); PY10501	in this study
CHS1025	frpr-7(yum1193); frpr-8(yum1194); frpr-9(yum1195); frpr-10(yum1196)	in this study
CHS1481	frpr-7(yum1070); frpr-8(yum1071)	in this study
CHS1483	frpr-9(yum1004); frpr-10(yum1073)	in this study
CHS1471	frpr-9(yum1004)	in this study
CHS1510	frpr-10(yum1073)	in this study
CHS10063	flp-19(yum457); flp-20(yum403); flp-26(yum499); flp-32(yum404); flp-33(yum498)	in this study
CHS1494	flp-19(yum1080); flp-26(yum1081); flp-33(yum1082)	in this study
CHS1513	flp-19(yum1005); flp-20(yum1006); flp-32(yum1103)	in this study
CHS1474	flp-19(yum1005); flp-20(yum1006)	in this study
CHS1525	flp-19(yum1005); flp-32(yum1103)	in this study
CHS10650	flp-20(yum403); flp-32(yum404)	in this study
CHS1472	flp-19(yum1005)	in this study
CHS1473	flp-20(yum1062)	in this study
CHS1491	flp-26(yum1078)	in this study
CHS1492	flp-33(yum1079)	in this study
CHS1352	frpr-9(yum1004); flp-19(yum1005)	in this study
CHS1354	frpr-9(yum1004); flp-19(yum1005); flp-20(yum1006)	in this study
CHS1302	frpr-9(yum1004); yumEx[frpr-9p::frpr-9 gDNA::SL2::gfp]	in this study
CHS1381	frpr-9(yum1004); yumEx[ceh-36p::frpr-9 gDNA::SL2::gfp]	in this study
CHS1367	frpr-9(yum1004); yumEx[srsx-3p::frpr-9 gDNA::SL2::mCherry; str-2p::frpr-9 gDNA::SL2::mCherry]	in this study
CHS1334	frpr-9(yum1004); yumEx[osm-6p::frpr-9 gDNA::SL2::gfp]	in this study
CHS1346	frpr-9(yum1004); yumEx[odr-3p::frpr-9 gDNA::SL2::gfp]	in this study
CHS1347	frpr-9(yum1004); yumEx[odr-1p::frpr-9 gDNA::SL2::gfp]	in this study
CHS1348	frpr-9(yum1004); yumEx[gpa-3p::frpr-9 gDNA::SL2::gfp]	in this study
CHS1335	frpr-9(yum1004); yumEx[flp-5p::frpr-9 gDNA::SL2::gfp]	in this study
CHS1349	frpr-9(yum1004); yumEx[odr-2.bp::frpr-9 gDNA::SL2::gfp]	in this study
CHS1304	flp-19(yum1005); flp-20(yum1006); yumEx[flp-19p::flp-19 gDNA::SL2::gfp]	in this study
CHS1305	flp-19(yum1005); flp-20(yum1006); yumEx[flp-20p::flp-20 gDNA::SL2::gfp]	in this study
CHS1579	flp-19(yum1005); flp-20(yum1006); yumEx[mbr-1p::flp-19 cDNA::SL2::gfp]	in this study
CHS1369	flp-19(yum1005); flp-20(yum1006); yumEx[sra-11p::flp-19 cDNA::SL2::gfp]	in this study
CHS1342	flp-19(yum1005); flp-20(yum1006); yumEx[mgl-1p::flp-19 cDNA::SL2::gfp]	in this study
CHS1343	flp-19(yum1005); flp-20(yum1006); yumEx[gcy-28.dp::flp-19 cDNA::SL2::gfp]	in this study
CHS1370	flp-19(yum1005); flp-20(yum1006); yumEx[flp-18p::flp-19 cDNA::SL2::gfp]	in this study
CHS1371	flp-19(yum1005); flp-20(yum1006); yumEx[glr-1p::flp-19 cDNA::SL2::gfp]	in this study
CHS1373	flp-19(yum1005); flp-20(yum1006); yumEx[nmr-1p::flp-19 cDNA::SL2::gfp]	in this study
CHS1380	flp-19(yum1005); flp-20(yum1006); yumEx[tph-1p::flp-19 cDNA::SL2::gfp]	in this study
CHS1578	flp-19(yum1005); flp-20(yum1006); yumEx[odr-2.bp::flp-19 cDNA::SL2::gfp]	in this study
CHS1379	yumEx[frpr-9p::frpr-9::SL2::gfp; odr-3p::mCherry]	in this study
CHS1629	yumEx[flp-19p::mCherry; mbr-1p::flp-19::SL2::gfp]	in this study
CHS1446	yumEx[flp-19p::mCherry; sra-11p::flp-19::SL2::gfp]	in this study
CHS1458	r13h7.2(yum1030); k03h6.1(yum1031); k03h6.5(yum1032)	in this study
CHS1459	t10e10.3(yum1033)	in this study
CHS1514	f40a3.7(yum1104); f59b2.13(yum1105)	in this study
CHS1504	w10c4.1(yum1099); d1014.2(yum1100)	in this study
CHS1517	f40a3.7(yum1104)	in this study
CHS1518	f59b2.13(yum1105)	in this study
CHS1663	pdfr-1(yum2896)	in this study
CHS1664	pdf-1(yum2897)	in this study
CHS1665	pdf-2(yum2898)	in this study
CHS1666	pdf-1(yum2897); pdf-2(yum2898)	in this study
CHS1674	seb-3(yum2901)	in this study
CHS1675	seb-2(yum2900)	in this study
CHS1600	npr-6(yum2871)	in this study
CHS1601	npr-7(yum2872)	in this study
CHS1602	npr-8(yum2873)	in this study
CHS1452	lat-2(yum1599); mth-1(yum1600); mth-2(yum1601)	in this study
CHS1460	lat-2(yum1053)	in this study
CHS1461	mth-1(yum1054)	in this study
CHS1462	mth-2(yum1055)	in this study
CHS1451	fmi-1(yum1598)	in this study
CHS1548	fmi-1(yum2825)	in this study
CHS5155	dmsr-7(yum5087)	in this study
CHS1173	odr-10(yum2055)	in this study
CHS1679	odr-10(yum2905)	in this study
CHS1603	aexr-1(yum2874)	in this study
CHS1604	aexr-2(yum2875)	in this study
CHS1605	aexr-3(yum2876)	in this study
CHS1606	aex-2(yum2877)	in this study
CHS1690	dop-1(yum2598); dop-2(yum2599); dop-3(yum2600); dop-4(yum2601); dop-5(yum2602); ser-6(yum2605)	in this study
CHS1449	dop-1(yum2598); dop-3(yum2600); dop-4(yum2601); dop-6(yum2604); c24a8.6(yum2603)	in this study
CHS1691	dop-1(yum2598); dop-2(yum2599); dop-3(yum2600)	in this study
CHS1464	dop-2(yum2599); dop-3(yum2600); dop-5(yum2602)	in this study
CHS1531	dop-6(yum2820); c24a8.6(yum2915)	in this study
CHS1549	dop-6(yum2826)	in this study
CHS1450	ser-6(yum2605)	in this study
CHS1673	dop-4(yum2899)	in this study
CHS10150	nlp-40(yum541); nlp-48(yum467); nlp-52(yum468)	in this study
CHS10037	nlp-48(yum467); nlp-52(yum468)	in this study
CHS1710	nlp-40(yum2913)	in this study
CHS10020	flp-5(yum422); flp-12(yum400); flp-21(yum401); flp-24(yum423)	in this study
CHS10021	flp-5(yum517); flp-12(yum400); flp-21(yum401)	in this study
CHS10022	flp-12(yum400); flp-21(yum401); flp-24(yum518)	in this study
CHS10648	flp-12(yum400); flp-21(yum401)	in this study
CHS10659	flp-21(yum567)	in this study
CHS10658	flp-12(yum566)	in this study
CHS2044	flp-1(yum104)	in this study
CHS1634	capa-1(yum2888)	in this study
CHS1711	nmur-1(yum1317)	in this study
CHS1692	gphr-2(yum2909)	in this study
CHS1693	gphr-1(yum2910)	in this study
CHS1694	gphr-2(yum2909); gphr-1(yum2910)	in this study
CHS5160	dmsr-4(yum5084); dmsr-7(yum5085); dmsr-8(yum5086)	in this study
CHS2235	dmsr-4(yum5084); dmsr-7(yum5085); dmsr-8(yum5086); yumEx[dmsr-8p::dmsr-8 cDNA::SL2::gfp]	in this study
CHS2370	dmsr-4(yum5084); dmsr-7(yum5085); dmsr-8(yum5086); flp-1(yum5088)	in this study
CHS2211	flp-1(yum104); yumEx[flp-1p::flp-1 cDNA::SL2::gfp]	in this study
CHS5157	dsmr-7(yum5090); dmsr-8(yum5091)	in this study
CHS5278	dmsr-4(yum5092); dmsr-7(yum5093)	in this study
CHS2269	dmsr-4(yum5084); dmsr-8(yum5086)	in this study
CHS2280	dmsr-4(yum5084); dmsr-7(yum5085); dmsr-8(yum5086); yumEx[dmsr-7p::dmsr-7 gDNA::SL2::gfp]	in this study
CHS10032	flp-1(yum393); flp-23(yum394); flp-14(yum423); flp-25(yum424)	in this study
CHS2210	flp-1(yum104); yumEx[flp-5p::flp-1 cDNA::SL2::gfp]	in this study
CHS5258	flp-1(yum104); yumEx[gcy-28dp::flp-1 cDNA::SL2::gfp]	in this study
CHS2268	flp-1(yum104); yumEx[nsy-5p::flp-1 cDNA::SL2::gfp]	in this study
CHS5161	dmsr-5(yum1739); dmsr-7(yum5090); dmsr-8(yum5091)	in this study
CHS5162	dmsr-6(yum1740); dmsr-7(yum5090); dmsr-8(yum5091)	in this study
CHS1737	dmsr-4(yum1738); dmsr-5(yum1739); dmsr-6(yum1740); dmsr-7(yum2928)	in this study
CHS1738	dmsr-4(yum1738); dmsr-5(yum1739); dmsr-6(yum1740); dmsr-8(yum2929)	in this study
CHS1740	flp-14(yum423)	in this study
CHS2015	flp-23(yum394)	in this study
VC1982	flp-25(gk1016)	in this study
CHS1731	srx-1(yum1008); 2(yum1007); 3(yum1009); yumEx[str-1p::srx-1 cDNA::SL2::mCherry]	in this study
CHS1732	srx-1(yum1008); 2(yum1007); 3(yum1009); yumEx[str-1p::srx-3 cDNA::SL2::mCherry]	in this study
CHS1734	srx-1(yum1008); 2(yum1007); 3(yum1009); yumEx[str-1p::srx-1 cDNA::SL2::mCherry; str-1p::srx-2 cDNA::SL2::gfp]	in this study
