# Supplementary material for: Dissecting the genetic landscape of GPCR signaling through phenotypic profiling in C. elegans
Source: Nat Commun. 2023 Dec 18;14:8410. doi: 10.1038/s41467-023-44177-z (PMC10728192; doi:10.1038/s41467-023-44177-z)
Supplement: Supplementary file 10 — Supplementary Data 7 [file 41467_2023_44177_MOESM10_ESM.xlsx]

## Sheet: a. Plasmids
PLASMIDS	SOURCE
srx-64p::srx-64 gDNA::SL2::gfp	in this study
odr-10p::srx-64 cDNA ::SL2::gfp	in this study
str-1p::srx-64 cDNA::SL2::gfp	in this study
odr-10p::mCherry	in this study
srx-64p::srx-64 gDNA::gfp	in this study
srx-2p::srx-2 gDNA::SL2::gfp	in this study
srsx-3p::srx-2 cDNA::SL2::gfp	in this study
srsx-3p::srx-1 cDNA::SL2::gfp	in this study
srsx-3p::srx-3 cDNA::SL2::mCherry	in this study
str-2p::srx-2 cDNA::SL2::gfp	in this study
str-1p::srx-2 cDNA::SL2::gfp	in this study
srx-2p::srx-2 gDNA::gfp	in this study
odr-3p::mCherry	in this study
srsx-3p::mCherry	in this study
frpr-9p::frpr-9 gDNA::SL2::gfp	in this study
ceh-36p::frpr-9 gDNA::SL2::gfp	in this study
srsx-3p::frpr-9 gDNA::SL2::mCherry	in this study
str-2p::frpr-9 gDNA::SL2::mCherry	in this study
osm-6p::frpr-9 gDNA::SL2::gfp	in this study
odr-3p::frpr-9 gDNA::SL2::gfp	in this study
odr-1p::frpr-9 gDNA::SL2::gfp	in this study
gpa-3p::frpr-9 gDNA::SL2::gfp	in this study
flp-5p::frpr-9 gDNA::SL2::gfp	in this study
odr-2.bp::frpr-9 gDNA::SL2::gfp	in this study
flp-19p::flp-19 gDNA::SL2::gfp	in this study
flp-20p::flp-20 gDNA::SL2::gfp	in this study
mbr-1p::flp-19 cDNA::SL2::gfp	in this study
sra-11p::flp-19 cDNA::SL2::gfp	in this study
mgl-1p::flp-19 cDNA::SL2::gfp	in this study
gcy-28.dp::flp-19 cDNA::SL2::gfp	in this study
flp-18p::flp-19 cDNA::SL2::gfp	in this study
glr-1p::flp-19 cDNA::SL2::gfp	in this study
nmr-1p::flp-19 cDNA::SL2::gfp	in this study
tph-1p::flp-19 cDNA::SL2::gfp	in this study
odr-2.bp::flp-19 cDNA::SL2::gfp	in this study
flp-19p::mCherry	in this study
flp-1p::flp-1 cDNA::SL2::gfp	in this study
dmsr-7p::dmsr-7 gDNA::SL2::gfp	in this study
dmsr-8p::dmsr-8 gDNA::SL2::gfp	in this study
pcDNA-HA-SRX-64	in this study
pcDNA-HA-SRX-2	in this study
str-1p::srx-1 cDNA::SL2::mCherry	in this study
str-1p::srx-3 cDNA::SL2::mCherry	in this study

## Sheet: b. Primers
OLIGONUCLEOTIDES	SEQUENCE	SOURCE	IDENTIFIER
Psrx-64_F	ggggACAACTTTGTATAGAAAAGTTGtggcaaagaatttcgattagggctcc	IDT	N/A
Psrx-64_R	ggggACTGCTTTTTTGTACAAACTTGtggctgcgggcaaagctaaattatc	IDT	N/A
Psrx-2_F	ggggACAACTTTGTATAGAAAAGTTGccaacctttccgttcaattggagttataag	IDT	N/A
Psrx-2_R	ggggACTGCTTTTTTGTACAAACTTGtcttaaaatatcaaaaagttgattatgttgaacaagttgaac	IDT	N/A
Psrsx-3_F	ggggACAACTTTGTATAGAAAAGTTGgcaaataatgtggaagtgaagcatcagaaa	IDT	N/A
Psrsx-3_R	ggggACTGCTTTTTTGTACAAACTTGtccgaaaaatatgtattcttatggtcttagaacaagt	IDT	N/A
Pstr-2_F	ggggACAACTTTGTATAGAAAAGTTGcaaagaagtgcataaaagcgtcaagagac	IDT	N/A
Pstr-2_R	ggggACTGCTTTTTTGTACAAACTTGttttatggatcacgagtattcggacaaaaaag	IDT	N/A
Pceh-36_F	ggggACAACTTTGTATAGAAAAGTTGttcatcagcctacacgtcatcagaaaaaag	IDT	N/A
Pceh-36_R	ggggACTGCTTTTTTGTACAAACTTGggatccgcaaatgggcggag	IDT	N/A
Pfrpr-9_F	ggggACAACTTTGTATAGAAAAGTTGtcgattctatcgaatgacgtctagcg	IDT	N/A
Pfrpr-9_R	ggggACTGCTTTTTTGTACAAACTTGcagtctgaaagcacgaacttgaaatcc	IDT	N/A
Pflp-19_F	ggggACAACTTTGTATAGAAAAGTTGagcattgggatctttcaagtattattcagc	IDT	N/A
Pflp-19_R	ggggACTGCTTTTTTGTACAAACTTGgtcggtgcaatgaatgaagcagtg	IDT	N/A
Pflp-20_F	ggggACAACTTTGTATAGAAAAGTTGacctaatggcctcacatacctaactttatag	IDT	N/A
Pflp-20_R	ggggACTGCTTTTTTGTACAAACTTGttgctcactaaagtttctgaaaaaaaggttt	IDT	N/A
Pmbr-1_F	ggggACAACTTTGTATAGAAAAGTTGaatccggaaacttgcactctactcg	IDT	N/A
Pmbr-1_R	ggggACTGCTTTTTTGTACAAACTTGtgtacctacgaaaatacaatttgttgaggt	IDT	N/A
Ptph-1_F	ggggACAACTTTGTATAGAAAAGTTGcgaagcttcttgtggtgaatttattagacg	IDT	N/A
Ptph-1_R	ggggACTGCTTTTTTGTACAAACTTGatgattgaagagagcaatgctacctaaaaac	IDT	N/A
srx-64 gDNA or cDNA_F	ggggACAAGTTTGTACAAAAAAGCAGGCTtttcagaaaaatggatgacattcatcagcaaacgc	IDT	N/A
srx-64 gDNA or cDNA_R	ggggACCACTTTGTACAAGAAAGCTGGGTAttaagcatgtgctttattatttgacgtttgat	IDT	N/A
srx-1 cDNA_F	ggggACAAGTTTGTACAAAAAAGCAGGCTtttcagaaaaatgattgaactcactgtaaagtccctact	IDT	N/A
srx-1 cDNA_R	ggggACCACTTTGTACAAGAAAGCTGGGTAtcaatgcgcttgtcttgagctc	IDT	N/A
srx-2 gDNA or cDNA_F	ggggACAAGTTTGTACAAAAAAGCAGGCTtttcagaaaaatggttgtttggacacttaaaacatggc	IDT	N/A
srx-2 gDNA or cDNA_R	ggggACCACTTTGTACAAGAAAGCTGGGTAtcaatatttagaagtattggtatttgtgtttgtgttatga	IDT	N/A
srx-3 cDNA_F	ggggACAAGTTTGTACAAAAAAGCAGGCTtttcagaaaaatgggagtttctctgaagcagtcac	IDT	N/A
srx-3 cDNA_R	ggggACCACTTTGTACAAGAAAGCTGGGTAttagtctcttataactccaattgaacggaaagg	IDT	N/A
frpr-9 gDNA_F	ggggACAAGTTTGTACAAAAAAGCAGGCTtttcagaaaaatgacatctactgtcatctacgttccag	IDT	N/A
frpr-9 gDNA_R	ggggACCACTTTGTACAAGAAAGCTGGGTAttaggcgagagtggcaaatcgaag	IDT	N/A
flp-19 gDNA or cDNA_F	ggggACAAGTTTGTACAAAAAAGCAGGCTtttcagaaaaatgtccttccagctaacgctgtt	IDT	N/A
flp-19 gDNA or cDNA_R	ggggACCACTTTGTACAAGAAAGCTGGGTAttatccgaacctgactgagctgg	IDT	N/A
flp-20 gDNA_F	ggggACAAGTTTG TACAAAAAAGCAGGCTtttcagaaaaatgttgggttacactcaatctcgtg	IDT	N/A
flp-20 gDNA_R	ggggACCACTTTGTACAAGAAAGCTGGGTAttaaccaagtcggaaaacggaacg	IDT	N/A
SRX-2::GFP tagging crRNA	TCTTCAATATTTAGAAGTAT	IDT	N/A
SRX-2::GFP tagging donor_F	CACAGCGTTGTCAGAAACAGTCATAACACAAACACGAACACTAACACGTCGAAGTACGGAGGTGGAGGCAGCAGTAAAGGAGAAGAACTTTTCACTGGAGTTG	IDT	N/A
SRX-2::GFP tagging donor_R	GAATATAATATTTTCCGGAGATCTGAATATCTTCATTTGTATAGTTCATCCATGCCATGTGTAATC	IDT	N/A
SRX-2::GFP tagging genotyping_1	GTGCAAATGCTCTTGTGTATCTTATCAGC	IDT	N/A
SRX-2::GFP tagging genotyping_2	TCAAAGATGACGGGAACTACAAGACAC	IDT	N/A
SRX-2::GFP tagging genotyping_3	TGGATGCTTCTGATTTTAAGTGGACAAATG	IDT	N/A
HA-SRX-64 tagging_F	cgcggatccATGGATGACATTCATCAGCAAACGC	IDT	N/A
HA-SRX-64 tagging_R	ctagtctagaTTAAGCATGTGCTTTATTATTTGACGTTTGATTAGTC	IDT	N/A
HA-SRX-2 tagging_F	cgcggatccATGGTTGTTTGGACACTTAAAACATGGC	IDT	N/A
HA-SRX-2 tagging_R	ccgctcgagTCAATATTTAGAAGTATTGGTATTTGTGTTTGTGTTATGAC	IDT	N/A
flp-1 cDNA F	ggggACAAGTTTGTACAAAAAAGCAGGCTtttcagaaaaatgactctgctctaccaagtagggttattac	IDT	N/A
flp-1 cDNA R	ggggACCACTTTGTACAAGAAAGCTGGGTAttattttccgaaacgaaggaaatttggcttg	IDT	N/A
Pflp-1_F	ggggACAACTTTGTATAGAAAAGTTGctgcagccaacaaaagttcagagcc	IDT	N/A
Pflp-1_R	ggggACTGCTTTTTTGTACAAACTTGgaagaaaaccaatgaagatgtgagctatttataagccc	IDT	N/A
dmsr-7 gDNA_F	ggggACAAGTTTGTACAAAAAAGCAGGCTtttcagaaaaatggaatgtccgcacgatgctcag	IDT	N/A
dmsr-7 gDNA_R	ggggACCACTTTGTACAAGAAAGCTGGGTAttaaagttgatgttctctactgctgttctgattgtccg	IDT	N/A
Pdmsr-7_F	ggggACAACTTTGTATAGAAAAGTTGcaaaagtcagagccactgtaac	IDT	N/A
Pdmsr-7_R	ggggACTGCTTTTTTGTACAAACTTGatctagcacatccttcaaaatgttg	IDT	N/A
dmsr-8 cDNA_F	ggggACAAGTTTGTACAAAAAAGCAGGCTtttcagaaaaatgggatgtgacatgggttcg	IDT	N/A
dmsr-8 cDNA_R	ggggACCACTTTGTACAAGAAAGCTGGGTAttaataaagagcagtacttgtttcacattgc	IDT	N/A
Pdmsr-8_F	ggggACAACTTTGTATAGAAAAGTTGgtgttcaggtagtctcatgaatgc	IDT	N/A
Pdmsr-8_R	ggggACTGCTTTTTTGTACAAACTTGctaaaaatggattatgagcttatgaatttaaaatg	IDT	N/A

## Sheet: c. Reagents
REAGENT or RESOURCE	SOURCE	IDENTIFIER
Bacterial and virus strains
Escherichia coli OP50	CGC	N/A
Vibro cholerae A1552
Vibro cholerae A1552/pSMC2 (V. cholerae-GFP)
E. faecalis OG1RF
P. aeruginosa PA14
Antibodies
HA (rabbit polyclonal)	AGRISERA	AS12 2220
Alexa Fluor™ 568 Secondary Antibody Donkey Anti-Rabbit	Invitrogen	A10042
Chemicals, peptides, and recombinant proteins
Diacetyl	Sigma-Aldrich	Cat#8.03528
Pyrazine	Sigma-Aldrich	Cat#W401501
2, 4, 5-Trimethylthiazole	Sigma-Aldrich	Cat#W332518
Benzaldehyde	Sigma-Aldrich	Cat#B1334
2-Butanone	Sigma-Aldrich	Cat#360473
Isoamyl alcohol	Merck	Cat#100979
2,3-Pentanedione	Sigma-Aldrich	Cat#8.18555
1-Octanol	Sigma-Aldrich	Cat#8.20931
2-Nonanone	Sigma-Aldrich	Cat#108731
Ethanol	VWR	Cat#20821.310
Sodium azide	Sigma-Aldrich	Cat#S2002
DMEM	Gibco	Cat#41966029
10% fetal bovine serum	Gibco	Cat#10270-106
Penicillin-streptomycin	Gibco	Cat#15140122
Polyethylenimine 25000	Polysciences	Cat#23966
Poly-D-lysine hydrobromide	Sigma-Aldrich	Cat#P0899
Lipofectamine™ 2000	Invitrogen	Cat#11668019
Opti-MEM™ I Reduced Serum Medium	Gibco	Cat#11058021
IBMX	Sigma-Aldrich	Cat# I7018
Ro 20-1724	Sigma-Aldrich	Cat# B8279
Alt-R™ S.p. Cas9 recombinant protein	IDT	Cat# 10000735
Alt-R® CRISPR-Cas9 tracrRNA, 5 nmol	IDT	Cat#1072532
Commercial assays
cAMP-Glo™ Assay	Promega	Cat#V1501
Phusion® High-Fidelity DNA Polymerase	NEB	Cat#M0530
LongAmp® Taq DNA Polymerase	NEB	Cat#M0323
QIAquick Gel Extraction Kit	QIAGEN	Cat#28706
DNeasy Blood & Tissue Kits	QIAGEN	Cat#69506
QIAGEN Plasmid Midi Kit	QIAGEN	Cat#12143
QIAprep Spin Miniprep Kit (250)	QIAGEN	Cat#27106
AMPure XP Reagent for PCR Purification	Beckman Coulter	Cat#A63881
Experimental models: Cell lines
HEK293T cells	ATCC	N/A
Software and Algorithms
ImageJ	NIH	https://imagej.nih.gov/ij/; RRID: SCR_003070
MATLAB	MathWorks	https://www.mathworks.com/; RRID: SCR_001622
GraphPad Prism 9	GraphPad	https://www.graphpad.com/scientific-software/prism/
Adobe Illustrator CS6	Adobe	https://www.adobe.com/products/illustrator.html
