# Supplementary material for: Dissecting the genetic landscape of GPCR signaling through phenotypic profiling in C. elegans
Source: Nat Commun. 2023 Dec 18;14:8410. doi: 10.1038/s41467-023-44177-z (PMC10728192; doi:10.1038/s41467-023-44177-z)
Supplement: Supplementary file 12 — Source Data [file 41467_2023_44177_MOESM12_ESM.xlsx]

## Sheet: Figure 3
Fig. 3b	Strain No		Avoidance index change		Fig. 3d		Biological replicates	in	out	Occupancy(%)	Average		Fig. 3e	Strain No		Survival change		Fig. 3g	pdfr-1	30	29	26	25	19	13	8	6	3	2	2	0									Fig. 3i	fmi-1	30	30	30	29	22	18	16	15
			Average			WT	1	5	25	16.6667	13.5249					Average			pdfr-1	30	28	26	24	20	18	15	11	8	6	3	1	1	0								fmi-1	30	30	29	28	23	21	18	17
	CHS1001	srh-99(yum1120); srh-100(yum1121)	-0.00875421					2	28	6.66667				CHS1001	srh-99(yum1120); srh-100(yum1121)	0.116627			pdfr-1	30	28	25	23	20	14	10	8	7	4	2	2	1	0								fmi-1	30	30	27	25	22	19	17	15
	CHS1002	srh-105(yum1122); srh-109(yum1123); srh-111(yum1124)	0.0630442					5	24	17.2414				CHS1002	srh-105(yum1122); srh-109(yum1123); srh-111(yum1124)	0.148435			pdfr-1	30	30	30	20	19	14	10	5	2	1	0											fmi-1	30	30	29	29	28	27	25	19
	CHS1003	srh-105(yum1122); srh-109(yum1123); srh-111(yum1124); srh-102(yum1125); srh-104(yum1126)	-0.0454545				2	1	29	3.33333	7.77778			CHS1003	srh-105(yum1122); srh-109(yum1123); srh-111(yum1124); srh-102(yum1125); srh-104(yum1126)	0.0223602			pdfr-1	30	28	22	18	13	13	7	6	2	1	1	0										fmi-1	30	30	30	28	24	21	18	16
	CHS1004	srh-141(yum1127); srh-142(yum1128); srh-145(yum1129)	0.0170592					0	30	0				CHS1004	srh-141(yum1127); srh-142(yum1128); srh-145(yum1129)	0.0636077			pdfr-1	30	29	23	21	14	12	9	6	3	2	1	1	0									fmi-1	30	30	29	27	22	21	16	14
	CHS1005	srh-146(yum1130); srh-147(yum1131); srh-148(yum1132)	0.071566					6	24	20				CHS1005	srh-146(yum1130); srh-147(yum1131); srh-148(yum1132)	0.0113474				180	172	152	131	105	84	59	42	25	16	9	4	2	0									180	180	174	166	141	127	110	96
	CHS1006	srh-190(yum1133); srh-192(yum1134); srh-193(yum1135)	0.0185185				3	2	28	6.66667	11.2644			CHS1006	srh-190(yum1133); srh-192(yum1134); srh-193(yum1135)	0.106035				0	8	28	49	75	96	121	138	155	164	171	176	178	180									0	0	6	14	39	53	70	84
	CHS1007	srh-203(yum1136); srh-204(yum1137); srh-206(yum1138)	0.044873					4	26	13.3333				CHS1007	srh-203(yum1136); srh-204(yum1137); srh-206(yum1138)	0.0338268			death		8	20	21	26	21	25	17	17	9	7	5	2	2								death		0	6	8	25	14	17	14
	CHS1008	srh-212(yum1139); srh-213(yum1140); srh-218(yum1141)	-0.0900383					4	25	13.7931				CHS1008	srh-212(yum1139); srh-213(yum1140); srh-218(yum1141)	-0.0365229			pdf-1	30	30	29	26	22	17	14	11	9	7	5	3	3	1	1	0						WT	30	30	26	26	22	17	13	12
	CHS1009	srh-295(yum1142); srh-296(yum1143); srh-297(yum1144)	-0.05155			npr-1	1	29	1	96.6667	95.5556			CHS1009	srh-295(yum1142); srh-296(yum1143); srh-297(yum1144)	0.139602			pdf-1	30	30	28	26	20	19	15	12	7	5	5	4	2	2	1	1	0					WT	30	30	29	28	23	19	14	14
	CHS1010	str-112(yum1145); str-113(yum1146); str-114(yum1147); str-115(yum1148); str-116(yum1149); str-118(yum1150)	-0.00847458					28	2	93.3333				CHS1010	str-112(yum1145); str-113(yum1146); str-114(yum1147); str-115(yum1148); str-116(yum1149); str-118(yum1150)	0.0922039			pdf-1	30	30	28	27	24	18	12	8	6	4	3	3	1	1	1	0						WT	30	30	26	24	21	19	14	12
	CHS1011	sri-1(yum1151); sri-2(yum1152); sri-4(yum1153)	-0.052933					29	1	96.6667				CHS1011	sri-1(yum1151); sri-2(yum1152); sri-4(yum1153)	0.104592			pdf-1	30	28	25	22	18	12	10	8	7	7	5	3	3	2	1	0						WT	30	29	26	23	21	19	16	14
	CHS1012	srbc-61(yum1154); srbc-62(yum1155); srbc-63(yum1156); srbc-65(yum1157)	0.0322582				2	26	4	86.6667	90			CHS1012	srbc-61(yum1154); srbc-62(yum1155); srbc-63(yum1156); srbc-65(yum1157)	0.0352245			pdf-1	30	29	23	20	19	15	10	9	8	8	5	3	3	2	1	1	0					WT	30	27	24	20	18	15	13	11
	CHS1013	sro-1(yum1158)	-0.00758676					27	3	90				CHS1013	sro-1(yum1158)	0.0463967			pdf-1	30	30	29	26	18	16	14	12	9	7	4	4	2	1	1	0						WT	30	28	25	21	18	16	15	13
	CHS1014	sru-7(yum1159); sru-44(yum1160); sru-45(yum1161); c45h4.18(yum1162); sru-47(yum1163); sru-48(yum1164)	-0.0485893					28	2	93.3333				CHS1014	sru-7(yum1159); sru-44(yum1160); sru-45(yum1161); c45h4.18(yum1162); sru-47(yum1163); sru-48(yum1164)	0.0352041				180	177	162	147	121	97	75	60	46	38	27	20	14	9	6	2	0						180	174	156	142	123	105	85	76
	CHS1015	gar-1(yum1165); gar-2(yum1166); gar-3(yum1167)	0.0496935				3	29	1	96.6667	92.2222			CHS1015	gar-1(yum1165); gar-2(yum1166); gar-3(yum1167)	-0.0869748				0	3	18	33	59	83	105	120	134	142	153	160	166	171	174	178	180						0	6	24	38	57	75	95	104
	CHS1016	gbb-1(yum1168); gbb-2(yum1169)	-0.0189959					28	2	93.3333				CHS1016	gbb-1(yum1168); gbb-2(yum1169)	0.0831249			death		3	15	15	26	24	22	15	14	8	11	7	6	5	3	4	2					death		6	18	14	19	18	20	9
	CHS1017	f57a8.4(yum1170); y40c5a.4(yum1171); c47e8.3(yum1172)	-0.0874384					26	4	86.6667				CHS1017	f57a8.4(yum1170); y40c5a.4(yum1171); c47e8.3(yum1172)	-0.116025			pdf-2	30	29	27	26	22	21	19	15	12	11	10	8	6	4	3	1	1	0
	CHS1018	y37e11al.1(yum1173); f56a11.4(yum1174); b0034.5(yum1175)	8.80786e-05											CHS1018	y37e11al.1(yum1173); f56a11.4(yum1174); b0034.5(yum1175)	0.0661607			pdf-2	30	29	29	28	25	22	18	15	11	9	7	7	5	4	2	2	1	1	0
	CHS1019	h09f14.1(yum1176); f16c3.1(yum1177); c24b5.1(yum1178)	-0.0722766			WT	1	3	27	10	7.77778			CHS1019	h09f14.1(yum1176); f16c3.1(yum1177); c24b5.1(yum1178)	0.0816889			pdf-2	30	30	28	24	22	19	16	14	13	11	9	7	6	6	3	3	1	0					P value
	CHS1020	r13h7.2(yum1030); k03h6.5(yum1031); k03h6.1(yum1032); t10e10.3(yum1033)	-0.34577					4	26	13.3333				CHS1020	r13h7.2(yum1030); k03h6.5(yum1031); k03h6.1(yum1032); t10e10.3(yum1033)	-0.176279			pdf-2	30	29	26	20	18	15	13	11	10	9	9	8	7	5	3	1	1	0				WT VS fmi-1	<0,0001
	CHS1021	f40a3.7(yum1179); f59b2.13(yum1180); w10c4.1(yum1181); d1014.2(yum1182)	-0.242913					0	30	0				CHS1021	f40a3.7(yum1179); f59b2.13(yum1180); w10c4.1(yum1181); d1014.2(yum1182)	-0.371247			pdf-2	30	30	27	23	20	17	15	12	11	8	7	5	5	3	2	1	0
	CHS1022	srg-2(yum1183); srg-5(yum1184); srg-6(yum1185); srg-7(yum1186); srg-8(yum1187); srg-9(yum1188)	-0.106003				2	3	27	10	12.2222			CHS1022	srg-2(yum1183); srg-5(yum1184); srg-6(yum1185); srg-7(yum1186); srg-8(yum1187); srg-9(yum1188)	-0.0564879			pdf-2	30	29	25	22	19	16	14	12	10	9	5	2	2	1	0
	CHS1023	srx-44(yum1189); srx-45(yum1190); srx-46(yum1191); srx-47(yum1192)	0.0555556					6	24	20				CHS1023	srx-44(yum1189); srx-45(yum1190); srx-46(yum1191); srx-47(yum1192)	0.100853				180	176	162	143	126	110	95	79	67	57	47	37	31	23	13	8	4	1	0
	CHS1024	pdfr-1(yum1024); seb-2(yum1025); seb-3(yum1026)	-0.542594					2	28	6.66667				CHS1024	pdfr-1(yum1024); seb-2(yum1025); seb-3(yum1026)	-0.268107				0	4	18	37	54	70	85	101	113	123	133	143	149	157	167	172	176	179	180
	CHS1025	frpr-7(yum1193); frpr-8(yum1194); frpr-9(yum1195); frpr-10(yum1196)	0.00735907				3	2	28	6.66667	8.88889			CHS1025	frpr-7(yum1193); frpr-8(yum1194); frpr-9(yum1195); frpr-10(yum1196)	0.289416			death		4	14	19	17	16	15	16	12	10	10	10	6	8	10	5	4	3	1
	CHS1026	frpr-13(yum1197); frpr-15(yum1198); frpr-19(yum1199)	0.0173326					2	28	6.66667				CHS1026	frpr-13(yum1197); frpr-15(yum1198); frpr-19(yum1199)	0.0132068			pdf-1; pdf-2	30	29	27	24	21	17	15	11	8	7	5	3	3	1	1	0
	CHS1027	srj-18(yum1200); srj-19(yum1201); srj-20(yum1202); srj-22(yum1203); srj-23(yum1204); srj-24(yum1205)	-0.0881226					4	26	13.3333				CHS1027	srj-18(yum1200); srj-19(yum1201); srj-20(yum1202); srj-22(yum1203); srj-23(yum1204); srj-24(yum1205)	-0.00322426			pdf-1; pdf-2	30	30	26	22	19	15	14	10	5	4	2	2	1	1	0
	CHS1028	srj-7(yum1206); srj-8(yum1207); srj-9(yum1208); srj-10(yum1209); srj-11(yum1210) ; srj-13(yum1211); srj-14(yum1212); srj-15(yum1213)	-0.0285043			flp-21	1	16	13	55.1724	48.3908			CHS1028	srj-7(yum1206); srj-8(yum1207); srj-9(yum1208); srj-10(yum1209); srj-11(yum1210) ; srj-13(yum1211); srj-14(yum1212); srj-15(yum1213)	0.0423909			pdf-1; pdf-2	30	29	25	20	18	13	9	7	4	3	1	1	0
	CHS1029	sru-29(yum1215); sru-30(yum1216); sru-31(yum1217); sru-35(yum1218); sru-36(yum1219)	0.0443467					13	17	43.3333				CHS1029	sru-29(yum1215); sru-30(yum1216); sru-31(yum1217); sru-35(yum1218); sru-36(yum1219)	-0.0035092			pdf-1; pdf-2	30	29	26	24	22	15	10	5	2	1	0
	CHS1030	str-145(yum1221); str-146(yum1222); str-148(yum1223); str-141(yum1224); str-149(yum1225); str-150(yum1226); str-151(yum1227)	-0.0159642					14	16	46.6667				CHS1030	str-145(yum1221); str-146(yum1222); str-148(yum1223); str-141(yum1224); str-149(yum1225); str-150(yum1226); str-151(yum1227)	0.00568822			pdf-1; pdf-2	30	30	28	26	20	13	9	6	6	3	2	2	1	1	1	0
	CHS1031	sri-27(yum1228); sri-28(yum1229); sri-29(yum1230); sri-30(yum1231); sri-31(yum1232); sri-24(yum1233); sri-25(yum1234); sri-26(yum1235); t10d4.14(yum1236)	-0.011432				2	13	17	43.3333	40			CHS1031	sri-27(yum1228); sri-28(yum1229); sri-29(yum1230); sri-30(yum1231); sri-31(yum1232); sri-24(yum1233); sri-25(yum1234); sri-26(yum1235); t10d4.14(yum1236)	-0.161841			pdf-1; pdf-2	30	28	26	22	19	10	8	6	3	3	2	1	1	0
	CHS1032	srw-115(yum1237); srw-117(yum1238); srw-118(yum1239); srw-119(yum1240); srw-120(yum1241); srw-121(yum1242); srw-122(yum1243); srw-123(yum1244); srw-124(yum1245); srw-135(yum1246); srw-137(yum1247); srw-138(yum1248)	-0.101388					10	20	33.3333				CHS1032	srw-115(yum1237); srw-117(yum1238); srw-118(yum1239); srw-119(yum1240); srw-120(yum1241); srw-121(yum1242); srw-122(yum1243); srw-123(yum1244); srw-124(yum1245); srw-135(yum1246); srw-137(yum1247); srw-138(yum1248)	-0.0758953				180	175	158	138	119	83	65	45	28	21	12	9	6	3	2	0	0
	CHS1033	srh-127(yum1249); srh-211(yum1250); srh-214(yum1251); srh-215(yum1252); srh-216(yum1253); srh-217(yum1254); srh-212(yum1255); srh-213(yum1256); srh-218(yum1257); srh-219(yum1258)	-0.0054198					13	17	43.3333				CHS1033	srh-127(yum1249); srh-211(yum1250); srh-214(yum1251); srh-215(yum1252); srh-216(yum1253); srh-217(yum1254); srh-212(yum1255); srh-213(yum1256); srh-218(yum1257); srh-219(yum1258)	-0.108626				0	5	22	42	61	97	115	135	152	159	168	171	174	177	178	180	180
	CHS1034	srg-56(yum1259); srg-57(yum1260); srg-58(yum1261); srg-59(yum1262); srg-60(yum1263); srg-61(yum1264); srg-62(yum1265); srg-64(yum1266); srg-65(yum1267); srg-66(yum1268); srg-67(yum1269); srg-68(yum1270)	-0.0334295				3	15	15	50	45.5556			CHS1034	srg-56(yum1259); srg-57(yum1260); srg-58(yum1261); srg-59(yum1262); srg-60(yum1263); srg-61(yum1264); srg-62(yum1265); srg-64(yum1266); srg-65(yum1267); srg-66(yum1268); srg-67(yum1269); srg-68(yum1270)	-1.79169e-05			death		5	17	20	19	36	18	20	17	7	9	3	3	3	1	2	0
	CHS1035	str-153(yum1271); str-155(yum1272); str-162(yum1273); str-168(yum1274); str-156(yum1275); str-158(yum1276); str-159(yum1277); str-160(yum1278); str-161(yum1279); str-154(yum1280); str-267(yum1281)	0.0357143					15	15	50				CHS1035	str-153(yum1271); str-155(yum1272); str-162(yum1273); str-168(yum1274); str-156(yum1275); str-158(yum1276); str-159(yum1277); str-160(yum1278); str-161(yum1279); str-154(yum1280); str-267(yum1281)	0.135539			WT	30	30	27	23	21	19	17	13	11	9	7	6	3	1	1	0
	CHS1036	srh-61(yum1282); srh-62(yum1283); srh-63(yum1284); srh-67(yum1285); srh-68(yum1286); srh-69(yum1287); srh-70(yum1288); srh-71(yum1289); srh-72(yum1290); srh-73(yum1291)	-0.032567					11	19	36.6667				CHS1036	srh-61(yum1282); srh-62(yum1283); srh-63(yum1284); srh-67(yum1285); srh-68(yum1286); srh-69(yum1287); srh-70(yum1288); srh-71(yum1289); srh-72(yum1290); srh-73(yum1291)	-0.117847			WT	30	29	28	26	22	19	15	13	10	9	9	6	5	4	2	1	1	0
	CHS1037	srd-60(yum1292); srd-73(yum1293); srd-61(yum1294); srd-75(yum1295); srd-71(yum1296); srd-72(yum1297)	-0.0491699											CHS1037	srd-60(yum1292); srd-73(yum1293); srd-61(yum1294); srd-75(yum1295); srd-71(yum1296); srd-72(yum1297)	0.0746931			WT	30	29	26	25	20	19	18	16	12	10	8	8	5	4	4	2	1	1	0
	CHS1038	srt-6(yum1298); srt-7(yum1299); srt-8(yum1300); srt-11(yum1301); srt-12(yum1302); srt-13(yum1303); srt-14(yum1304); srt-1(yum1306); srt-2(yum1307); srt-3(yum1308); srt-4(yum1309); srt-5(yum1310)	-0.0655343			WT	1	3	27	10	8.88889			CHS1038	srt-6(yum1298); srt-7(yum1299); srt-8(yum1300); srt-11(yum1301); srt-12(yum1302); srt-13(yum1303); srt-14(yum1304); srt-1(yum1306); srt-2(yum1307); srt-3(yum1308); srt-4(yum1309); srt-5(yum1310)	-0.0178847			WT	30	28	26	18	16	15	15	13	12	11	9	7	7	5	3	2	2	1	0
	CHS1039	sre-43(yum1311); sre-44(yum1312); sre-45(yum1313); sre-46(yum1314); sre-47(yum1315); sre-48(yum1316)	-0.0177478					0	30	0				CHS1039	sre-43(yum1311); sre-44(yum1312); sre-45(yum1313); sre-46(yum1314); sre-47(yum1315); sre-48(yum1316)	-0.0151639			WT	30	28	26	22	19	16	15	11	10	8	8	5	3	3	1	0
	CHS1040	nmur-1(yum1317); nmur-2(yum1318); nmur-3(yum1319); nmur-4(yum1320)	-0.0631561					5	25	16.6667				CHS1040	nmur-1(yum1317); nmur-2(yum1318); nmur-3(yum1319); nmur-4(yum1320)	0.516304			WT	30	29	26	25	21	20	17	15	12	10	9	2	2	2	1	1	0
	CHS1041	frpr-3(yum1321); frpr-4(yum1322); frpr-16(yum1323); frpr-18(yum1324)	-0.0362663				2	1	29	3.33333	13.3333			CHS1041	frpr-3(yum1321); frpr-4(yum1322); frpr-16(yum1323); frpr-18(yum1324)	0.0528272				180	173	159	139	119	108	97	81	67	57	50	34	25	19	12	6	4	2	0
	CHS1042	srh-89(yum1325); srh-92(yum1326); srh-95(yum1327); srh-97(yum1328); srh-98(yum1329)	0.0673672					6	24	20				CHS1042	srh-89(yum1325); srh-92(yum1326); srh-95(yum1327); srh-97(yum1328); srh-98(yum1329)	0.0987714				0	7	21	41	61	72	83	99	113	123	130	146	155	161	168	174	176	178	180
	CHS1043	srh-39(yum1330); srh-40(yum1331); srh-41(yum1332); srh-42(yum1333); srh-44(yum1334); srh-45(yum1335)	0.017968					5	25	16.6667				CHS1043	srh-39(yum1330); srh-40(yum1331); srh-41(yum1332); srh-42(yum1333); srh-44(yum1334); srh-45(yum1335)	0.077157			death		7	14	20	20	11	11	16	14	10	7	16	9	6	7	6	2	2	2
	CHS1044	srh-220(yum1336); srh-222(yum1337); srh-223(yum1338); srh-227(yum1339); srh-228(yum1340); srh-229(yum1341)	0.0542784				3	2	28	6.66667	7.85441			CHS1044	srh-220(yum1336); srh-222(yum1337); srh-223(yum1338); srh-227(yum1339); srh-228(yum1340); srh-229(yum1341)	0.0213722
	CHS1045	srh-48(yum1342); srh-49(yum1343); srh-50(yum1344); srh-51(yum1345); srh-52(yum1346); srh-55(yum1347)	-0.0344828					3	27	10				CHS1045	srh-48(yum1342); srh-49(yum1343); srh-50(yum1344); srh-51(yum1345); srh-52(yum1346); srh-55(yum1347)	0.0513376
	CHS1046	str-52(yum1348); str-55(yum1349); str-56(yum1350); str-57(yum1351)	-0.0608922					2	27	6.89655				CHS1046	str-52(yum1348); str-55(yum1349); str-56(yum1350); str-57(yum1351)	0.0724825				P value
	CHS1047	srh-33(yum1352); srh-34(yum1353); srh-35(yum1354); srh-36(yum1355); srh-37(yum1356); srh-38(yum1357)	-0.0538462			fmi-1	1	16	14	53.3333	51.1111			CHS1047	srh-33(yum1352); srh-34(yum1353); srh-35(yum1354); srh-36(yum1355); srh-37(yum1356); srh-38(yum1357)	0.133238			WT VS pdfr-1	<0,0001
	CHS1048	str-238(yum1358); str-240(yum1359); str-243(yum1360); str-244(yum1361); str-245(yum1362)	-0.0139699					15	15	50				CHS1048	str-238(yum1358); str-240(yum1359); str-243(yum1360); str-244(yum1361); str-245(yum1362)	-0.11195			WT VS pdf-1	0.0142
	CHS1049	str-176(yum1363); str-177(yum1364); str-178(yum1365); str-180(yum1366); str-181(yum1367); str-182(yum1368)	-0.0511494					15	15	50				CHS1049	str-176(yum1363); str-177(yum1364); str-178(yum1365); str-180(yum1366); str-181(yum1367); str-182(yum1368)	0.0292553			WT VS pdf-2	0.9647
	CHS1050	srxa-8(yum1369); srxa-9(yum1370); srxa-10(yum1371); srxa-11(yum1372); srxa-19(yum1373)	-0.0157535				2	10	19	34.4828	43.1034			CHS1050	srxa-8(yum1369); srxa-9(yum1370); srxa-10(yum1371); srxa-11(yum1372); srxa-19(yum1373)	0.115299			WT VS pdfr-1; pdfr-2	0.0003
	CHS1051	srw-51(yum1374); srw-53(yum1375); srw-54(yum1376); srw-55(yum1377); t27c5.10(yum1378); y70c5a.4(yum1379)	0.0293706					15	15	50				CHS1051	srw-51(yum1374); srw-53(yum1375); srw-54(yum1376); srw-55(yum1377); t27c5.10(yum1378); y70c5a.4(yum1379)	0.067939
	CHS1052	sre-13(yum1380); sre-14(yum1381); sre-15(yum1382); sre-16(yum1383); sre-18(yum1384); sre-19(yum1385)	-0.019025					13	16	44.8276				CHS1052	sre-13(yum1380); sre-14(yum1381); sre-15(yum1382); sre-16(yum1383); sre-18(yum1384); sre-19(yum1385)	0.141773
	CHS1053	t26h8.4(yum1386); c29f9.8(yum1387); y75b12b.10(yum1388)	0.0077197				3	13	16	44.8276	46.0536			CHS1053	t26h8.4(yum1386); c29f9.8(yum1387); y75b12b.10(yum1388)	-0.0635668
	CHS1054	srd-17(yum1389); srd-18(yum1390); srd-19(yum1391); srd-20(yum1392); srd-21(yum1393); srd-32(yum1394)	0.0652954					12	18	40				CHS1054	srd-17(yum1389); srd-18(yum1390); srd-19(yum1391); srd-20(yum1392); srd-21(yum1393); srd-32(yum1394)	-0.0509238
	CHS1055	str-250(yum1395); str-252(yum1396); str-253(yum1397)	-0.0670424					16	14	53.3333				CHS1055	str-250(yum1395); str-252(yum1396); str-253(yum1397)	0.00293518
	CHS1056	sre-1(yum1398); sre-2(yum1399); sre-3(yum1400); sre-4(yum1401); sre-5(yum1402); sre-6(yum1403)	-0.018015											CHS1056	sre-1(yum1398); sre-2(yum1399); sre-3(yum1400); sre-4(yum1401); sre-5(yum1402); sre-6(yum1403)	0.0332766
	CHS1057	npr-1(yum1034)	-0.944985			WT	1	7	23	23.3333	17.7778			CHS1057	npr-1(yum1034)	-0.32997
	CHS1058	npr-9(yum1404); npr-11(yum1405); npr-12(yum1406)	-0.140053					6	24	20				CHS1058	npr-9(yum1404); npr-11(yum1405); npr-12(yum1406)	-0.0394113
	CHS1059	sru-37(yum1407); sru-38(yum1408); sru-39(yum1409); sru-44(yum1410); sru-45(yum1411); c45h4.18(yum1412)	-0.0344828					3	27	10				CHS1059	sru-37(yum1407); sru-38(yum1408); sru-39(yum1409); sru-44(yum1410); sru-45(yum1411); c45h4.18(yum1412)	0.107251
	CHS1060	srx-12(yum1413); srx-13(yum1414); srx-14(yum1415); srx-33(yum1416); srx-34(yum1417); srx-36(yum1418)	0.037867				2	6	24	20	13.3716			CHS1060	srx-12(yum1413); srx-13(yum1414); srx-14(yum1415); srx-33(yum1416); srx-34(yum1417); srx-36(yum1418)	0.0241429
	CHS1061	tkr-1(yum1419); tkr-2(yum1420); tkr-3(yum1421)	-0.0883289					1	28	3.44828				CHS1061	tkr-1(yum1419); tkr-2(yum1420); tkr-3(yum1421)	-0.00749642
	CHS1062	npr-6(yum1027); npr-7(yum1028); npr-8(yum1029)	0.0196744					5	25	16.6667				CHS1062	npr-6(yum1027); npr-7(yum1028); npr-8(yum1029)	-0.366514
	CHS1063	npr-13(yum1422); npr-14(yum1423); npr-15(yum1424)	-0.000473664				3	6	24	20	8.96552			CHS1063	npr-13(yum1422); npr-14(yum1423); npr-15(yum1424)	0.0763697
	CHS1064	npr-18(yum1425); npr-20(yum1426); npr-21(yum1427)	-0.0514253					2	27	6.89655				CHS1064	npr-18(yum1425); npr-20(yum1426); npr-21(yum1427)	-0.112226
	CHS1065	npr-25(yum1428); npr-26(yum1429); npr-27(yum1430)	0.0776664					0	30	0				CHS1065	npr-25(yum1428); npr-26(yum1429); npr-27(yum1430)	0.147803
	CHS1066	srj-1(yum1431); srj-4(yum1432); srj-5(yum1433); srj-6(yum1434)	0.0617368			pdfr-1	1	15	15	50	58.8889			CHS1066	srj-1(yum1431); srj-4(yum1432); srj-5(yum1433); srj-6(yum1434)	0.0760941
	CHS1067	str-96(yum1435); str-97(yum1436); str-99(yum1437); str-101(yum1438); str-102(yum1439); str-103(yum1440)	-0.0517241					16	14	53.3333				CHS1067	str-96(yum1435); str-97(yum1436); str-99(yum1437); str-101(yum1438); str-102(yum1439); str-103(yum1440)	0.111463
	CHS1068	sri-18(yum1441); sri-19(yum1442); sri-20(yum1443); sri-21(yum1444); sri-5(yum1445)	-0.065037					22	8	73.3333				CHS1068	sri-18(yum1441); sri-19(yum1442); sri-20(yum1443); sri-21(yum1444); sri-5(yum1445)	-0.00215104
	CHS1069	npr-31(yum1446); npr-32(yum1447); npr-33(yum1448)	-0.0210312				2	11	19	36.6667	47.7778			CHS1069	npr-31(yum1446); npr-32(yum1447); npr-33(yum1448)	0.0531558
	CHS1070	sru-9(yum1449); sru-11(yum1450); sru-12(yum1451); sru-13(yum1452); sru-15(yum1453); sru-40(yum1454)	-0.0538052					17	13	56.6667				CHS1070	sru-9(yum1449); sru-11(yum1450); sru-12(yum1451); sru-13(yum1452); sru-15(yum1453); sru-40(yum1454)	-0.0807963
	CHS1071	sra-1(yum1455); sra-10(yum1456); sra-11(yum1457); sra-12(yum1458); sra-13(yum1459); sra-14(yum1460)	0.0597645					15	15	50				CHS1071	sra-1(yum1455); sra-10(yum1456); sra-11(yum1457); sra-12(yum1458); sra-13(yum1459); sra-14(yum1460)	-0.0594013
	CHS1072	npr-16(yum1461); npr-17(yum1462); npr-18(yum1463)	-0.0191869				3	11	19	36.6667	51.1111			CHS1072	npr-16(yum1461); npr-17(yum1462); npr-18(yum1463)	0.0669321
	CHS1073	srt-1(yum1464); srt-2(yum1465); srt-3(yum1466)	0.00626959					19	11	63.3333				CHS1073	srt-1(yum1464); srt-2(yum1465); srt-3(yum1466)	-0.0852198
	CHS1074	srxa-1(yum1467); srxa-2(yum1468); srxa-4(yum1469); srxa-5(yum1470); srxa-6(yum1471); srxa-7(yum1472)	-0.0517241					16	14	53.3333				CHS1074	srxa-1(yum1467); srxa-2(yum1468); srxa-4(yum1469); srxa-5(yum1470); srxa-6(yum1471); srxa-7(yum1472)	-0.00465798
	CHS1075	str-163(yum1473); str-164(yum1474); str-165(yum1475); str-166(yum1476); str-169(yum1477)	0.0165274											CHS1075	str-163(yum1473); str-164(yum1474); str-165(yum1475); str-166(yum1476); str-169(yum1477)	-0.0556674
	CHS1076	ntr-1(yum1478); ntr-2(yum1479)	-0.0551357			WT	1	2	28	6.66667	4.44444			CHS1076	ntr-1(yum1478); ntr-2(yum1479)	-0.0920564
	CHS1077	srz-74(yum1480); srz-75(yum1481); srz-78(yum1482); srz-79(yum1483); srz-82(yum1484); srz-83(yum1485)	-0.0162737					2	28	6.66667				CHS1077	srz-74(yum1480); srz-75(yum1481); srz-78(yum1482); srz-79(yum1483); srz-82(yum1484); srz-83(yum1485)	0.113619
	CHS1078	str-71(yum1486); str-73(yum1487); str-74(yum1488)	-0.0504402					0	30	0				CHS1078	str-71(yum1486); str-73(yum1487); str-74(yum1488)	0.00891499
	CHS1079	npr-22(yum1489); npr-24(yum1490); npr-34(yum1491); npr-35(yum1492)	-0.0862069				2	5	25	16.6667	14.4444			CHS1079	npr-22(yum1489); npr-24(yum1490); npr-34(yum1491); npr-35(yum1492)	-0.0410847
	CHS1080	npr-28(yum1493); npr-29(yum1494); npr-30(yum1495)	-0.0233663					6	24	20				CHS1080	npr-28(yum1493); npr-29(yum1494); npr-30(yum1495)	-0.077377
	CHS1081	sra-27(yum1496); sra-28(yum1497); sra-29(yum1498); sra-30(yum1499); sra-31(yum1500); sra-32(yum1501)	0.0206821					2	28	6.66667				CHS1081	sra-27(yum1496); sra-28(yum1497); sra-29(yum1498); sra-30(yum1499); sra-31(yum1500); sra-32(yum1501)	-0.0337224
	CHS1082	sprr-1(yum1502); sprr-2(yum1503); sprr-3(yum1504)	-0.0377843				3	1	28	3.44828	8.9272			CHS1082	sprr-1(yum1502); sprr-2(yum1503); sprr-3(yum1504)	0.0110533
	CHS1083	ckr-1(yum1505); ckr-2(yum1506)	0.0820366					3	27	10				CHS1083	ckr-1(yum1505); ckr-2(yum1506)	0.077542
	CHS1084	frpr-5(yum1507); frpr-6(yum1508); frpr-11(yum1509); frpr-12(yum1510)	0.0412693					4	26	13.3333				CHS1084	frpr-5(yum1507); frpr-6(yum1508); frpr-11(yum1509); frpr-12(yum1510)	0.136097
	CHS1085	daf-37(yum1511); daf-38(yum1512)	-0.0248262			pdfr-1; pdfr-2	1	22	8	73.3333	58.8889			CHS1085	daf-37(yum1511); daf-38(yum1512)	-0.0147517
	CHS1086	ser-1(yum1513); ser-4(yum1514); ser-5(yum1515); ser-7(yum1516)	0.00128393					16	14	53.3333				CHS1086	ser-1(yum1513); ser-4(yum1514); ser-5(yum1515); ser-7(yum1516)	0.0712998
	CHS1087	octr-1(yum1517); ser-3(yum1518); ser-6(yum1519)	0.0185022					15	15	50				CHS1087	octr-1(yum1517); ser-3(yum1518); ser-6(yum1519)	0.114009
	CHS1088	ser-2(yum1520); tyra-2(yum1521); tyra-3(yum1522)	0.0585106				2	14	16	46.6667	52.0202			CHS1088	ser-2(yum1520); tyra-2(yum1521); tyra-3(yum1522)	-0.00800535
	CHS1089	egl-6(yum1523)	0.00371782					13	20	39.3939				CHS1089	egl-6(yum1523)	-0.0937487
	CHS1090	ador-1(yum1524)	0.0391337					21	9	70				CHS1090	ador-1(yum1524)	0.0478806
	CHS1091	mig-1(yum1525); cfz-2(yum1526)	0.00341945				3	15	15	50	50			CHS1091	mig-1(yum1525); cfz-2(yum1526)	0.110035
	CHS1092	srsx-35(yum1527); srsx-36(yum1528); srsx-37(yum1529); srsx-38(yum1530); srsx-39(yum1531); srsx-40(yum1532)	-0.0320446					17	13	56.6667				CHS1092	srsx-35(yum1527); srsx-36(yum1528); srsx-37(yum1529); srsx-38(yum1530); srsx-39(yum1531); srsx-40(yum1532)	0.0876228
	CHS1093	sre-37(yum1533); sre-41(yum1534); sre-42(yum1535); sre-38(yum1536); sre-39(yum1537); sre-40(yum1538)	0.0624152					13	17	43.3333				CHS1093	sre-37(yum1533); sre-41(yum1534); sre-42(yum1535); sre-38(yum1536); sre-39(yum1537); sre-40(yum1538)	-0.0359423
	CHS1094	srh-283(yum1539); srh-284(yum1540); srh-286(yum1541); srh-277(yum1542)	0.00341945											CHS1094	srh-283(yum1539); srh-284(yum1540); srh-286(yum1541); srh-277(yum1542)	-0.0476932
	CHS1095	srbc-12(yum1543); srbc-13(yum1544); srbc-14(yum1545); srbc-16(yum1546); srbc-17(yum1547); srbc-19(yum1548); srbc-20(yum1549)	0.0193981			WT	1	4	26	13.3333	7.85441			CHS1095	srbc-12(yum1543); srbc-13(yum1544); srbc-14(yum1545); srbc-16(yum1546); srbc-17(yum1547); srbc-19(yum1548); srbc-20(yum1549)	0.000947633
	CHS1096	srg-38(yum1550); srg-54(yum1551); srg-55(yum1552); srg-69(yum1553); srg-3(yum1554); srg-4(yum1555)	0.0222443					1	29	3.33333				CHS1096	srg-38(yum1550); srg-54(yum1551); srg-55(yum1552); srg-69(yum1553); srg-3(yum1554); srg-4(yum1555)	-0.0899406
	CHS1097	srg-31(yum1556); srg-32(yum1557); srg-33(yum1558); srg-34(yum1559); srg-36(yum1560); srg-37(yum1561)	-0.0317315					2	27	6.89655				CHS1097	srg-31(yum1556); srg-32(yum1557); srg-33(yum1558); srg-34(yum1559); srg-36(yum1560); srg-37(yum1561)	-0.059731
	CHS1098	str-10(yum1562); str-12(yum1563); str-13(yum1564); str-106(yum1565); str-108(yum1566); str-109(yum1567); str-111(yum1568); f10a3.12(yum1569); k05d4.9(yum1570)	-0.0132062				2	3	27	10	12.2222			CHS1098	str-10(yum1562); str-12(yum1563); str-13(yum1564); str-106(yum1565); str-108(yum1566); str-109(yum1567); str-111(yum1568); f10a3.12(yum1569); k05d4.9(yum1570)	-0.0426193
	CHS1099	srh-56(yum1571); srh-59(yum1572); srh-60(yum1573); srh-305(yum1574); srh-57(yum1575)	-0.0145818					5	25	16.6667				CHS1099	srh-56(yum1571); srh-59(yum1572); srh-60(yum1573); srh-305(yum1574); srh-57(yum1575)	-0.0117036
	CHS1100	sre-29(yum1576); sre-30(yum1577); sre-31(yum1578); sre-34(yum1579); sre-35(yum1580); sre-36(yum1581)	0.0591244					3	27	10				CHS1100	sre-29(yum1576); sre-30(yum1577); sre-31(yum1578); sre-34(yum1579); sre-35(yum1580); sre-36(yum1581)	0.112142
	CHS1101	sra-17(yum1582); sra-18(yum1583); sra-20(yum1584); sra-21(yum1585); sra-22(yum1586); sra-23(yum1587); sra-24(yum1588); sra-25(yum1589); sra-26(yum1590)	0.00903582				3	6	24	20	12.2222			CHS1101	sra-17(yum1582); sra-18(yum1583); sra-20(yum1584); sra-21(yum1585); sra-22(yum1586); sra-23(yum1587); sra-24(yum1588); sra-25(yum1589); sra-26(yum1590)	0.449091
	CHS1102	b0244.10(yum1591); b0244.15(yum1592); b0244.16(yum1593); b0244.17(yum1594); b0244.4(yum1595); b0244.5(yum1596); b0244.7(yum1597)	-0.0512836					5	25	16.6667				CHS1102	b0244.10(yum1591); b0244.15(yum1592); b0244.16(yum1593); b0244.17(yum1594); b0244.4(yum1595); b0244.5(yum1596); b0244.7(yum1597)	0.0427471
	CHS1103	fmi-1(yum1598); lat-2(yum1599); mth-1(yum1600); mth-2(yum1601)	-0.456799					0	30	0				CHS1103	fmi-1(yum1598); lat-2(yum1599); mth-1(yum1600); mth-2(yum1601)	0.277536
	CHS1104	srv-5(yum1602); srv-6(yum1603); srv-7(yum1604); srv-8(yum1605); srv-9(yum1606); srv-10(yum1607); c34b4.3(yum1608); b0563.6(yum1609)	-0.00123153			dmsr-7	1	10	19	34.4828	34.0613			CHS1104	srv-5(yum1602); srv-6(yum1603); srv-7(yum1604); srv-8(yum1605); srv-9(yum1606); srv-10(yum1607); c34b4.3(yum1608); b0563.6(yum1609)	-0.064142
	CHS1105	srab-6(yum1610); srab-7(yum1611); srab-8(yum1612); srab-9(yum1613); srab-10(yum1614); srab-11(yum1615); srab-20(yum1616); srab-21(yum1617); srab-22(yum1618)	-0.0356619					11	19	36.6667				CHS1105	srab-6(yum1610); srab-7(yum1611); srab-8(yum1612); srab-9(yum1613); srab-10(yum1614); srab-11(yum1615); srab-20(yum1616); srab-21(yum1617); srab-22(yum1618)	-0.0536099
	CHS1106	srj-33(yum1619); srj-37(yum1620); srj-38(yum1621); srj-39(yum1622); srj-40(yum1623); srj-42(yum1624); srj-44(yum1625); srj-45(yum1626); srj-49(yum1627); srj-50(yum1628); srj-52(yum1629); srj-53(yum1630); srj-54(yum1631); srj-55(yum1632); srj-57(yum1633)	0.0715693					9	20	31.0345				CHS1106	srj-33(yum1619); srj-37(yum1620); srj-38(yum1621); srj-39(yum1622); srj-40(yum1623); srj-42(yum1624); srj-44(yum1625); srj-45(yum1626); srj-49(yum1627); srj-50(yum1628); srj-52(yum1629); srj-53(yum1630); srj-54(yum1631); srj-55(yum1632); srj-57(yum1633)	0.107295
	CHS1107	srx-19(yum1634); srx-24(yum1635); srx-26(yum1636); srx-28(yum1637); srx-29(yum1638); srx-31(yum1639); srx-32(yum1640)	0.0558581				2	8	22	26.6667	29.272			CHS1107	srx-19(yum1634); srx-24(yum1635); srx-26(yum1636); srx-28(yum1637); srx-29(yum1638); srx-31(yum1639); srx-32(yum1640)	0.0513751
	CHS1108	srr-7(yum1641); srr-8(yum1642); srr-9(yum1643); srr-10(yum1644)	-0.0345745					10	19	34.4828				CHS1108	srr-7(yum1641); srr-8(yum1642); srr-9(yum1643); srr-10(yum1644)	-0.100956
	CHS1109	frpr-1(yum1645); frpr-2(yum1646); frpr-14(yum1647); frpr-17(yum1648)	0.00339213					8	22	26.6667				CHS1109	frpr-1(yum1645); frpr-2(yum1646); frpr-14(yum1647); frpr-17(yum1648)	-0.0490626
	CHS1110	srt-63(yum1649); srt-64(yum1650); srt-65(yum1651); srt-67(yum1652); srt-68(yum1653); srt-69(yum1654); srt-70(yum1655)	-0.0166125				3	8	22	26.6667	30			CHS1110	srt-63(yum1649); srt-64(yum1650); srt-65(yum1651); srt-67(yum1652); srt-68(yum1653); srt-69(yum1654); srt-70(yum1655)	-0.0539765
	CHS1111	srsx-14(yum1656); srsx-15(yum1657); srsx-16(yum1658); srsx-17(yum1659); srsx-18(yum1660); srsx-19(yum1661)	0.0597381					10	20	33.3333				CHS1111	srsx-14(yum1656); srsx-15(yum1657); srsx-16(yum1658); srsx-17(yum1659); srsx-18(yum1660); srsx-19(yum1661)	0.00556059
	CHS1112	srz-58(yum1662); srz-59(yum1663); srz-60(yum1664); srz-61(yum1665); srz-62(yum1666); srz-85(yum1667)	0.0405074					9	21	30				CHS1112	srz-58(yum1662); srz-59(yum1663); srz-60(yum1664); srz-61(yum1665); srz-62(yum1666); srz-85(yum1667)	-0.107116
	CHS1113	srw-16(yum1668); srw-17(yum1669); srw-19(yum1670); srw-20(yum1671); srw-21(yum1672); srw-22(yum1673)	0.0969228											CHS1113	srw-16(yum1668); srw-17(yum1669); srw-19(yum1670); srw-20(yum1671); srw-21(yum1672); srw-22(yum1673)	0.0142457
	CHS1114	srw-108(yum1674); srw-111(yum1675); srw-112(yum1676); srw-113(yum1677); m01g12.6(yum1678)	-0.0184971			WT	1	3	26	10.3448	11.2261			CHS1114	srw-108(yum1674); srw-111(yum1675); srw-112(yum1676); srw-113(yum1677); m01g12.6(yum1678)	0.00853801
	CHS1115	srg-11(yum1679); srg-14(yum1680); srg-15(yum1681); srg-16(yum1682); srg-17(yum1683); srg-1(yum1684)	-0.0355327					5	25	16.6667				CHS1115	srg-11(yum1679); srg-14(yum1680); srg-15(yum1681); srg-16(yum1682); srg-17(yum1683); srg-1(yum1684)	0.0449854
	CHS1116	srr-1(yum1685); srr-2(yum1686); srr-3(yum1687); srr-4(yum1688); srr-6(yum1689)	0.0398936					2	28	6.66667				CHS1116	srr-1(yum1685); srr-2(yum1686); srr-3(yum1687); srr-4(yum1688); srr-6(yum1689)	0.106093
	CHS1117	srbc-54(yum1690); srbc-55(yum1691); srbc-56(yum1692); srbc-57(yum1693); srbc-66(yum1694)	0.0558581				2	1	28	3.44828	5.74713			CHS1117	srbc-54(yum1690); srbc-55(yum1691); srbc-56(yum1692); srbc-57(yum1693); srbc-66(yum1694)	-0.0148812
	CHS1118	sre-50(yum1695); sre-52(yum1696); sre-53(yum1697); sre-54(yum1698); sre-55(yum1699); sre-56(yum1700)	-0.0343879					4	25	13.7931				CHS1118	sre-50(yum1695); sre-52(yum1696); sre-53(yum1697); sre-54(yum1698); sre-55(yum1699); sre-56(yum1700)	0.014293
	CHS1119	gur-4(yum1701); gur-5(yum1702)	-0.0162772					0	30	0				CHS1119	gur-4(yum1701); gur-5(yum1702)	0.0925421
	CHS1120	c01f1.4(yum1703); f10d7.1(yum1704); tag-89(yum1705); fshr-1(yum1706); pcdr-1(yum1707 )	-0.105346				3	5	25	16.6667	10.1149			CHS1120	c01f1.4(yum1703); f10d7.1(yum1704); tag-89(yum1705); fshr-1(yum1706); pcdr-1(yum1707 )	-0.216898
	CHS1121	npr-19(yum1708); npr-23(yum1709); zk813.5(yum1710); h23l24.4(yum1711); t02d1.4(yum1712)	-0.0171235					3	26	10.3448				CHS1121	npr-19(yum1708); npr-23(yum1709); zk813.5(yum1710); h23l24.4(yum1711); t02d1.4(yum1712)	-0.108391
	CHS1122	srz-104(yum1713); srz-105(yum1714); srz-69(yum1715); srz-70(yum1716); srz-71(yum1717)	0.00143208					1	29	3.33333				CHS1122	srz-104(yum1713); srz-105(yum1714); srz-69(yum1715); srz-70(yum1716); srz-71(yum1717)	0.014587
	CHS1123	srd-33(yum1718); srd-34(yum1719); srd-35(yum1720); srd-36(yum1721); srd-38(yum1722); srd-39(yum1723)	0.0850089			dop-6	1	13	17	43.3333	44.4444			CHS1123	srd-33(yum1718); srd-34(yum1719); srd-35(yum1720); srd-36(yum1721); srd-38(yum1722); srd-39(yum1723)	-0.074034
	CHS1124	t06e4.7(yum1724); y77e11a.16(yum1725); y32h12a.1(yum1726); zk6.6(yum1728)	0.0392799					17	13	56.6667				CHS1124	t06e4.7(yum1724); y77e11a.16(yum1725); y32h12a.1(yum1726); zk6.6(yum1728)	0.105798
	CHS1125	f52d10.4(yum1729); f56a12.2(yum1730); m04g7.3(yum1731); ah9.4(yum1732); f54e4.2(yum1733)	0.0572791					10	20	33.3333				CHS1125	f52d10.4(yum1729); f56a12.2(yum1730); m04g7.3(yum1731); ah9.4(yum1732); f54e4.2(yum1733)	-0.0264613
	CHS1126	dmsr-1(yum1734); dmsr-2(yum1735); dmsr-3(yum1736); dmsr-8(yum1737)	-0.0314281				2	9	21	30	38.3142			CHS1126	dmsr-1(yum1734); dmsr-2(yum1735); dmsr-3(yum1736); dmsr-8(yum1737)	-0.0619591
	CHS1127	dmsr-4(yum1738); dmsr-5(yum1739); dmsr-6(yum1740); dmsr-7(yum1741); dmsr-8(yum1742)	-0.254216					14	15	48.2759				CHS1127	dmsr-4(yum1738); dmsr-5(yum1739); dmsr-6(yum1740); dmsr-7(yum1741); dmsr-8(yum1742)	-0.179006
	CHS1128	srg-39(yum1743); srg-40(yum1744); srg-41(yum1745); srg-42(yum1746); srg-44(yum1747); srg-45(yum1748)	-0.0524316					11	19	36.6667				CHS1128	srg-39(yum1743); srg-40(yum1744); srg-41(yum1745); srg-42(yum1746); srg-44(yum1747); srg-45(yum1748)	-0.0725286
	CHS1129	srt-54(yum1749); srt-55(yum1750); srt-56(yum1751); srt-61(yum1752); srt-62(yum1753); srt-73(yum1754); f49d11.11(yum1755)	0.0200491				3	13	17	43.3333	35.5556			CHS1129	srt-54(yum1749); srt-55(yum1750); srt-56(yum1751); srt-61(yum1752); srt-62(yum1753); srt-73(yum1754); f49d11.11(yum1755)	0.0473739
	CHS1130	srz-25(yum1757); srz-29(yum1758); srz-31(yum1759); srz-32(yum1760); srz-37(yum1761); srz-38(yum1762); srz-72(yum1762)	-0.0509905					10	20	33.3333				CHS1130	srz-25(yum1757); srz-29(yum1758); srz-31(yum1759); srz-32(yum1760); srz-37(yum1761); srz-38(yum1762); srz-72(yum1762)	-0.0672155
	CHS1131	lite-1(yum1763); gur-3(yum1764); egl-47(yum1765)	-0.0709549					9	21	30				CHS1131	lite-1(yum1763); gur-3(yum1764); egl-47(yum1765)	-0.0993959
	CHS1132	srh-250(yum1766); srh-251(yum1767); srh-252(yum1768); srh-255(yum1769); srh-247(yum1770); srh-248(yum1771)	0.057135											CHS1132	srh-250(yum1766); srh-251(yum1767); srh-252(yum1768); srh-255(yum1769); srh-247(yum1770); srh-248(yum1771)	-0.0863333
	CHS1133	srx-38(yum1772); srx-39(yum1773); srx-41(yum1774); c03g6.21(yum1775); srx-42(yum1776); srx-43(yum1777); fbxa-199(yum1778)	0.000743866			WT	1	3	27	10	7.77778			CHS1133	srx-38(yum1772); srx-39(yum1773); srx-41(yum1774); c03g6.21(yum1775); srx-42(yum1776); srx-43(yum1777); fbxa-199(yum1778)	-0.0524578
	CHS1134	srj-21(yum1779); srj-25(yum1780); srj-26(yum1781); srj-27(yum1782); srj-29(yum1783); srj-32(yum1784)	-0.126658					3	27	10				CHS1134	srj-21(yum1779); srj-25(yum1780); srj-26(yum1781); srj-27(yum1782); srj-29(yum1783); srj-32(yum1784)	-0.0947614
	CHS1135	srx-1(yum1785); srx-2(yum1786); srx-3(yum1787); srx-4(yum1788)	0.0200209					1	29	3.33333				CHS1135	srx-1(yum1785); srx-2(yum1786); srx-3(yum1787); srx-4(yum1788)	0.069475
	CHS1136	srz-42(yum1789); srz-44(yum1790); srz-47(yum1791); srz-48(yum1792); srz-54(yum1793); srz-56(yum1794)	0.0240279				2	3	27	10	13.3333			CHS1136	srz-42(yum1789); srz-44(yum1790); srz-47(yum1791); srz-48(yum1792); srz-54(yum1793); srz-56(yum1794)	0.129777
	CHS1137	srsx-8(yum1795); srsx-9(yum1796); srsx-10(yum1797); srsx-11(yum1798); srsx-12(yum1799); srsx-13(yum1800)	-0.0142086					5	25	16.6667				CHS1137	srsx-8(yum1795); srsx-9(yum1796); srsx-10(yum1797); srsx-11(yum1798); srsx-12(yum1799); srsx-13(yum1800)	0.0466211
	CHS1138	srsx-31(yum1801); srsx-32(yum1802); srsx-33(yum1803); srsx-34(yum1804); f54e2.9(yum1805); f54e2.5(yum1806); t09e8.4(yum1807)	-0.0405074					4	26	13.3333				CHS1138	srsx-31(yum1801); srsx-32(yum1802); srsx-33(yum1803); srsx-34(yum1804); f54e2.9(yum1805); f54e2.5(yum1806); t09e8.4(yum1807)	0.0518871
	CHS1139	srz-16(yum1808); srz-18(yum1809); srz-19(yum1810); srz-20(yum1811); srz-23(yum1813); srz-24(yum1812)	0.018617				3	6	24	20	8.96552			CHS1139	srz-16(yum1808); srz-18(yum1809); srz-19(yum1810); srz-20(yum1811); srz-23(yum1813); srz-24(yum1812)	0.0746708
	CHS1140	srw-72(yum1814); srw-76(yum1816); srw-77(yum1817); srw-79(yum1818); srw-82(yum1819); srw-83(yum1820)	0.0212766					2	27	6.89655				CHS1140	srw-72(yum1814); srw-76(yum1816); srw-77(yum1817); srw-79(yum1818); srw-82(yum1819); srw-83(yum1820)	0.117679
	CHS1141	srx-101(yum1821); srx-102(yum1822); srx-104(yum1823); srx-105(yum1824); srx-108(yum1825); srx-110(yum1826); srx-111(yum1827); srx-112(yum1828); srx-113(yum1829)	0.00878256					0	30	0				CHS1141	srx-101(yum1821); srx-102(yum1822); srx-104(yum1823); srx-105(yum1824); srx-108(yum1825); srx-110(yum1826); srx-111(yum1827); srx-112(yum1828); srx-113(yum1829)	0.0166086
	CHS1142	c04c3.6(yum1830); zk863.1(yum1831); c50h11.13(yum1832); c54e10.3(yum1833); t01b11.1(yum1834); c04c3.7(yum1835)	-0.00876092			f59b2.13	1	13	17	43.3333	44.8276			CHS1142	c04c3.6(yum1830); zk863.1(yum1831); c50h11.13(yum1832); c54e10.3(yum1833); t01b11.1(yum1834); c04c3.7(yum1835)	0.00858875
	CHS1143	srab-12(yum1836); srab-14(yum1837); srab-16(yum1838); srab-17(yum1839); srab-18(yum1840); srab-24(yum1841); srab-25(yum1842); srab-26(yum1843)	0.0343124					17	13	56.6667				CHS1143	srab-12(yum1836); srab-14(yum1837); srab-16(yum1838); srab-17(yum1839); srab-18(yum1840); srab-24(yum1841); srab-25(yum1842); srab-26(yum1843)	-0.0143891
	CHS1144	b0563.6(yum1844); ah9.1(yum1845); y70d2a.1(yum1846); c17h11.1(yum1847); ah9.4(yum1848)	-0.0278187					10	19	34.4828				CHS1144	b0563.6(yum1844); ah9.1(yum1845); y70d2a.1(yum1846); c17h11.1(yum1847); ah9.4(yum1848)	0.00410671
	CHS1145	srab-1(yum1849); srab-2(yum1850); srab-3(yum1851); srab-4(yum1852); srab-13(yum1853); srab-23(yum1854); y41d4b.1(yum1855); k08b5.1(yum1856)	0.0367644				2	16	14	53.3333	42.2222			CHS1145	srab-1(yum1849); srab-2(yum1850); srab-3(yum1851); srab-4(yum1852); srab-13(yum1853); srab-23(yum1854); y41d4b.1(yum1855); k08b5.1(yum1856)	-0.0132581
	CHS1146	srx-48(yum1857); srx-50(yum1858); srx-51(yum1859); srx-54(yum1860); srx-59(yum1862); srx-64(yum1863)	-0.0634905					12	18	40				CHS1146	srx-48(yum1857); srx-50(yum1858); srx-51(yum1859); srx-54(yum1860); srx-59(yum1862); srx-64(yum1863)	0.105866
	CHS1147	srx-5(yum1864); srx-6(yum1865); srx-7(yum1866); srx-8(yum1867); srx-9(yum1868); srx-10(yum1869)	-0.0268781					10	20	33.3333				CHS1147	srx-5(yum1864); srx-6(yum1865); srx-7(yum1866); srx-8(yum1867); srx-9(yum1868); srx-10(yum1869)	0.0876468
	CHS1148	t04f8.2(yum1870); c15a7.2(yum1871); f39b2.8(yum1872); fmil-1(yum1873)	-0.0511138				3	16	14	53.3333	51.6858			CHS1148	t04f8.2(yum1870); c15a7.2(yum1871); f39b2.8(yum1872); fmil-1(yum1873)	-0.0215823
	CHS1149	srh-1(yum1874); srh-2(yum1875); srh-3(yum1876); srh-4(yum1877); srh-5(yum1878); srh-7(yum1879); srh-8(yum1880)	0.00909622					15	15	50				CHS1149	srh-1(yum1874); srh-2(yum1875); srh-3(yum1876); srh-4(yum1877); srh-5(yum1878); srh-7(yum1879); srh-8(yum1880)	0.106965
	CHS1150	srh-125(yum1881); srh-269(yum1882); srh-270(yum1883); srh-271(yum1884); srh-272(yum1885); srh-274(yum1886)	-0.0429834					15	14	51.7241				CHS1150	srh-125(yum1881); srh-269(yum1882); srh-270(yum1883); srh-271(yum1884); srh-272(yum1885); srh-274(yum1886)	0.138422
	CHS1151	srh-274(yum1887); srh-275(yum1888); srh-276(yum1889); srh-277(yum1890); srh-279(yum1891); srh-281(yum1892); srh-282(yum1893)	-0.00984252											CHS1151	srh-274(yum1887); srh-275(yum1888); srh-276(yum1889); srh-277(yum1890); srh-279(yum1891); srh-281(yum1892); srh-282(yum1893)	-0.112105
	CHS1152	srbc-50(yum1894); srbc-51(yum1895); srbc-67(yum1896); srbc-68(yum1897); srbc-70(yum1898); srbc-71(yum1899)	-0.0290733				P value							CHS1152	srbc-50(yum1894); srbc-51(yum1895); srbc-67(yum1896); srbc-68(yum1897); srbc-70(yum1898); srbc-71(yum1899)	-0.051733
	CHS1153	srsx-21(yum1900); srsx-22(yum1901); srsx-24(yum1902); srsx-25(yum1903); srsx-26(yum1904); srsx-27(yum1905); srsx-28(yum1906); srsx-29(yum1907); srsx-30(yum1908)	-0.0268781			WT VS npr-1	<0,0001							CHS1153	srsx-21(yum1900); srsx-22(yum1901); srsx-24(yum1902); srsx-25(yum1903); srsx-26(yum1904); srsx-27(yum1905); srsx-28(yum1906); srsx-29(yum1907); srsx-30(yum1908)	0.154064
	CHS1154	srx-116(yum1909); srx-117(yum1910); srx-118(yum1911); srx-119(yum1912); srx-120(yum1913); srx-121(yum1914); srx-122(yum1915)	-0.0312365			WT VS flp-21	0.0002							CHS1154	srx-116(yum1909); srx-117(yum1910); srx-118(yum1911); srx-119(yum1912); srx-120(yum1913); srx-121(yum1914); srx-122(yum1915)	-0.0592761
	CHS1155	str-32(yum1916); str-37(yum1917); str-38(yum1918); str-39(yum1919); str-40(yum1920); str-41(yum1921)	0.0172414			WT VS fmi-1	0.0002							CHS1155	str-32(yum1916); str-37(yum1917); str-38(yum1918); str-39(yum1919); str-40(yum1920); str-41(yum1921)	-0.095668
	CHS1156	srw-84(yum1922); srw-85(yum1923); c25f9.13(yum1924); srw-86(yum1925); srw-87(yum1926); srw-88(yum1927)	0.0654149			WT VS pdfr-1	0.0007							CHS1156	srw-84(yum1922); srw-85(yum1923); c25f9.13(yum1924); srw-86(yum1925); srw-87(yum1926); srw-88(yum1927)	-0.084429
	CHS1157	npr-1(yum1928); npr-2(yum1929); npr-3(yum1930); npr-4(yum1931); npr-5(yum1932); npr-10(yum1933)	-0.961044			WT VS pdfr-1; pdfr-2	0.0004							CHS1157	npr-1(yum1928); npr-2(yum1929); npr-3(yum1930); npr-4(yum1931); npr-5(yum1932); npr-10(yum1933)	-0.360499
	CHS1158	srw-66(yum1935); srw-67(yum1936); srw-68(yum1937); srw-69(yum1938); srw-71(yum1939); srw-73(yum1940)	0.117949			WT VS dmsr-7	0.0006							CHS1158	srw-66(yum1935); srw-67(yum1936); srw-68(yum1937); srw-69(yum1938); srw-71(yum1939); srw-73(yum1940)	0.025415
	CHS1159	srh-135(yum1941); srh-136(yum1942); srh-137(yum1943); srh-138(yum1944); srh-139(yum1945); srh-140(yum1946); srh-141(yum1947); srh-142(yum1948); srh-145(yum1949)	0.028619			WT VS dop-6	0.0006							CHS1159	srh-135(yum1941); srh-136(yum1942); srh-137(yum1943); srh-138(yum1944); srh-139(yum1945); srh-140(yum1946); srh-141(yum1947); srh-142(yum1948); srh-145(yum1949)	0.12183
	CHS1160	e04d5.2(yum1950); c54d10.5(yum1951); t11f9.1(yum1952); y41d4b.24(yum1953); f32d8.10(yum1954); y37e11al.1(yum1955)	0.0302858			WT VS f59b2.13	0.0004							CHS1160	e04d5.2(yum1950); c54d10.5(yum1951); t11f9.1(yum1952); y41d4b.24(yum1953); f32d8.10(yum1954); y37e11al.1(yum1955)	-0.0198346
	CHS1161	y6e2a.1(yum1956); c03h5.7(yum1957); k10c9.4(yum1958); c03h5.9(yum1959); t01g5.6(yum1960)	0.0518076											CHS1161	y6e2a.1(yum1956); c03h5.7(yum1957); k10c9.4(yum1958); c03h5.9(yum1959); t01g5.6(yum1960)	-0.074935
	CHS1162	srv-11(yum1961); srv-12(yum1962); srv-13(yum1963); srv-14(yum1964); srv-15(yum1965); srv-16(yum1966)	-0.0285067											CHS1162	srv-11(yum1961); srv-12(yum1962); srv-13(yum1963); srv-14(yum1964); srv-15(yum1965); srv-16(yum1966)	-0.02071
	CHS1163	srh-128(yum1967); srh-129(yum1968); srh-130(yum1969); srh-131(yum1970); srh-132(yum1971); srh-133(yum1972); srh-134(yum1973)	-0.0622791											CHS1163	srh-128(yum1967); srh-129(yum1968); srh-130(yum1969); srh-131(yum1970); srh-132(yum1971); srh-133(yum1972); srh-134(yum1973)	0.120262
	CHS1164	srx-73(yum1974); srx-74(yum1975); srx-76(yum1976); srx-77(yum1977); srx-78(yum1978); srx-80(yum1979); srx-82(yum1980)	-0.0192308											CHS1164	srx-73(yum1974); srx-74(yum1975); srx-76(yum1976); srx-77(yum1977); srx-78(yum1978); srx-80(yum1979); srx-82(yum1980)	0.01669
	CHS1165	c30g7.5(yum1981); f41h8.1(yum1982); f41h8.2(yum1983); k09c6.10(yum1984); r13d11.1(yum1985); r13d11.3(yum1986)	-0.0949796											CHS1165	c30g7.5(yum1981); f41h8.1(yum1982); f41h8.2(yum1983); k09c6.10(yum1984); r13d11.1(yum1985); r13d11.3(yum1986)	-0.0522031
	CHS1166	str-78(yum1987); str-79(yum1988); str-81(yum1989); str-82(yum1990); str-83(yum1991)	0.00852292											CHS1166	str-78(yum1987); str-79(yum1988); str-81(yum1989); str-82(yum1990); str-83(yum1991)	-0.0469349
	CHS1167	dmsr-9(yum1992); dmsr-10(yum1993); dmsr-11(yum1994); dmsr-12(yum1995); dmsr-13(yum1996); dmsr-14(yum1997); dmsr-15(yum1998); dmsr-16(yum1999)	-0.0426596											CHS1167	dmsr-9(yum1992); dmsr-10(yum1993); dmsr-11(yum1994); dmsr-12(yum1995); dmsr-13(yum1996); dmsr-14(yum1997); dmsr-15(yum1998); dmsr-16(yum1999)	-0.11827
	CHS1168	srh-264(yum2000); srh-265(yum2001); srh-266(yum2002); srh-257(yum2003); srh-258(yum2004); srh-268(yum2005)	-0.00845882											CHS1168	srh-264(yum2000); srh-265(yum2001); srh-266(yum2002); srh-257(yum2003); srh-258(yum2004); srh-268(yum2005)	0.0191859
	CHS1169	srd-10(yum2006); srd-11(yum2007); srd-12(yum2008); srd-13(yum2009); srd-15(yum2010); srd-16(yum2011)	-0.00817686											CHS1169	srd-10(yum2006); srd-11(yum2007); srd-12(yum2008); srd-13(yum2009); srd-15(yum2010); srd-16(yum2011)	0.0363267
	CHS1170	srz-63(yum2012); srz-64(yum2013); srz-66(yum2014); srz-67(yum2015); srz-90(yum2016); srz-91(yum2017)	-0.0263365											CHS1170	srz-63(yum2012); srz-64(yum2013); srz-66(yum2014); srz-67(yum2015); srz-90(yum2016); srz-91(yum2017)	0.024044
	CHS1171	srx-84(yum2018); srx-85(yum2019); srx-86(yum2020); srx-87(yum2021); srx-88(yum2022); srx-90(yum2023); srx-92(yum2024); srx-93(yum2025)	0.0367894											CHS1171	srx-84(yum2018); srx-85(yum2019); srx-86(yum2020); srx-87(yum2021); srx-88(yum2022); srx-90(yum2023); srx-92(yum2024); srx-93(yum2025)	0.0920909
	CHS1172	str-14(yum2026); str-15(yum2027); str-16(yum2028); str-13(yum2029); str-18(yum2030); str-19(yum2031); str-20(yum2032); str-23(yum2033); str-25(yum2034); f22b8.3(yum2035)	-0.0287953											CHS1172	str-14(yum2026); str-15(yum2027); str-16(yum2028); str-13(yum2029); str-18(yum2030); str-19(yum2031); str-20(yum2032); str-23(yum2033); str-25(yum2034); f22b8.3(yum2035)	-0.0972416
	CHS1173	odr-10(yum2055)	-0.0823918											CHS1173	odr-10(yum2055)	0.0106613
	CHS1174	t26h8.5(yum2036); c31b8.16(yum2037)	-0.0103177											CHS1174	t26h8.5(yum2036); c31b8.16(yum2037)	-0.127181
	CHS1175	srg-46(yum2038); srg-47(yum2039); srg-48(yum2040); srg-50(yum2041); srg-51(yum2042); srg-53(yum2043); y54g2a.77(yum2044); y54g2a.38(yum2045); ah9.1(yum2046)	-0.0184304											CHS1175	srg-46(yum2038); srg-47(yum2039); srg-48(yum2040); srg-50(yum2041); srg-51(yum2042); srg-53(yum2043); y54g2a.77(yum2044); y54g2a.38(yum2045); ah9.1(yum2046)	0.0517868
	CHS1176	str-170(yum2047); str-171(yum2048); str-172(yum2049); str-173(yum2050); str-174(yum2051); str-175(yum2052); str-166(yum2053); y9c9a.5(yum2054)	-0.0274076											CHS1176	str-170(yum2047); str-171(yum2048); str-172(yum2049); str-173(yum2050); str-174(yum2051); str-175(yum2052); str-166(yum2053); y9c9a.5(yum2054)	0.0513693
	CHS1177	srh-243(yum2056); srh-244(yum2057); srh-245(yum2058); srh-241(yum2059); srh-246(yum2060)	-0.0457299											CHS1177	srh-243(yum2056); srh-244(yum2057); srh-245(yum2058); srh-241(yum2059); srh-246(yum2060)	-0.0947512
	CHS1178	aex-2(yum2061); aexr-1(yum2062); aexr-2(yum2063); aexr-3(yum2064)	-0.0896646											CHS1178	aex-2(yum2061); aexr-1(yum2062); aexr-2(yum2063); aexr-3(yum2064)	-0.470971
	CHS1179	f49c5.9(yum2065); c11h1.2(yum2066); y75b8a.16(yum2067); y62h9a.1(yum2068)	0.0233653											CHS1179	f49c5.9(yum2065); c11h1.2(yum2066); y75b8a.16(yum2067); y62h9a.1(yum2068)	-0.288656
	CHS1180	srw-23(yum2069); srw-24(yum2070); srw-26(yum2071); srw-29(yum2072); srw-31(yum2073); srw-32(yum2074)	-0.0903686											CHS1180	srw-23(yum2069); srw-24(yum2070); srw-26(yum2071); srw-29(yum2072); srw-31(yum2073); srw-32(yum2074)	-0.0542038
	CHS1181	sra-33(yum2076); sra-34(yum2077); sra-35(yum2078); sra-36(yum2079); sra-37(yum2080); sra-38(yum2081); sra-39(yum2082); k11e4.6(yum2083)	0.00878256											CHS1181	sra-33(yum2076); sra-34(yum2077); sra-35(yum2078); sra-36(yum2079); sra-37(yum2080); sra-38(yum2081); sra-39(yum2082); k11e4.6(yum2083)	0.138066
	CHS1182	str-196(yum2084); str-198(yum2085); str-199(yum2086); str-200(yum2087); str-204(yum2088); str-205(yum2089); str-193(yum2090); str-2(yum2091); str-3(yum2092)	-0.088585											CHS1182	str-196(yum2084); str-198(yum2085); str-199(yum2086); str-200(yum2087); str-204(yum2088); str-205(yum2089); str-193(yum2090); str-2(yum2091); str-3(yum2092)	-0.0825944
	CHS1183	str-185(yum2093); str-188(yum2094); str-187(yum2095); str-190(yum2096); str-178(yum2097); y116a8c.40(yum2098)	0.028619											CHS1183	str-185(yum2093); str-188(yum2094); str-187(yum2095); str-190(yum2096); str-178(yum2097); y116a8c.40(yum2098)	-0.109571
	CHS1184	f40g9.15(yum2099); c35d6.13(yum2100); f47d2.11(yum2101); zk218.4(yum2102); zc132.3(yum2103); zc132.11(yum2104)	-0.0808168											CHS1184	f40g9.15(yum2099); c35d6.13(yum2100); f47d2.11(yum2101); zk218.4(yum2102); zc132.3(yum2103); zc132.11(yum2104)	0.0691007
	CHS1185	f49e11.2(yum2105); f57c9.6(yum2106); zc266.1(yum2107)	0.0501211											CHS1185	f49e11.2(yum2105); f57c9.6(yum2106); zc266.1(yum2107)	0.0423447
	CHS1186	srd-63(yum2108); srd-64(yum2108); srd-65(yum2110); srd-66(yum2111); srd-67(yum2112); srd-68(yum2113); srd-69(yum2114); srd-70(yum2115); srd-74(yum2116)	-0.0547391											CHS1186	srd-63(yum2108); srd-64(yum2108); srd-65(yum2110); srd-66(yum2111); srd-67(yum2112); srd-68(yum2113); srd-69(yum2114); srd-70(yum2115); srd-74(yum2116)	-0.0112112
	CHS1187	srx-16(yum2117); srx-17(yum2118); srx-18(yum2119); srx-20(yum2120); srx-21(yum2121); srx-22(yum2122); srx-23(yum2123)	-0.0472635											CHS1187	srx-16(yum2117); srx-17(yum2118); srx-18(yum2119); srx-20(yum2120); srx-21(yum2121); srx-22(yum2122); srx-23(yum2123)	-0.0292177
	CHS1188	srw-1(yum2124); srw-2(yum2125); srw-3(yum2126); srw-4(yum2127); srw-6(yum2128); srw-7(yum2129); srw-8(yum2130)	0.0319503											CHS1188	srw-1(yum2124); srw-2(yum2125); srw-3(yum2126); srw-4(yum2127); srw-6(yum2128); srw-7(yum2129); srw-8(yum2130)	0.00862849
	CHS1189	str-138(yum2131); str-139(yum2132); str-140(yum2133); str-143(yum2134); str-144(yum2135)	0.0478498											CHS1189	str-138(yum2131); str-139(yum2132); str-140(yum2133); str-143(yum2134); str-144(yum2135)	0.051413
	CHS1190	srd-1(yum2136); srd-2(yum2137); srd-3(yum2138); srd-4(yum2139); srd-5(yum2140); srd-7(yum2141); srd-8(yum2142); srd-9(yum2143)	-0.00984252											CHS1190	srd-1(yum2136); srd-2(yum2137); srd-3(yum2138); srd-4(yum2139); srd-5(yum2140); srd-7(yum2141); srd-8(yum2142); srd-9(yum2143)	0.00612684
	CHS1191	srw-127(yum2144); srw-129(yum2145); srw-136(yum2146); srw-133(yum2147); srw-134(yum2148); srw-144(yum2149); srw-145(yum2150)	0.0472441											CHS1191	srw-127(yum2144); srw-129(yum2145); srw-136(yum2146); srw-133(yum2147); srw-134(yum2148); srw-144(yum2149); srw-145(yum2150)	-0.0114502
	CHS1192	srg-10(yum2151); srg-13(yum2152); srg-20(yum2153); srg-21(yum2154); srg-22(yum2155); srg-23(yum2156); srg-24(yum2157)	0.0110539											CHS1192	srg-10(yum2151); srg-13(yum2152); srg-20(yum2153); srg-21(yum2154); srg-22(yum2155); srg-23(yum2156); srg-24(yum2157)	0.0187387
	CHS1193	sri-40(yum2158); sri-42(yum2159); sri-43(yum2160); sri-45(yum2161); sri-46(yum2162); sri-47(yum2163); sri-48(yum2164)	-0.00907459											CHS1193	sri-40(yum2158); sri-42(yum2159); sri-43(yum2160); sri-45(yum2161); sri-46(yum2162); sri-47(yum2163); sri-48(yum2164)	-0.0216564
	CHS1194	f36d4.4(yum2165); zk721.4(yum2166); b0334.6(yum2167); c09f12.3(yum2168); f13h6.5(yum2169); b0244.6(yum2170)	-0.026326											CHS1194	f36d4.4(yum2165); zk721.4(yum2166); b0334.6(yum2167); c09f12.3(yum2168); f13h6.5(yum2169); b0244.6(yum2170)	-0.0292104
	CHS1195	y52b11a.11(yum2171)	0.00909622											CHS1195	y52b11a.11(yum2171)	0.00361784
	CHS1196	srd-23(yum2172); srd-25(yum2173); srd-26(yum2174); srd-27(yum2175); srd-28(yum2176); srd-29(yum2177); srd-30(yum2178); srd-31(yum2179)	0.0257218											CHS1196	srd-23(yum2172); srd-25(yum2173); srd-26(yum2174); srd-27(yum2175); srd-28(yum2176); srd-29(yum2177); srd-30(yum2178); srd-31(yum2179)	-0.00395792
	CHS1197	y62h9a.10(yum2180); y40b10a.5(yum2181); c30b5.7(yum2182); f09c12.6(yum2183); r02d5.6(yum2184)	0.00906452											CHS1197	y62h9a.10(yum2180); y40b10a.5(yum2181); c30b5.7(yum2182); f09c12.6(yum2183); r02d5.6(yum2184)	0.0939283
	CHS1198	srv-1(yum2185); srv-2(yum2186); srv-3(yum2187); srv-4(yum2188); srv-17(yum2189); srv-19(yum2190); srv-21(yum2191); srv-22(yum2192); srv-34(yum2193)	-0.00846889											CHS1198	srv-1(yum2185); srv-2(yum2186); srv-3(yum2187); srv-4(yum2188); srv-17(yum2189); srv-19(yum2190); srv-21(yum2191); srv-22(yum2192); srv-34(yum2193)	0.059007
	CHS1199	srw-130(yum2194); srw-139(yum2195); srw-140(yum2196); srw-141(yum2197); srw-142(yum2198); srw-143(yum2199)	0.0658117											CHS1199	srw-130(yum2194); srw-139(yum2195); srw-140(yum2196); srw-141(yum2197); srw-142(yum2198); srw-143(yum2199)	-0.00898672
	CHS1200	srd-53(yum2200); srd-54(yum2201); srd-55(yum2202); srd-56(yum2203); srd-58(yum2204); srd-59(yum2205)	0.0335867											CHS1200	srd-53(yum2200); srd-54(yum2201); srd-55(yum2202); srd-56(yum2203); srd-58(yum2204); srd-59(yum2205)	-0.0413128
	CHS1201	str-43(yum2206); str-44(yum2207); str-45(yum2208); str-46(yum2209); str-47(yum2210); str-48(yum2211); str-38(yum2212)	-0.0378919											CHS1201	str-43(yum2206); str-44(yum2207); str-45(yum2208); str-46(yum2209); str-47(yum2210); str-48(yum2211); str-38(yum2212)	-0.163127
	CHS1202	sre-26(yum2213); sre-27(yum2214); sre-28(yum2215); sre-32(yum2216); sre-33(yum2217); sre-49(yum2218)	-0.00817686											CHS1202	sre-26(yum2213); sre-27(yum2214); sre-28(yum2215); sre-32(yum2216); sre-33(yum2217); sre-49(yum2218)	0.0615901
	CHS1203	t27e7.9(yum1046); t27e7.4(yum1047); t27e7.5(yum1048); t27e7.3(yum1049)	0.00623154											CHS1203	t27e7.9(yum1046); t27e7.4(yum1047); t27e7.5(yum1048); t27e7.3(yum1049)	0.0691297
	CHS1204	t03e6.9(yum2219); t03e6.8(yum2220); y37h2c.4(yum2221); c53d6.11(yum2222); w06g6.15(yum2223); y70c5b.2(yum2224)	-0.0492104											CHS1204	t03e6.9(yum2219); t03e6.8(yum2220); y37h2c.4(yum2221); c53d6.11(yum2222); w06g6.15(yum2223); y70c5b.2(yum2224)	0.0716622
	CHS1205	srw-56(yum2225); srw-57(yum2226); srw-59(yum2227); srw-60(yum2228); srw-61(yum2229); srw-62(yum2230); srw-63(yum2231)	-0.0719382											CHS1205	srw-56(yum2225); srw-57(yum2226); srw-59(yum2227); srw-60(yum2228); srw-61(yum2229); srw-62(yum2230); srw-63(yum2231)	0.0232506
	CHS1206	srt-19(yum2232); srt-20(yum2233); srt-22(yum2234); srt-15(yum2235); srt-16(yum2236); srt-17(yum2237); srt-18(yum2238); srt-23(yum2239); srt-24(yum2240); srt-59(yum2241); y55f3c.10(yum2242)	-0.0103177											CHS1206	srt-19(yum2232); srt-20(yum2233); srt-22(yum2234); srt-15(yum2235); srt-16(yum2236); srt-17(yum2237); srt-18(yum2238); srt-23(yum2239); srt-24(yum2240); srt-59(yum2241); y55f3c.10(yum2242)	0.0590359
	CHS1207	dcar-1(yum2244); pcdr-1(yum2245); d2023.1(yum2246); gtr-1(yum2247)	-0.0442906											CHS1207	dcar-1(yum2244); pcdr-1(yum2245); d2023.1(yum2246); gtr-1(yum2247)	-0.114845
	CHS1208	srw-33(yum2248); srw-34(yum2249); srw-35(yum2250); srw-36(yum2251); srw-38(yum2252); srw-39(yum2253)	-0.0438911											CHS1208	srw-33(yum2248); srw-34(yum2249); srw-35(yum2250); srw-36(yum2251); srw-38(yum2252); srw-39(yum2253)	0.0464892
	CHS1209	f57g9.7(yum2254); r05f9.7(yum2255); c54c6.4(yum2256); r11g10.3(yum2257); f27e5.5(yum2258); f27e5.8(yum2259); t10g3.2(yum2260)	-0.0103162											CHS1209	f57g9.7(yum2254); r05f9.7(yum2255); c54c6.4(yum2256); r11g10.3(yum2257); f27e5.5(yum2258); f27e5.8(yum2259); t10g3.2(yum2260)	-0.0241889
	CHS1210	srsx-1(yum2261); srsx-2(yum2262); srsx-3(yum2263); srsx-5(yum2264); srsx-6(yum2265); srsx-7(yum2266)	0.028619											CHS1210	srsx-1(yum2261); srsx-2(yum2262); srsx-3(yum2263); srsx-5(yum2264); srsx-6(yum2265); srsx-7(yum2266)	0.0363594
	CHS1211	srd-45(yum2267); srd-46(yum2268); srd-47(yum2269); srd-48(yum2270); srd-50(yum2271); srd-51(yum2272)	-0.0898693											CHS1211	srd-45(yum2267); srd-46(yum2268); srd-47(yum2269); srd-48(yum2270); srd-50(yum2271); srd-51(yum2272)	-0.0415617
	CHS1212	gnrr-1(yum2273); gnrr-2(yum2274); gnrr-3(yum2275); gnrr-4(yum2276); gnrr-5(yum2277); gnrr-6(yum2278); gnrr-7(yum2279)	-0.0433071											CHS1212	gnrr-1(yum2273); gnrr-2(yum2274); gnrr-3(yum2275); gnrr-4(yum2276); gnrr-5(yum2277); gnrr-6(yum2278); gnrr-7(yum2279)	0.0640937
	CHS1213	str-85(yum2280); str-86(yum2281); str-87(yum2282); str-84(yum2283); str-88(yum2284); str-89(yum2285); str-90(yum2286); str-92(yum2287); str-93(yum2288); str-94(yum2289); str-264(yum2290)	-0.0407284											CHS1213	str-85(yum2280); str-86(yum2281); str-87(yum2282); str-84(yum2283); str-88(yum2284); str-89(yum2285); str-90(yum2286); str-92(yum2287); str-93(yum2288); str-94(yum2289); str-264(yum2290)	-0.116739
	CHS1214	sre-7(yum2291); sre-8(yum2292); sre-9(yum2293); sre-10(yum2294); sre-11(yum2295); sre-12(yum2296)	0.0537241											CHS1214	sre-7(yum2291); sre-8(yum2292); sre-9(yum2293); sre-10(yum2294); sre-11(yum2295); sre-12(yum2296)	-0.150646
	CHS1215	sre-20(yum2297); sre-21(yum2298); sre-22(yum2299); sre-23(yum2300); sre-24(yum2301); sre-51(yum2302)	-0.0184517											CHS1215	sre-20(yum2297); sre-21(yum2298); sre-22(yum2299); sre-23(yum2300); sre-24(yum2301); sre-51(yum2302)	-0.163906
	CHS1216	srbc-58(yum2303); srbc-59(yum2304); srbc-60(yum2305); srbc-64(yum2306); srbc-66(yum2307)	-0.0738067											CHS1216	srbc-58(yum2303); srbc-59(yum2304); srbc-60(yum2305); srbc-64(yum2306); srbc-66(yum2307)	-0.00951222
	CHS1217	sru-16(yum2308); sru-17(yum2309); sru-18(yum2310); sru-19(yum2311); sru-20(yum2312); sru-42(yum2313)	0.0741758											CHS1217	sru-16(yum2308); sru-17(yum2309); sru-18(yum2310); sru-19(yum2311); sru-20(yum2312); sru-42(yum2313)	0.0247308
	CHS1218	sru-21(yum2314); sru-22(yum2315); sru-23(yum2316); sru-24(yum2317); sru-25(yum2318); sru-26(yum2319); sru-27(yum2320); sru-28(yum2321)	-0.00378255											CHS1218	sru-21(yum2314); sru-22(yum2315); sru-23(yum2316); sru-24(yum2317); sru-25(yum2318); sru-26(yum2319); sru-27(yum2320); sru-28(yum2321)	-0.148557
	CHS1219	srw-40(yum2322); srw-41(yum2323); srw-42(yum2324); srw-43(yum2325); srw-44(yum2326); srw-48(yum2327)	0.0178571											CHS1219	srw-40(yum2322); srw-41(yum2323); srw-42(yum2324); srw-43(yum2325); srw-44(yum2326); srw-48(yum2327)	0.0673882
	CHS1220	srm-1(yum2328); srm-2(yum2329); srm-3(yum2330); srm-4(yum2331); srm-5(yum2332); srm-6(yum2333); srn-1(yum2334)	-0.0291482											CHS1220	srm-1(yum2328); srm-2(yum2329); srm-3(yum2330); srm-4(yum2331); srm-5(yum2332); srm-6(yum2333); srn-1(yum2334)	-0.102291
	CHS1221	str-247(yum2335); str-248(yum2336); str-263(yum2337); str-249(yum2338); str-246(yum2339); str-252(yum2340)	0.00804196											CHS1221	str-247(yum2335); str-248(yum2336); str-263(yum2337); str-249(yum2338); str-246(yum2339); str-252(yum2340)	-0.0406593
	CHS1222	f27e5.8(yum2341); t10g3.4(yum2342); t10g3.2(yum2343); y57g11c.46(yum2344); y57g11c.28(yum2345)	-0.0814935											CHS1222	f27e5.8(yum2341); t10g3.4(yum2342); t10g3.2(yum2343); y57g11c.46(yum2344); y57g11c.28(yum2345)	0.172672
	CHS1223	f38e1.6(yum2346); f09c6.16(yum2347); k01a6.6(yum2348); dop-6(yum2349); c24a8.6(yum2350)	-0.316915											CHS1223	f38e1.6(yum2346); f09c6.16(yum2347); k01a6.6(yum2348); dop-6(yum2349); c24a8.6(yum2350)	0.135192
	CHS1224	srz-10(yum2351); srz-11(yum2352); srz-12(yum2353); srz-13(yum2354); srz-14(yum2355); srz-15(yum2356)	-0.0251748											CHS1224	srz-10(yum2351); srz-11(yum2352); srz-12(yum2353); srz-13(yum2354); srz-14(yum2355); srz-15(yum2356)	0.133298
	CHS1225	srw-89(yum2357); srw-90(yum2358); srw-91(yum2359); srw-94(yum2360); srw-95(yum2361); srw-97(yum2362); srw-98(yum2363)	-0.0762869											CHS1225	srw-89(yum2357); srw-90(yum2358); srw-91(yum2359); srw-94(yum2360); srw-95(yum2361); srw-97(yum2362); srw-98(yum2363)	-0.0312926
	CHS1226	srxa-12(yum2364); srxa-13(yum2365); srxa-14(yum2366); srxa-15(yum2367); srxa-16(yum2368); srxa-18(yum2369)	-0.0485893											CHS1226	srxa-12(yum2364); srxa-13(yum2365); srxa-14(yum2366); srxa-15(yum2367); srxa-16(yum2368); srxa-18(yum2369)	0.0218615
	CHS1227	srbc-40(yum2370); srbc-41(yum2371); srbc-43(yum2372); srbc-44(yum2373); srbc-45(yum2374); srbc-48(yum2375); srbc-49(yum2376)	0.0314307											CHS1227	srbc-40(yum2370); srbc-41(yum2371); srbc-43(yum2372); srbc-44(yum2373); srbc-45(yum2374); srbc-48(yum2375); srbc-49(yum2376)	-0.0563365
	CHS1228	srx-95(yum2377); srx-96(yum2378); srx-97(yum2379); srx-98(yum2380)	-0.0807327											CHS1228	srx-95(yum2377); srx-96(yum2378); srx-97(yum2379); srx-98(yum2380)	-0.126249
	CHS1229	sru-1(yum2381); sru-2(yum2382); sru-3(yum2383); sru-4(yum2384); sru-6(yum2385); sru-8(yum2386)	0.0722139											CHS1229	sru-1(yum2381); sru-2(yum2382); sru-3(yum2383); sru-4(yum2384); sru-6(yum2385); sru-8(yum2386)	-0.0146222
	CHS1230	srb-6(yum2387); srb-7(yum2388); srb-8(yum2389); srb-11(yum2390); srb-15(yum2391); srb-16(yum2392); srb-17(yum2393); srb-18(yum2394); srb-19(yum2395)	-0.0644831											CHS1230	srb-6(yum2387); srb-7(yum2388); srb-8(yum2389); srb-11(yum2390); srb-15(yum2391); srb-16(yum2392); srb-17(yum2393); srb-18(yum2394); srb-19(yum2395)	-0.156861
	CHS1231	str-206(yum2396); str-207(yum2397); str-208(yum2398); str-209(yum2399); str-211(yum2400); str-214(yum2401)	0.0122378											CHS1231	str-206(yum2396); str-207(yum2397); str-208(yum2398); str-209(yum2399); str-211(yum2400); str-214(yum2401)	-0.0180518
	CHS1232	srx-114(yum2402); srx-115(yum2403); srx-125(yum2404); srx-128(yum2405); srx-129(yum2406); srx-131(yum2407); srx-136(yum2408)	-0.0254237											CHS1232	srx-114(yum2402); srx-115(yum2403); srx-125(yum2404); srx-128(yum2405); srx-129(yum2406); srx-131(yum2407); srx-136(yum2408)	-0.109609
	CHS1233	str-229(yum2409); str-230(yum2410); str-231(yum2411); str-232(yum2412); str-233(yum2413); str-236(yum2414); c06b3.1(yum2415)	-0.0364721											CHS1233	str-229(yum2409); str-230(yum2410); str-231(yum2411); str-232(yum2412); str-233(yum2413); str-236(yum2414); c06b3.1(yum2415)	-0.0653266
	CHS1234	sra-2(yum2416); sra-3(yum2417); sra-4(yum2418); sra-6(yum2419); sra-7(yum2420); sra-8(yum2421); sra-9(yum2422)	-0.0650785											CHS1234	sra-2(yum2416); sra-3(yum2417); sra-4(yum2418); sra-6(yum2419); sra-7(yum2420); sra-8(yum2421); sra-9(yum2422)	0.0672169
	CHS1235	srv-24(yum2423); srv-25(yum2424); srv-26(yum2425); srv-27(yum2426); srv-28(yum2427); srv-29(yum2428); srv-30(yum2429); srv-31(yum2430); srv-32(yum2431); ops-1(yum2432)	-0.0254499											CHS1235	srv-24(yum2423); srv-25(yum2424); srv-26(yum2425); srv-27(yum2426); srv-28(yum2427); srv-29(yum2428); srv-30(yum2429); srv-31(yum2430); srv-32(yum2431); ops-1(yum2432)	0.0262438
	CHS1236	sri-66(yum2433); sri-67(yum2434); sri-69(yum2435); sri-70(yum2436); sri-71(yum2437); sri-72(yum2438); sri-73(yum2439); sri-74(yum2440); sri-77(yum2441); y61b8a.6(yum2442)	-0.0535477											CHS1236	sri-66(yum2433); sri-67(yum2434); sri-69(yum2435); sri-70(yum2436); sri-71(yum2437); sri-72(yum2438); sri-73(yum2439); sri-74(yum2440); sri-77(yum2441); y61b8a.6(yum2442)	0.011284
	CHS1237	sri-10(yum2443); sri-11(yum2444); sri-12(yum2445); sri-13(yum2446); sri-14(yum2447); sri-15(yum2448); sri-16(yum2449); sri-17(yum2450); sri-6(yum2451); sri-7(yum2452); sri-9(yum2453)	0.042283											CHS1237	sri-10(yum2443); sri-11(yum2444); sri-12(yum2445); sri-13(yum2446); sri-14(yum2447); sri-15(yum2448); sri-16(yum2449); sri-17(yum2450); sri-6(yum2451); sri-7(yum2452); sri-9(yum2453)	0.309001
	CHS1238	f07b10.4(yum2454); f07b10.7(yum2455); f59b1.6(yum2456); zk418.7(yum2457); w08g11.5(yum2458); r10e8.5(yum2459); zk418.6(yum2460)	0.0529557											CHS1238	f07b10.4(yum2454); f07b10.7(yum2455); f59b1.6(yum2456); zk418.7(yum2457); w08g11.5(yum2458); r10e8.5(yum2459); zk418.6(yum2460)	-0.004305
	CHS1239	srz-94(yum2461); srz-95(yum2462); srz-96(yum2463); srz-97(yum2464); srz-99(yum2465); srz-100(yum2466); srz-101(yum2467); srz-102(yum2468); srz-103(yum2469)	-0.020936											CHS1239	srz-94(yum2461); srz-95(yum2462); srz-96(yum2463); srz-97(yum2464); srz-99(yum2465); srz-100(yum2466); srz-101(yum2467); srz-102(yum2468); srz-103(yum2469)	0.0243452
	CHS1240	t01d1.5(yum2470); zk1307.7(yum2471); f59b1.4(yum2472); f18e3.10(yum2473); f07c3.16(yum2474); f45e10.2(yum2475);f59b1.6(yum2476); y32h12a.1(yum2477)	0.0807327											CHS1240	t01d1.5(yum2470); zk1307.7(yum2471); f59b1.4(yum2472); f18e3.10(yum2473); f07c3.16(yum2474); f45e10.2(yum2475);f59b1.6(yum2476); y32h12a.1(yum2477)	0.137591
	CHS1241	srd-40(yum2478); srd-41(yum2479); srd-42(yum2480); srd-43(yum2481); srd-44(yum2482); srd-49(yum2483)	0.0576923											CHS1241	srd-40(yum2478); srd-41(yum2479); srd-42(yum2480); srd-43(yum2481); srd-44(yum2482); srd-49(yum2483)	0.0300037
	CHS1242	srx-56(yum2484); srx-58(yum2485); srx-60(yum2486); srx-62(yum2487); srx-63(yum2488); srx-65(yum2489); srx-66(yum2490); srx-67(yum2491); srx-68(yum2492)	-0.025742											CHS1242	srx-56(yum2484); srx-58(yum2485); srx-60(yum2486); srx-62(yum2487); srx-63(yum2488); srx-65(yum2489); srx-66(yum2490); srx-67(yum2491); srx-68(yum2492)	0.0438862
	CHS1243	srh-185(yum2493); srh-186(yum2494); srh-187(yum2495); srh-190(yum2496); srh-192(yum2497); srh-193(yum2498); srh-194(yum2499); srh-195(yum2500); srh-199(yum2501); srh-200(yum2502); srh-201(yum2503); srh-203(yum2504); srh-204(yum2505); srh-206(yum2506); srh-207(yum2507); srh-208(yum2508); srh-209(yum2509)	0.052037											CHS1243	srh-185(yum2493); srh-186(yum2494); srh-187(yum2495); srh-190(yum2496); srh-192(yum2497); srh-193(yum2498); srh-194(yum2499); srh-195(yum2500); srh-199(yum2501); srh-200(yum2502); srh-201(yum2503); srh-203(yum2504); srh-204(yum2505); srh-206(yum2506); srh-207(yum2507); srh-208(yum2508); srh-209(yum2509)	0.00872787
	CHS1244	srh-231(yum2510); srh-233(yum2511); srh-234(yum2512); srh-235(yum2513); srh-236(yum2514); srh-237(yum2515); srh-239(yum2516); srh-240(yum2517)	-0.115018											CHS1244	srh-231(yum2510); srh-233(yum2511); srh-234(yum2512); srh-235(yum2513); srh-236(yum2514); srh-237(yum2515); srh-239(yum2516); srh-240(yum2517)	0.0480514
	CHS1245	srx-130(yum2518); srx-133(yum2519); srx-134(yum2520); srx-135(yum2521); srx-137(yum2522)	0.0199927											CHS1245	srx-130(yum2518); srx-133(yum2519); srx-134(yum2520); srx-135(yum2521); srx-137(yum2522)	0.00479621
	CHS1246	srbc-75(yum2851); srbc-76(yum2852); srbc-77(yum2853); srbc-78(yum2854); srbc-79(yum2855); srbc-82(yum2856); srbc-83(yum2857); srbc-84(yum2858); srbc-81(yum2859); y19d10a.17(yum2860)	0.0405074											CHS1246	srbc-75(yum2851); srbc-76(yum2852); srbc-77(yum2853); srbc-78(yum2854); srbc-79(yum2855); srbc-82(yum2856); srbc-83(yum2857); srbc-84(yum2858); srbc-81(yum2859); y19d10a.17(yum2860)	-0.112948
	CHS1247	srh-10(yum2523); srh-15(yum2524); srh-16(yum2525); srh-18(yum2526); srh-17(yum2527); srh-11(yum2528); srh-20(yum2529); srh-21(yum2530); srh-22(yum2531); srh-23(yum2532); srh-19(yum2533)	-0.0240763											CHS1247	srh-10(yum2523); srh-15(yum2524); srh-16(yum2525); srh-18(yum2526); srh-17(yum2527); srh-11(yum2528); srh-20(yum2529); srh-21(yum2530); srh-22(yum2531); srh-23(yum2532); srh-19(yum2533)	0.0590379
	CHS1248	str-255(yum2534); str-256(yum2535); str-257(yum2536); str-260(yum2537); str-254(yum2538); str-261(yum2539); str-262(yum2540); y19d10a.1(yum2541); str-258(yum2542); y19d10a.2(yum2543)	-0.0275591											CHS1248	str-255(yum2534); str-256(yum2535); str-257(yum2536); str-260(yum2537); str-254(yum2538); str-261(yum2539); str-262(yum2540); y19d10a.1(yum2541); str-258(yum2542); y19d10a.2(yum2543)	-0.0695421
	CHS1249	sri-33(yum2544); sri-34(yum2545); sri-36(yum2546); sri-32(yum2547); sri-37(yum2548); sri-38(yum2549); sri-39(yum2550); sri-40(yum2551)	0.0576923											CHS1249	sri-33(yum2544); sri-34(yum2545); sri-36(yum2546); sri-32(yum2547); sri-37(yum2548); sri-38(yum2549); sri-39(yum2550); sri-40(yum2551)	0.0352361
	CHS1250	srz-1(yum2552); srz-3(yum2553); srz-4(yum2554); srz-5(yum2555); srz-6(yum2556); srz-8(yum2557); srz-9(yum2558)	-0.0240763											CHS1250	srz-1(yum2552); srz-3(yum2553); srz-4(yum2554); srz-5(yum2555); srz-6(yum2556); srz-8(yum2557); srz-9(yum2558)	0.026271
	CHS1251	srbc-21(yum2559); srbc-22(yum2560); srbc-23(yum2561); srbc-24(yum2562); srbc-25(yum2563); srbc-26(yum2564); srbc-27(yum2565); srbc-42(yum2566)	0.0172414											CHS1251	srbc-21(yum2559); srbc-22(yum2560); srbc-23(yum2561); srbc-24(yum2562); srbc-25(yum2563); srbc-26(yum2564); srbc-27(yum2565); srbc-42(yum2566)	-0.0107409
	CHS1252	t10h9.1(yum2567); zc443.7(yum2568); y57a10c.10(yum2569); w05h5.1(yum2570); y57a10c.8(yum2571); f38h12.5(yum2572); y57a10c.9(yum2573); dct-12(yum2574)	0.0344828											CHS1252	t10h9.1(yum2567); zc443.7(yum2568); y57a10c.10(yum2569); w05h5.1(yum2570); y57a10c.8(yum2571); f38h12.5(yum2572); y57a10c.9(yum2573); dct-12(yum2574)	0.0595173
	CHS1253	srw-99(yum2575); srw-100(yum2576); srw-101(yum2577); srw-102(yum2578); srw-103(yum2579); srw-107(yum2580); srw-109(yum2581)	0.0207067											CHS1253	srw-99(yum2575); srw-100(yum2576); srw-101(yum2577); srw-102(yum2578); srw-103(yum2579); srw-107(yum2580); srw-109(yum2581)	-0.0954392
	CHS1254	str-119(yum2582); str-121(yum2583); y45g12c.10(yum2585); str-120(yum2586); y45g12c.6(yum2587)	-0.00549451											CHS1254	str-119(yum2582); str-121(yum2583); y45g12c.10(yum2585); str-120(yum2586); y45g12c.6(yum2587)	0.0595074
	CHS1255	str-217(yum2588); c55a1.1(yum2589); str-220(yum2590); str-221(yum2591); str-222(yum2592); str-225(yum2594); str-226(yum2595); str-227(yum2596); str-228(yum2597)	-0.00265252											CHS1255	str-217(yum2588); c55a1.1(yum2589); str-220(yum2590); str-221(yum2591); str-222(yum2592); str-225(yum2594); str-226(yum2595); str-227(yum2596); str-228(yum2597)	-0.0900848
	CHS1256	dop-1(yum2598); dop-2(yum2599); dop-3(yum2600); dop-4(yum2601); dop-5(yum2602); c24a8.6(yum2603); dop-6(yum2604); ser-6(yum2605)	-0.232923											CHS1256	dop-1(yum2598); dop-2(yum2599); dop-3(yum2600); dop-4(yum2601); dop-5(yum2602); c24a8.6(yum2603); dop-6(yum2604); ser-6(yum2605)	-0.259305
	CHS1257	srg-25(yum2606); srg-26(yum2607); srg-27(yum2607); srg-28(yum2608); srg-29(yum2609); srg-30(yum2610)	0.096944											CHS1257	srg-25(yum2606); srg-26(yum2607); srg-27(yum2607); srg-28(yum2608); srg-29(yum2609); srg-30(yum2610)	0.0380062
	CHS1258	str-27(yum2611); str-28(yum2612); str-30(yum2613); str-31(yum2614); str-33(yum2615); str-35(yum2616)	0.064548											CHS1258	str-27(yum2611); str-28(yum2612); str-30(yum2613); str-31(yum2614); str-33(yum2615); str-35(yum2616)	-0.105919
	CHS1259	srh-288(yum2617); srh-289(yum2618); srh-290(yum2619); srh-286(yum2620); srh-287(yum2621); srh-291(yum2622); srh-292(yum2623); srh-293(yum2624); srh-295(yum2625); srh-296(yum2626); srh-297(yum2627); srh-298(yum2628); srh-299(yum2629); srh-300(yum2630); srh-301(yum2631); srh-303(yum2632); srh-304(yum2633)	0.0178571											CHS1259	srh-288(yum2617); srh-289(yum2618); srh-290(yum2619); srh-286(yum2620); srh-287(yum2621); srh-291(yum2622); srh-292(yum2623); srh-293(yum2624); srh-295(yum2625); srh-296(yum2626); srh-297(yum2627); srh-298(yum2628); srh-299(yum2629); srh-300(yum2630); srh-301(yum2631); srh-303(yum2632); srh-304(yum2633)	-0.0617836
	CHS1260	srw-9(yum2634); srw-10(yum2635); srw-11(yum2636); srw-12(yum2637); srw-13(yum2638); srw-14(yum2639); srw-15(yum2640)	-0.0144377											CHS1260	srw-9(yum2634); srw-10(yum2635); srw-11(yum2636); srw-12(yum2637); srw-13(yum2638); srw-14(yum2639); srw-15(yum2640)	-0.00783006
	CHS1261	c15h9.3(yum2641); r13a5.15(yum2642); r11f4.2(yum2643); k01a12.3(yum2644); t22c8.1(yum2645); r02d5.6(yum2646)	0.0406535											CHS1261	c15h9.3(yum2641); r13a5.15(yum2642); r11f4.2(yum2643); k01a12.3(yum2644); t22c8.1(yum2645); r02d5.6(yum2646)	0.00497954
	CHS1262	srt-42(yum2647); srt-43(yum2648); srt-44(yum2649); srt-45(yum2650); srt-47(yum2651); srt-48(yum2652); srt-49(yum2653); srt-50(yum2654); srt-52(yum2655); srt-53(yum2656); y57g11c.28(yum2657); y57g11c.30(yum2658)	-0.0178571											CHS1262	srt-42(yum2647); srt-43(yum2648); srt-44(yum2649); srt-45(yum2650); srt-47(yum2651); srt-48(yum2652); srt-49(yum2653); srt-50(yum2654); srt-52(yum2655); srt-53(yum2656); y57g11c.28(yum2657); y57g11c.30(yum2658)	0.062307
	CHS1263	srbc-29(yum2659); srbc-30(yum2660); srbc-31(yum2661); srbc-32(yum2662); srbc-33(yum2663); srbc-34(yum2664); srbc-36(yum2665); srbc-37(yum2666); srbc-38(yum2667); srbc-39(yum2668)	0.00157216											CHS1263	srbc-29(yum2659); srbc-30(yum2660); srbc-31(yum2661); srbc-32(yum2662); srbc-33(yum2663); srbc-34(yum2664); srbc-36(yum2665); srbc-37(yum2666); srbc-38(yum2667); srbc-39(yum2668)	0.165922
	CHS1264	sri-39(yum1035); sri-50(yum1036); sri-51(yum1037); sri-53(yum1038); y27f2a.10(yum1039); zk105.8(yum1040); y27f2a.11(yum1041)	-0.0159574											CHS1264	sri-39(yum1035); sri-50(yum1036); sri-51(yum1037); sri-53(yum1038); y27f2a.10(yum1039); zk105.8(yum1040); y27f2a.11(yum1041)	0.0356078
	CHS1265	str-3(yum1042); str-4(yum2669); str-5(yum2670); str-1(yum2671); str-6(yum2672); str-7(yum2673); str-9(yum2674); c04c3.7(yum2675); str-8(yum2676); t23d5.8(yum2677)	0.12782											CHS1265	str-3(yum1042); str-4(yum2669); str-5(yum2670); str-1(yum2671); str-6(yum2672); str-7(yum2673); str-9(yum2674); c04c3.7(yum2675); str-8(yum2676); t23d5.8(yum2677)	-0.00861025
	CHS1266	c31b8.1(yum2861); y70c5a.2(yum2862); w02h5.16(yum2863); w02h5.11(yum2864); f18e9.8(yum2865); m03f8.7(yum2866); y70c5a.4(yum2867); m01d7.9(yum2868); w06g6.15(yum2869); y70c5b.2(yum2870)	0											CHS1266	c31b8.1(yum2861); y70c5a.2(yum2862); w02h5.16(yum2863); w02h5.11(yum2864); f18e9.8(yum2865); m03f8.7(yum2866); y70c5a.4(yum2867); m01d7.9(yum2868); w06g6.15(yum2869); y70c5b.2(yum2870)	-0.0477387
	CHS1267	tag-293(yum2678); c29f9.9(yum2679); c39b10.1(yum2680); c44b9.2(yum2681); zc132.9(yum2682)	-0.0621448											CHS1267	tag-293(yum2678); c29f9.9(yum2679); c39b10.1(yum2680); c44b9.2(yum2681); zc132.9(yum2682)	0.0129534
	CHS1268	srh-113(yum2683); srh-115(yum2684); srh-116(yum2685); srh-118(yum2686); srh-119(yum2687); srh-120(yum2688); srh-122(yum2689); srh-123(yum2690); srh-95(yum2691); srh-97(yum2692); srh-99(yum2693); srh-100(yum2694); srh-102(yum2695); srh-104(yum2696); srh-105(yum2697); srh-109(yum2698); srh-111(yum2699); srh-112(yum2700)	-0.0549451											CHS1268	srh-113(yum2683); srh-115(yum2684); srh-116(yum2685); srh-118(yum2686); srh-119(yum2687); srh-120(yum2688); srh-122(yum2689); srh-123(yum2690); srh-95(yum2691); srh-97(yum2692); srh-99(yum2693); srh-100(yum2694); srh-102(yum2695); srh-104(yum2696); srh-105(yum2697); srh-109(yum2698); srh-111(yum2699); srh-112(yum2700)	0.00790788
	CHS1269	srb-1(yum2701); srb-2(yum2702); srb-3(yum2703); srb-5(yum2704); srb-12(yum2705); srb-13(yum2706)	-0.0357143											CHS1269	srb-1(yum2701); srb-2(yum2702); srb-3(yum2703); srb-5(yum2704); srb-12(yum2705); srb-13(yum2706)	0.103117
	CHS1270	sri-57(yum2707); sri-61(yum2708); sri-62(yum2709); sri-63(yum2710); sri-65(yum2711); sri-78(yum2712); sri-54(yum2713); sri-60(yum2714); y27f2a.11(yum2715)	0.0131903											CHS1270	sri-57(yum2707); sri-61(yum2708); sri-62(yum2709); sri-63(yum2710); sri-65(yum2711); sri-78(yum2712); sri-54(yum2713); sri-60(yum2714); y27f2a.11(yum2715)	0.371744
	CHS1271	srh-166(yum2716); srh-167(yum2717); srh-169(yum2718); srh-146(yum2719); srh-147(yum2720); srh-148(yum2721); srh-149(yum2722); srh-154(yum2723); srh-159(yum2724); srh-170(yum2725); srh-171(yum2726); srh-172(yum2727); srh-173(yum2728); srh-174(yum2729); srh-177(yum2730); srh-178(yum2731); srh-179(yum2732); srh-180(yum2733); srh-181(yum2734); srh-182(yum2735); srh-183(yum2736); srh-184(yum2737); srh…	-0.0024529											CHS1271	srh-166(yum2716); srh-167(yum2717); srh-169(yum2718); srh-146(yum2719); srh-147(yum2720); srh-148(yum2721); srh-149(yum2722); srh-154(yum2723); srh-159(yum2724); srh-170(yum2725); srh-171(yum2726); srh-172(yum2727); srh-173(yum2728); srh-174(yum2729); srh-177(yum2730); srh-178(yum2731); srh-179(yum2732); srh-180(yum2733); srh-181(yum2734); srh-182(yum2735); srh-183(yum2736); srh-184(yum2737); srh…	0.0577889
	CHS1272	srbc-1(yum2739); srbc-2(yum2740); srbc-3(yum2741); srbc-5(yum2742); srbc-6(yum2743); srbc-7(yum2744); srbc-8(yum2745); srbc-9(yum2746); srbc-10(yum2747); srbc-11(yum2748)	0.0192308											CHS1272	srbc-1(yum2739); srbc-2(yum2740); srbc-3(yum2741); srbc-5(yum2742); srbc-6(yum2743); srbc-7(yum2744); srbc-8(yum2745); srbc-9(yum2746); srbc-10(yum2747); srbc-11(yum2748)	0.110227
	CHS1273	srh-74(yum2749); srh-75(yum2750); srh-76(yum2751); srh-78(yum2752); srh-79(yum2753); srh-80(yum2754); srh-82(yum2755); srh-83(yum2756); srh-85(yum2757); srh-87(yum2758); srh-88(yum2759)	0.0529557											CHS1273	srh-74(yum2749); srh-75(yum2750); srh-76(yum2751); srh-78(yum2752); srh-79(yum2753); srh-80(yum2754); srh-82(yum2755); srh-83(yum2756); srh-85(yum2757); srh-87(yum2758); srh-88(yum2759)	-0.126158
	CHS1274	srh-24(yum2760); srh-25(yum2761); srh-27(yum2762); srh-28(yum2763); srh-30(yum2764); srh-31(yum2765); srh-32(yum2766); srh-46(yum2767); srh-47(yum2768)	-0.0178571											CHS1274	srh-24(yum2760); srh-25(yum2761); srh-27(yum2762); srh-28(yum2763); srh-30(yum2764); srh-31(yum2765); srh-32(yum2766); srh-46(yum2767); srh-47(yum2768)	0.0729405
	CHS1275	mgl-1(yum2769); mgl-2(yum2770); mgl-3(yum2771); c30a5.10(yum2772); f35h10.10(yum2773)	0.0199978											CHS1275	mgl-1(yum2769); mgl-2(yum2770); mgl-3(yum2771); c30a5.10(yum2772); f35h10.10(yum2773)	0.0313498
	CHS1276	str-123(yum2774); str-124(yum2775); str-125(yum2776); str-129(yum2777); str-130(yum2778); str-131(yum2779); str-134(yum2780); str-135(yum2781); str-136(yum2782); str-145(yum2783); t06c12.11(yum2784)	-0.01133											CHS1276	str-123(yum2774); str-124(yum2775); str-125(yum2776); str-129(yum2777); str-130(yum2778); str-131(yum2779); str-134(yum2780); str-135(yum2781); str-136(yum2782); str-145(yum2783); t06c12.11(yum2784)	-0.151096
	CHS1277	srt-27(yum2785); srt-28(yum2786); srt-29(yum2787); srt-30(yum2788); srt-31(yum2789); srt-32(yum2790); srt-33(yum2791); srt-34(yum2792); srt-74(yum2793); srt-35(yum2794); srt-36(yum2795); srt-37(yum2796); srt-38(yum2797); srt-39(yum2798); srt-40(yum2799); srt-41(yum2800)	0.0178571											CHS1277	srt-27(yum2785); srt-28(yum2786); srt-29(yum2787); srt-30(yum2788); srt-31(yum2789); srt-32(yum2790); srt-33(yum2791); srt-34(yum2792); srt-74(yum2793); srt-35(yum2794); srt-36(yum2795); srt-37(yum2796); srt-38(yum2797); srt-39(yum2798); srt-40(yum2799); srt-41(yum2800)	0.0678519
	CHS1278	str-63(yum2801); str-64(yum2802); str-66(yum2803); str-61(yum2804); str-67(yum2805); str-68(yum2806); str-69(yum2807); c41g6.12(yum2808); str-52(yum2810); str-60(yum2811); str-71(yum2812); str-73(yum2813); str-74(yum2814); str-77(yum2815); f22f7.12(yum2816); str-76(yum2817); str-265(yum2818)	0.0178571											CHS1278	str-63(yum2801); str-64(yum2802); str-66(yum2803); str-61(yum2804); str-67(yum2805); str-68(yum2806); str-69(yum2807); c41g6.12(yum2808); str-52(yum2810); str-60(yum2811); str-71(yum2812); str-73(yum2813); str-74(yum2814); str-77(yum2815); f22f7.12(yum2816); str-76(yum2817); str-265(yum2818)	0.0791701
	CHS1590	c27h5.6(yum2827); c50e3.7(yum2828); y75b8a.34(yum2829); c50e3.9(yum2830); f42a6.1(yum2831); y55h10a.2(yum2832)	-0.0192308											CHS1590	c27h5.6(yum2827); c50e3.7(yum2828); y75b8a.34(yum2829); c50e3.9(yum2830); f42a6.1(yum2831); y55h10a.2(yum2832)	0.0109312
	CHS1591	f54e2.5(yum2833); c34b4.5(yum2834); f54e2.9(yum2835); f57b1.1(yum2836); f57b1.9(yum2837); f58f6.5(yum2838); f58f6.6(yum2839); t09e8.4(yum2840); y51a2b.2(yum2841); zc196.8(yum2842); zc196.9(yum2843)	-0.0776923											CHS1591	f54e2.5(yum2833); c34b4.5(yum2834); f54e2.9(yum2835); f57b1.1(yum2836); f57b1.9(yum2837); f58f6.5(yum2838); f58f6.6(yum2839); t09e8.4(yum2840); y51a2b.2(yum2841); zc196.8(yum2842); zc196.9(yum2843)	0.102497
	CHS1592	h20j04.7(yum2844); k03h6.4(yum2845); r13h4.7(yum2846); c34b4.3(yum2847); t23b3.6(yum2848); y26g10.1(yum2849); y26g10.4(yum2850)	-0.0192308											CHS1592	h20j04.7(yum2844); k03h6.4(yum2845); r13h4.7(yum2846); c34b4.3(yum2847); t23b3.6(yum2848); y26g10.1(yum2849); y26g10.4(yum2850)	0.0574561
	CHS1680	srtx-1(yum2906)	0.0592308											CHS1680	srtx-1(yum2906)	0.0907557
	CHS1681	trpa-1(yum2907)	0.0392308											CHS1681	tpra-1(yum2907)	0.0387989
	CHS10010	ins-10(yum413); ins-19(yum414); ins-35(yum476); ins-36(yum477)	-0.0180859											CHS10010	ins-10(yum413); ins-19(yum414); ins-35(yum476); ins-36(yum477)	0.0232451
	CHS10025	ins-26(yum386); ins-32(yum387); ins-9(yum486); ins-13(yum487)	-0.0435835											CHS10025	ins-26(yum386); ins-32(yum387); ins-9(yum486); ins-13(yum487)	-0.0326633
	CHS10046	ins-3(yum384); ins-21(yum385); ins-22(yum407); ins-23(yum456)	-0.0507649											CHS10046	ins-3(yum384); ins-21(yum385); ins-22(yum407); ins-23(yum456)	-0.0744811
	CHS10057	ins-25(yum388); ins-28(yum389); ins-5(yum409); ins-29(yum410); ins-27(yum455)	-0.0257576											CHS10057	ins-25(yum388); ins-28(yum389); ins-5(yum409); ins-29(yum410); ins-27(yum455)	0.0874427
	CHS10062	ins-17(yum493); ins-18(yum494); ins-16(yum495); ins-37(yum496)	-0.0637091											CHS10062	ins-17(yum493); ins-18(yum494); ins-16(yum495); ins-37(yum496)	0.0610691
	CHS10073	ins-2(yum391); ins-34(yum392); ins-12(yum428); ins-15(yum429); ins-11(yum508)	0.0265693											CHS10073	ins-2(yum391); ins-34(yum392); ins-12(yum428); ins-15(yum429); ins-11(yum508)	-0.00204318
	CHS10081	ins-14(yum402); ins-31(yum408); ins-39(yum444); ins-1(yum497)	-0.00757576											CHS10081	ins-14(yum402); ins-31(yum408); ins-39(yum444); ins-1(yum497)	-0.107234
	CHS10118	ins-20(yum382); ins-30(yum383); daf-28(yum514); ins-24(yum515); ins-33(yum534)	-0.10704											CHS10118	ins-20(yum382); ins-30(yum383); daf-28(yum514); ins-24(yum515); ins-33(yum534)	0.0505108
	CHS10080	ins-4(yum390); ins-6(yum411); ins-7(yum412); ins-8(yum521)	0.01645											CHS10080	ins-4(yum390); ins-6(yum411); ins-7(yum412); ins-8(yum521)	-0.0115108
	CHS10009	flp-12(yum400); flp-21(yum401); flp-5(yum422); flp-24(yum423); flp-28(yum475)	-0.285772											CHS10009	flp-12(yum400); flp-21(yum401); flp-5(yum422); flp-24(yum423); flp-28(yum475)	-0.298696
	CHS10032	flp-1(yum393); flp-23(yum394); flp-14(yum423); flp-25(yum424)	-0.0793831											CHS10032	flp-1(yum393); flp-23(yum394); flp-14(yum423); flp-25(yum424)	0.0249655
	CHS10085	flp-10(yum472); flp-27(yum473); flp-34(yum395); flp-11(yum509)	0.0106061											CHS10085	flp-10(yum472); flp-27(yum473); flp-34(yum395); flp-11(yum509)	-0.0453752
	CHS10034	flp-3(yum396); flp-6(yum397); flp-13(yum430); flp-18(yum431)	-0.184764											CHS10034	flp-3(yum396); flp-6(yum397); flp-13(yum430); flp-18(yum431)	-0.17222
	CHS10033	flp-4(yum398); flp-15(yum399); flp-2(yum421); flp-16(yum422)	-0.065256											CHS10033	flp-4(yum398); flp-15(yum399); flp-2(yum421); flp-16(yum422)	-0.11634
	CHS10006	flp-7(yum436); flp-9(yum437); flp-17(yum405); flp-22(yum406)	-0.0125598											CHS10006	flp-7(yum436); flp-9(yum437); flp-17(yum405); flp-22(yum406)	0.0496835
	CHS10063	flp-20(yum403); flp-32(yum404); flp-19(yum457); flp-33(yum498); flp-26(yum499)	0.0206938											CHS10063	flp-20(yum403); flp-32(yum404); flp-19(yum457); flp-33(yum498); flp-26(yum499)	0.108259
	CHS10011	nlp-19(yum425); nlp-62(yum426); ntc-1(yum478); nlp-64(yum479)	-0.0125598											CHS10011	nlp-19(yum425); nlp-62(yum426); ntc-1(yum478); nlp-64(yum479)	0.125525
	CHS10148	nlp-66(yum427); nlp-11(yum480); nlp-54(yum535); nlp-79(yum536)	-0.00909091											CHS10148	nlp-66(yum427); nlp-11(yum480); nlp-54(yum535); nlp-79(yum536)	-0.00958087
	CHS10013	nlp-16(yum432); nlp-55(yum433); nlp-8(yum481); nlp-61(yum482)	0.00562201											CHS10013	nlp-16(yum432); nlp-55(yum433); nlp-8(yum481); nlp-61(yum482)	0.17131
	CHS10084	nlp-20(yum440); nlp-43(yum441); msrp-7(yum506); lury-1(yum507)	-0.0612013											CHS10084	nlp-20(yum440); nlp-43(yum441); msrp-7(yum506); lury-1(yum507)	0.0755205
	CHS10103	nlp-5(yum449); nlp-10(yum450); nlp-2(yum488); nlp-50(yum531)	-0.0308442											CHS10103	nlp-5(yum449); nlp-10(yum450); nlp-2(yum488); nlp-50(yum531)	0.0384671
	CHS10040	nlp-4(yum451); nlp-80(yum452); nlp-18(yum489); nlp-42(yum490)	0.00783699											CHS10040	nlp-4(yum451); nlp-80(yum452); nlp-18(yum489); nlp-42(yum490)	-0.0547904
	CHS10065	nlp-1(yum551); nlp-38(yum552); nlp-3(yum553); nlp-13(yum554)	-0.00757576											CHS10065	nlp-1(yum551); nlp-38(yum552); nlp-3(yum553); nlp-13(yum554)	-0.0136562
	CHS10110	nlp-41(yum501); nlp-45(yum502); nlp-17(yum528); nlp-77(yum529)	-0.0291853											CHS10110	nlp-41(yum501); nlp-45(yum502); nlp-17(yum528); nlp-77(yum529)	-0.00926611
	CHS10089	nlp-70(yum464); nlp-76(yum510); nlp-36(yum511)	-0.0248377											CHS10089	nlp-70(yum464); nlp-76(yum510); nlp-36(yum511)	0.0406593
	CHS10092	nlp-23(yum469); nlp-59(yum470); nlp-35(yum523); pdf-2(yum524)	0.0648325											CHS10092	nlp-23(yum469); nlp-59(yum470); nlp-35(yum523); pdf-2(yum524)	0.0656691
	CHS10109	nlp-21(yum445); nlp-69(yum446); nlp-73(yum505); pdf-1a, b(yum527)	-0.0189959											CHS10109	nlp-21(yum445); nlp-69(yum446); nlp-73(yum505); pdf-1(yum527)	-0.0678789
	CHS10093	nlp-34(yum419); nlp-33(yum503); nlp-27(yum504); nlp-25(yum520)	-0.0296537											CHS10093	nlp-34(yum419); nlp-33(yum503); nlp-27(yum504); nlp-25(yum520)	-0.0453642
	CHS10149	nlp-12(yum458); nlp-39(yum500); capa-1(yum522); nlp-6(yum537)	0.0238038											CHS10149	nlp-12(yum458); nlp-39(yum500); capa-1(yum522); nlp-6(yum537)	0.347395
	CHS10088	nlp-60(yum462); nlp-68(yum463); nlp-67(yum538)	0.0700327											CHS10088	nlp-60(yum462); nlp-68(yum463); nlp-67(yum538)	-0.293978
	CHS10119	nlp-58(yum465); nlp-15(yum512); nlp-14(yum513); nlp-47(yum539)	0.00251196											CHS10119	nlp-58(yum465); nlp-15(yum512); nlp-14(yum513); nlp-47(yum539)	0.283363
	CHS10091	nlp-48(yum467); nlp-52(yum468); nlp-40a, b(yum541); nlp-78(yum542)	0.0483505											CHS10091	nlp-48(yum467); nlp-52(yum468); nlp-40(yum541); nlp-78(yum542)	-0.417166
	CHS10102	nlp-9(yum415); nlp-32(yum416); nlp-26(yum460); nlp-24(yum543)	-0.0975649											CHS10102	nlp-9(yum415); nlp-32(yum416); nlp-26(yum460); nlp-24(yum543)	-0.0613783
	CHS10111	nlp-56(yum459); nlp-57(yum543); nlp-63(yum544); nlp-53(yum545)	0.00719924											CHS10111	nlp-56(yum459); nlp-57(yum543); nlp-63(yum544); nlp-53(yum545)	0.0626429
	CHS10095	nlp-49(yum417); nlp-51(yum418); nlp-22(yum461); nlp-46(yum546); nlp-71(yum547)	-0.0257576											CHS10095	nlp-49(yum417); nlp-51(yum418); nlp-22(yum461); nlp-46(yum546); nlp-71(yum547)	0.0240212
	CHS10183	nlp-30(yum420); nlp-28(yum548); nlp-29(yum549); nlp-31(yum550)	-0.0248377											CHS10183	nlp-30(yum420); nlp-28(yum548); nlp-29(yum549); nlp-31(yum550)	-0.028726
	CHS1666	pdf-1(yum2897); pdf-2(yum2898)	-0.488462											CHS1666	pdf-1(yum2897); pdf-2(yum2898)	-0.245918
[truncated: 15 more columns]

## Sheet: Figure 4
Fig.4b-e	Strain No.	Genotype	1:2000 diacetyl	1:1000 pyrazine	1:2000 2, 4, 5-trimethylthiazole	1:200 isoamyl alcohol	1:1000 benzaldehyde	1:10000 2-butanone	1:10000 2,3-pentanedione		undiluted diacetyl	undiluted 2, 4, 5-trimethylthiazole	undiluted isoamyl alcohol	undiluted benzaldehyde	undiluted 2, 3-pentanedione	undiluted 2-nonanone	undiluted 1-octanol
	CHS1001	srh-99(yum1120); srh-100(yum1121)	0.940832	0.898176	0.91573	0.753861	0.849057	0.91726	0.89075		-0.725	-0.567857	-0.857143	-0.988636	-0.635632	-1	-0.838028
	CHS1002	srh-105(yum1122); srh-109(yum1123); srh-111(yum1124)	0.913043	0.807071	0.916459	0.689444	0.671649	0.804022	0.857777		-0.827485	-0.552526	-0.739389	-0.93514	-0.727908	-1	-0.821376
	CHS1003	srh-105(yum1122); srh-109(yum1123); srh-111(yum1124); srh-102(yum1125); srh-104(yum1126)	0.793923	0.751861	0.843773	0.575862	0.617191	0.780071	0.789522		-0.833085	-0.593339	-0.742484	-0.952546	-0.768224	-1	-0.598503
	CHS1004	srh-141(yum1127); srh-142(yum1128); srh-145(yum1129)	0.936215	0.938338	0.983607	0.891181	0.701075	0.854011	0.845647		-0.89745	-0.725416	-0.653917	-1	-0.932209	-1	-0.930692
	CHS1005	srh-146(yum1130); srh-147(yum1131); srh-148(yum1132)	0.873628	0.652788	0.678977	0.642874	0.86955	0.698691	0.774737		-0.842332	-0.771699	-0.837037	-0.972723	-0.790327	-1	-0.785207
	CHS1006	srh-190(yum1133); srh-192(yum1134); srh-193(yum1135)	0.950828	0.847003	0.945205	0.760974	0.792574	0.878319	0.697076		-0.925976	-0.686243	-0.832168	-0.941176	-0.895468	-1	-0.901654
	CHS1007	srh-203(yum1136); srh-204(yum1137); srh-206(yum1138)	0.907772	0.894555	0.857771	0.633499	0.610653	0.724801	0.853465		-0.790912	-0.82757	-0.840593	-1	-0.895668	-1	-0.953317
	CHS1008	srh-212(yum1139); srh-213(yum1140); srh-218(yum1141)	0.977441	0.879426	0.918103	0.725199	0.796165	0.837112	0.845478		-0.918401	-0.644841	-0.879279	-0.980392	-0.912393	-1	-0.874822
	CHS1009	srh-295(yum1142); srh-296(yum1143); srh-297(yum1144)	0.989011	1	0.951599	0.656612	0.804581	0.89262	0.949636		-0.847201	-0.641048	-0.65853	-0.945674	-0.830717	-1	-0.693225
	CHS1010	str-112(yum1145); str-113(yum1146); str-114(yum1147); str-115(yum1148); str-116(yum1149); str-118(yum1150)	0.952104	0.860414	0.849206	0.691475	0.701598	0.790353	0.773874		-0.918354	-0.665828	-0.81233	-1	-0.94637	-1	-0.947674
	CHS1011	sri-1(yum1151); sri-2(yum1152); sri-4(yum1153)	0.90159	0.723608	0.733068	0.713526	0.945451	0.649519	0.818045		-0.834367	-0.68293	-0.758386	-0.959711	-0.722535	-1	-0.726786
	CHS1012	srbc-61(yum1154); srbc-62(yum1155); srbc-63(yum1156); srbc-65(yum1157)	0.831638	0.799075	0.870307	0.715236	0.780304	0.878032	0.715949		-0.830588	-0.629925	-0.747782	-1	-0.929162	-1	-0.958243
	CHS1013	sro-1(yum1158)	0.87594	0.735239	0.768188	0.581107	0.634784	0.774043	0.821138		-0.868508	-0.717236	-0.901336	-1	-0.832562	-1	-0.908674
	CHS1014	sru-7(yum1159); sru-44(yum1160); sru-45(yum1161); c45h4.18(yum1162); sru-47(yum1163); sru-48(yum1164)	0.739784	0.860563	0.802086	0.714185	0.68937	0.737058	0.872338		-0.898353	-0.735157	-0.856825	-1	-0.860549	-1	-0.967742
	CHS1015	gar-1(yum1165); gar-2(yum1166); gar-3(yum1167)	0.919012	0.917357	0.896673	0.857074	0.801303	0.819938	0.907649		-0.587995	-0.702416	-0.542582	-0.951348	-0.886015	-1	-0.92
	CHS1016	gbb-1(yum1168); gbb-2(yum1169)	0.807801	0.592696	0.712546	0.698491	0.632767	0.669481	0.818936		-0.747044	-0.68279	-0.741031	-0.971736	-0.921085	-1	-0.875353
	CHS1017	f57a8.4(yum1170); y40c5a.4(yum1171); c47e8.3(yum1172)	0.899048	0.77711	0.780808	0.657133	0.773481	0.742632	0.730702		-0.553058	-0.738974	-0.81019	-0.956539	-0.830059	-1	-0.884636
	CHS1018	y37e11al.1(yum1173); f56a11.4(yum1174); b0034.5(yum1175)	0.895584	0.780574	0.865432	0.620271	0.799484	0.819348	0.777778		-0.0644742	-0.797853	-0.57569	-0.859408	-0.900267	-1	-0.762461
	CHS1019	h09f14.1(yum1176); f16c3.1(yum1177); c24b5.1(yum1178)	0.853163	0.933694	0.904762	0.847786	0.904762	0.910465	0.925799		-0.79419	-0.614831	-0.945307	-0.981443	-0.806472	-1	-0.94617
	CHS1020	r13h7.2(yum1030); k03h6.5(yum1031); k03h6.1(yum1032); t10e10.3(yum1033)	0.925893	0.851216	0.8355	0.543717	0.430983	0.666014	0.689456		-0.706287	-0.786999	-0.74424	-0.952381	-0.852525	-1	-0.745133
	CHS1021	f40a3.7(yum1179); f59b2.13(yum1180); w10c4.1(yum1181); d1014.2(yum1182)	0.798088	0.916236	0.863004	0.593192	0.72428	0.772744	0.747562		-0.739356	-0.760641	-0.933915	-0.963486	-0.762295	-1	-0.916534
	CHS1022	srg-2(yum1183); srg-5(yum1184); srg-6(yum1185); srg-7(yum1186); srg-8(yum1187); srg-9(yum1188)	0.956211	0.896313	0.901578	0.724615	0.870112	0.931492	0.937444		-0.96	-0.700682	-0.808571	-0.932654	-0.941193	-1	-0.908276
	CHS1023	srx-44(yum1189); srx-45(yum1190); srx-46(yum1191); srx-47(yum1192)	0.866475	0.821758	0.774438	0.678755	0.64696	0.79798	0.813953		-0.887221	-0.848933	-0.933112	-1	-0.881534	-1	-0.965035
	CHS1024	pdfr-1(yum1024); seb-2(yum1025); seb-3(yum1026)	0.749823	0.959604	0.681818	0.761098	0.752239	-0.130724	0.739496		-0.889154	-0.616646	-0.886063	-0.97975	-0.954023	-1	-0.844576
	CHS1025	frpr-7(yum1193); frpr-8(yum1194); frpr-9(yum1195); frpr-10(yum1196)	0.753178	0.911842	0.788604	0.31993	0.209249	0.255013	0.280232		-0.940506	-0.859472	-0.895056	-1	-0.971533	-1	-0.925059
	CHS1026	frpr-13(yum1197); frpr-15(yum1198); frpr-19(yum1199)	0.877623	0.879574	0.85666	0.71821	0.791025	0.742689	0.874222		-0.890526	-0.758458	-0.79798	-0.924264	-0.851199	-0.983607	-0.85584
	CHS1027	srj-18(yum1200); srj-19(yum1201); srj-20(yum1202); srj-22(yum1203); srj-23(yum1204); srj-24(yum1205)	0.853954	0.789183	0.792526	0.786713	0.809163	0.900913	0.781813		-0.925826	-0.925826	-0.94137	-0.923156	-0.914052	-1	-0.686222
	CHS1028	srj-7(yum1206); srj-8(yum1207); srj-9(yum1208); srj-10(yum1209); srj-11(yum1210) ; srj-13(yum1211); srj-14(yum1212); srj-15(yum1213)	0.948878	0.803122	0.714558	0.817711	0.756561	0.690229	0.767627		-0.867602	-0.716227	-0.79467	-0.882866	-0.841078	-1	-0.892225
	CHS1029	sru-29(yum1215); sru-30(yum1216); sru-31(yum1217); sru-35(yum1218); sru-36(yum1219)	0.883446	0.793329	0.823758	0.63472	0.822781	0.858247	0.80734		-0.972222	-0.755828	-0.9305	-0.887605	-0.943352	-1	-0.761538
	CHS1030	str-145(yum1221); str-146(yum1222); str-148(yum1223); str-141(yum1224); str-149(yum1225); str-150(yum1226); str-151(yum1227)	0.771338	0.782416	0.788905	0.769723	0.77942	0.829058	0.891655		-0.858777	-0.680964	-0.871982	-0.848115	-0.663752	-1	-0.891729
	CHS1031	sri-27(yum1228); sri-28(yum1229); sri-29(yum1230); sri-30(yum1231); sri-31(yum1232); sri-24(yum1233); sri-25(yum1234); sri-26(yum1235); t10d4.14(yum1236)	0.819044	0.643107	0.732931	0.814452	0.875368	0.774209	0.855462		-0.920123	-0.693734	-0.709091	-0.959481	-0.832168	-1	-0.829425
	CHS1032	srw-115(yum1237); srw-117(yum1238); srw-118(yum1239); srw-119(yum1240); srw-120(yum1241); srw-121(yum1242); srw-122(yum1243); srw-123(yum1244); srw-124(yum1245); srw-135(yum1246); srw-137(yum1247); srw-138(yum1248)	0.882503	0.654705	0.683896	0.655587	0.691813	0.767468	0.797143		-0.9375	-0.747562	-0.902378	-0.960458	-0.85886	-1	-0.870397
	CHS1033	srh-127(yum1249); srh-211(yum1250); srh-214(yum1251); srh-215(yum1252); srh-216(yum1253); srh-217(yum1254); srh-212(yum1255); srh-213(yum1256); srh-218(yum1257); srh-219(yum1258)	0.751412	0.626131	0.677177	0.593029	0.76925	0.703471	0.706971		-0.900657	-0.636401	-0.777875	-0.878307	-0.821429	-1	-0.628879
	CHS1034	srg-56(yum1259); srg-57(yum1260); srg-58(yum1261); srg-59(yum1262); srg-60(yum1263); srg-61(yum1264); srg-62(yum1265); srg-64(yum1266); srg-65(yum1267); srg-66(yum1268); srg-67(yum1269); srg-68(yum1270)	0.95147	0.753165	0.671122	0.626514	0.705066	0.685535	0.81704		-0.941748	-0.643132	-0.646061	-0.921727	-0.860577	-1	-0.770058
	CHS1035	str-153(yum1271); str-155(yum1272); str-162(yum1273); str-168(yum1274); str-156(yum1275); str-158(yum1276); str-159(yum1277); str-160(yum1278); str-161(yum1279); str-154(yum1280); str-267(yum1281)	0.766105	0.744084	0.753613	0.573279	0.655432	0.682669	0.85387		-0.827897	-0.811052	-0.753016	-0.917639	-0.702899	-1	-0.890819
	CHS1036	srh-61(yum1282); srh-62(yum1283); srh-63(yum1284); srh-67(yum1285); srh-68(yum1286); srh-69(yum1287); srh-70(yum1288); srh-71(yum1289); srh-72(yum1290); srh-73(yum1291)	0.797528	0.571866	0.741073	0.555598	0.610878	0.695863	0.812831		-0.772864	-0.682353	-0.67574	-0.800926	-0.779613	-1	-0.83479
	CHS1037	srd-60(yum1292); srd-73(yum1293); srd-61(yum1294); srd-75(yum1295); srd-71(yum1296); srd-72(yum1297)	0.88653	0.805096	0.657601	0.801799	0.879771	0.654542	0.663636		-0.875	-0.719902	-0.860912	-0.822214	-0.786851	-1	-0.800627
	CHS1038	srt-6(yum1298); srt-7(yum1299); srt-8(yum1300); srt-11(yum1301); srt-12(yum1302); srt-13(yum1303); srt-14(yum1304); srt-1(yum1306); srt-2(yum1307); srt-3(yum1308); srt-4(yum1309); srt-5(yum1310)	0.667151	0.549727	0.554549	0.593024	0.77924	0.832653	0.78089		-0.911765	-0.775469	-0.912381	-0.949367	-0.778972	-1	-0.945759
	CHS1039	sre-43(yum1311); sre-44(yum1312); sre-45(yum1313); sre-46(yum1314); sre-47(yum1315); sre-48(yum1316)	0.877003	0.897296	0.726509	0.843197	0.791014	0.81015	0.89275		-0.883667	-0.829143	-0.931462	-0.97377	-0.797055	-1	-0.888269
	CHS1040	nmur-1(yum1317); nmur-2(yum1318); nmur-3(yum1319); nmur-4(yum1320)	0.870047	0.842443	0.782811	0.65528	0.705026	0.821069	0.824341		-0.943362	-0.798449	-0.833808	-0.970374	-0.930464	-1	-0.983471
	CHS1041	frpr-3(yum1321); frpr-4(yum1322); frpr-16(yum1323); frpr-18(yum1324)	0.983607	0.922276	0.962446	0.805091	0.707104	0.810871	0.905864		-0.92	-0.609929	-0.58746	-0.975342	-0.8975	-1	-0.913188
	CHS1042	srh-89(yum1325); srh-92(yum1326); srh-95(yum1327); srh-97(yum1328); srh-98(yum1329)	0.868001	0.649085	0.742354	0.559749	0.710173	0.775121	0.772915		-0.862859	-0.808933	-0.963869	-0.946746	-0.826236	-1	-0.814043
	CHS1043	srh-39(yum1330); srh-40(yum1331); srh-41(yum1332); srh-42(yum1333); srh-44(yum1334); srh-45(yum1335)	0.805382	0.636389	0.63623	0.69697	0.693886	0.640526	0.687637		-0.883077	-0.78451	-0.81774	-0.93561	-0.870891	-1	-0.891534
	CHS1044	srh-220(yum1336); srh-222(yum1337); srh-223(yum1338); srh-227(yum1339); srh-228(yum1340); srh-229(yum1341)	0.781996	0.827795	0.685648	0.671886	0.75614	0.896825	0.806901		-0.933112	-0.701471	-0.810196	-0.870891	-0.825123	-1	-0.894737
	CHS1045	srh-48(yum1342); srh-49(yum1343); srh-50(yum1344); srh-51(yum1345); srh-52(yum1346); srh-55(yum1347)	0.927303	0.748668	0.823323	0.734141	0.622832	0.771291	0.816883		-0.935988	-0.858081	-0.930705	-0.882614	-0.73093	-0.990991	-0.718434
	CHS1046	str-52(yum1348); str-55(yum1349); str-56(yum1350); str-57(yum1351)	0.780116	0.756948	0.85887	0.720505	0.678279	0.694895	0.927781		-0.947593	-0.840593	-0.820291	-0.836546	-0.769509	-1	-0.674409
	CHS1047	srh-33(yum1352); srh-34(yum1353); srh-35(yum1354); srh-36(yum1355); srh-37(yum1356); srh-38(yum1357)	0.657216	0.613707	0.583474	0.803399	0.819338	0.594842	0.676207		-0.875114	-0.875114	-0.895777	-0.839756	-0.827911	-1	-0.755077
	CHS1048	str-238(yum1358); str-240(yum1359); str-243(yum1360); str-244(yum1361); str-245(yum1362)	0.80991	0.655989	0.785356	0.850461	0.761806	0.804248	0.799196		-0.924603	-0.675492	-0.913368	-0.990991	-0.922355	-1	-0.908397
	CHS1049	str-176(yum1363); str-177(yum1364); str-178(yum1365); str-180(yum1366); str-181(yum1367); str-182(yum1368)	0.847368	0.767184	0.787521	0.63581	0.731923	0.792367	0.75008		-0.852134	-0.818306	-0.826009	-0.921556	-0.867995	-1	-0.807925
	CHS1050	srxa-8(yum1369); srxa-9(yum1370); srxa-10(yum1371); srxa-11(yum1372); srxa-19(yum1373)	0.869846	0.951674	0.735754	0.739904	0.748049	0.756898	0.827848		-0.910247	-0.832243	-0.902133	-0.995851	-0.924603	-1	-0.849226
	CHS1051	srw-51(yum1374); srw-53(yum1375); srw-54(yum1376); srw-55(yum1377); t27c5.10(yum1378); y70c5a.4(yum1379)	0.794571	0.798251	0.648225	0.652966	0.639928	0.637886	0.637503		-0.851922	-0.810736	-0.920931	-0.961525	-0.891534	-1	-0.94879
	CHS1052	sre-13(yum1380); sre-14(yum1381); sre-15(yum1382); sre-16(yum1383); sre-18(yum1384); sre-19(yum1385)	0.801721	0.784338	0.715272	0.643195	0.714842	0.734952	0.768839		-0.927781	-0.879092	-0.882861	-0.989011	-0.884433	-1	-0.994152
	CHS1053	t26h8.4(yum1386); c29f9.8(yum1387); y75b12b.10(yum1388)	0.771889	0.678887	0.567901	0.542337	0.689876	0.801649	0.736702		-0.796928	-0.841295	-0.94766	-0.970351	-0.734459	-1	-0.832742
	CHS1054	srd-17(yum1389); srd-18(yum1390); srd-19(yum1391); srd-20(yum1392); srd-21(yum1393); srd-32(yum1394)	0.914621	0.73485	0.717101	0.59619	0.89247	0.716808	0.739276		-0.818599	-0.612954	-0.815122	-1	-0.788393	-1	-0.983607
	CHS1055	str-250(yum1395); str-252(yum1396); str-253(yum1397)	0.793946	0.651372	0.838429	0.667489	0.847348	0.613239	0.775303		-0.866667	-0.744919	-0.905401	-0.901286	-0.905625	-1	-0.940641
	CHS1056	sre-1(yum1398); sre-2(yum1399); sre-3(yum1400); sre-4(yum1401); sre-5(yum1402); sre-6(yum1403)	0.797597	0.807709	0.663155	0.688877	0.697702	0.694647	0.738953		-0.877834	-0.818327	-0.91806	-0.984848	-0.622678	-1	-0.907359
	CHS1057	npr-1(yum1034)	0.803511	0.735897	0.734422	0.794456	0.733046	0.735212	0.788463		-0.902724	-0.72415	-0.903513	-0.91311	-0.808884	-0.992701	-0.907045
	CHS1058	npr-9(yum1404); npr-11(yum1405); npr-12(yum1406)	0.740624	0.679084	0.892381	0.810888	0.583768	0.819358	0.825184		-0.876935	-0.750356	-0.787375	-0.927618	-0.66429	-1	-0.885053
	CHS1059	sru-37(yum1407); sru-38(yum1408); sru-39(yum1409); sru-44(yum1410); sru-45(yum1411); c45h4.18(yum1412)	0.793183	0.728319	0.702815	0.609323	0.739207	0.800509	0.70436		-0.895777	-0.844343	-0.90256	-0.978823	-0.876177	-1	-0.933259
	CHS1060	srx-12(yum1413); srx-13(yum1414); srx-14(yum1415); srx-33(yum1416); srx-34(yum1417); srx-36(yum1418)	0.76495	0.817678	0.701242	0.599868	0.647989	0.667834	0.711453		-0.855682	-0.697158	-0.808367	-0.967213	-0.863889	-1	-0.887653
	CHS1061	tkr-1(yum1419); tkr-2(yum1420); tkr-3(yum1421)	0.768303	0.586385	0.705803	0.590772	0.860295	0.774334	0.690623		-0.940299	-0.861147	-0.824078	-0.880892	-0.757974	-1	-0.803943
	CHS1062	npr-6(yum1027); npr-7(yum1028); npr-8(yum1029)	0.403575	0.635247	0.604967	0.804236	0.0570331	0.595174	0.608392		-0.953756	-0.759064	-0.873237	-0.97561	-0.791285	-1	-0.796246
	CHS1063	npr-13(yum1422); npr-14(yum1423); npr-15(yum1424)	0.835478	0.615804	0.657662	0.613389	0.838112	0.635087	0.710586		-0.962605	-0.73039	-0.890629	-0.939653	-0.832613	-1	-0.973451
	CHS1064	npr-18(yum1425); npr-20(yum1426); npr-21(yum1427)	0.754609	0.637908	0.693295	0.620476	0.592591	0.783368	0.799292		-0.874175	-0.745315	-0.96105	-0.937444	-0.639127	-1	-0.947811
	CHS1065	npr-25(yum1428); npr-26(yum1429); npr-27(yum1430)	0.75704	0.58007	0.594424	0.621888	0.654621	0.708389	0.73718		-0.961538	-0.80959	-0.941176	-0.976811	-0.819853	-1	-0.929492
	CHS1066	srj-1(yum1431); srj-4(yum1432); srj-5(yum1433); srj-6(yum1434)	0.81499	0.708653	0.613614	0.550333	0.886376	0.932323	0.694437		-0.933588	-0.683954	-0.814162	-0.986155	-0.891087	-1	-0.820989
	CHS1067	str-96(yum1435); str-97(yum1436); str-99(yum1437); str-101(yum1438); str-102(yum1439); str-103(yum1440)	0.760747	0.652498	0.855045	0.756431	0.763161	0.845451	0.777903		-0.948276	-0.7292	-0.77579	-0.737265	-0.906513	-1	-0.846336
	CHS1068	sri-18(yum1441); sri-19(yum1442); sri-20(yum1443); sri-21(yum1444); sri-5(yum1445)	0.83714	0.640112	0.657115	0.589474	0.675192	0.654089	0.733015		-0.938364	-0.653704	-0.941486	-0.846591	-0.888944	-1	-0.857963
	CHS1069	npr-31(yum1446); npr-32(yum1447); npr-33(yum1448)	0.699293	0.653115	0.567277	0.643216	0.691888	0.850754	0.912263		0.17395	-0.767891	-0.912695	-0.949075	-0.640146	-1	-0.931024
	CHS1070	sru-9(yum1449); sru-11(yum1450); sru-12(yum1451); sru-13(yum1452); sru-15(yum1453); sru-40(yum1454)	0.750488	0.718363	0.572381	0.917065	0.638667	0.729101	0.703943		-0.897181	-0.917459	-0.852683	-0.942961	-0.720784	-1	-0.876003
	CHS1071	sra-1(yum1455); sra-10(yum1456); sra-11(yum1457); sra-12(yum1458); sra-13(yum1459); sra-14(yum1460)	0.730602	0.819255	0.844731	0.682558	0.751526	0.809467	0.704861		-0.776278	-0.645775	-0.828385	-0.972128	-0.740955	-1	-0.869703
	CHS1072	npr-16(yum1461); npr-17(yum1462); npr-18(yum1463)	0.880135	0.770753	0.848374	0.668973	0.696708	0.925825	0.869674		-0.875091	-0.605747	-0.757588	-0.887464	-0.791223	-0.965709	-0.94578
	CHS1073	srt-1(yum1464); srt-2(yum1465); srt-3(yum1466)	0.819918	0.775401	0.816103	0.611792	0.743647	0.820898	0.761396		-0.597553	-0.743962	-0.829656	-1	-0.573164	-1	-0.951736
	CHS1074	srxa-1(yum1467); srxa-2(yum1468); srxa-4(yum1469); srxa-5(yum1470); srxa-6(yum1471); srxa-7(yum1472)	0.684072	0.816618	0.667948	0.519917	0.650093	0.836829	0.618581		-0.905655	-0.68716	-0.940753	-0.976584	-0.8274	-1	-0.972618
	CHS1075	str-163(yum1473); str-164(yum1474); str-165(yum1475); str-166(yum1476); str-169(yum1477)	0.720946	0.905401	0.768016	0.792208	0.75289	0.797848	0.823129		-0.832206	-0.873434	-0.856631	-0.935873	-0.864015	-1	-0.829561
	CHS1076	ntr-1(yum1478); ntr-2(yum1479)	0.758134	0.794279	0.681328	0.619561	0.722953	0.799689	0.78083		-0.867959	-0.3825	-0.747104	-0.921107	-0.765928	-0.990991	-0.746212
	CHS1077	srz-74(yum1480); srz-75(yum1481); srz-78(yum1482); srz-79(yum1483); srz-82(yum1484); srz-83(yum1485)	0.765975	0.725816	0.789387	0.761758	0.788401	0.842408	0.808168		-0.854602	-0.66997	-0.921727	-0.984848	-0.825448	-1	-0.958733
	CHS1078	str-71(yum1486); str-73(yum1487); str-74(yum1488)	0.916786	0.787539	0.9344	0.773391	0.871996	0.927991	0.730322		-0.920123	-0.801399	-0.763353	-0.917892	-0.819945	-1	-0.973706
	CHS1079	npr-22(yum1489); npr-24(yum1490); npr-34(yum1491); npr-35(yum1492)	0.794281	0.906888	0.756183	0.556706	0.644912	0.737838	0.724184		-0.786954	-0.668326	-0.901404	-0.973451	-0.811692	-1	-0.975342
	CHS1080	npr-28(yum1493); npr-29(yum1494); npr-30(yum1495)	0.916786	0.764048	0.856925	0.637568	0.731077	0.761111	0.663525		-0.867874	-0.829767	-0.885692	-0.980392	-0.825953	-1	-0.943372
	CHS1081	sra-27(yum1496); sra-28(yum1497); sra-29(yum1498); sra-30(yum1499); sra-31(yum1500); sra-32(yum1501)	0.785908	0.806715	0.862518	0.57012	0.718988	0.852339	0.779567		-0.757915	-0.712136	-0.834279	-0.962292	-0.741417	-1	-0.818959
	CHS1082	sprr-1(yum1502); sprr-2(yum1503); sprr-3(yum1504)	0.710219	0.780367	0.850939	0.686025	0.860459	0.665176	0.770358		-0.690446	-0.796877	-0.800986	-0.986755	-0.717608	-0.984733	-0.983607
	CHS1083	ckr-1(yum1505); ckr-2(yum1506)	0.769197	0.80694	0.604357	0.603444	0.590127	0.578829	0.715		-0.690462	-0.274077	-0.665795	-0.78257	-0.724426	-0.98109	-0.784091
	CHS1084	frpr-5(yum1507); frpr-6(yum1508); frpr-11(yum1509); frpr-12(yum1510)	0.700228	0.724617	0.728239	0.659508	0.595958	0.864428	0.885707		-0.863636	-0.633262	-0.726522	-0.93027	-0.934524	-0.990099	-0.861472
	CHS1085	daf-37(yum1511); daf-38(yum1512)	0.894669	0.795286	0.784463	0.766284	0.743027	0.935484	0.84697		-0.938364	-0.790879	-0.799698	-0.951348	-0.814312	-1	-0.626059
	CHS1086	ser-1(yum1513); ser-4(yum1514); ser-5(yum1515); ser-7(yum1516)	0.774891	0.8004	0.715758	0.659738	0.766032	0.767752	0.719098		-0.927991	-0.853361	-0.886056	-0.934524	-0.86501	-1	-0.61396
	CHS1087	octr-1(yum1517); ser-3(yum1518); ser-6(yum1519)	0.725511	0.832001	0.701752	0.668344	0.665164	0.736034	0.886565		-0.948317	-0.706209	-0.880394	-0.967234	-0.853163	-0.990099	-0.778836
	CHS1088	ser-2(yum1520); tyra-2(yum1521); tyra-3(yum1522)	0.634219	0.716214	0.884244	0.655418	0.697587	0.903017	0.705975		-0.813797	-0.632919	-0.790115	-0.955594	-0.788625	-0.990991	-0.832995
	CHS1089	egl-6(yum1523)	0.729636	0.849421	0.659759	0.685349	0.764751	0.631677	0.81144		-0.877477	-0.706073	-0.793347	-0.861549	-0.924421	-0.981595	-0.857284
	CHS1090	ador-1(yum1524)	0.795302	0.828545	0.770393	0.779816	0.782479	0.760469	0.76758		-0.940641	-0.847821	-0.917639	-0.992908	-0.924467	-1	-0.723533
	CHS1091	mig-1(yum1525); cfz-2(yum1526)	0.858642	0.835353	0.853023	0.742981	0.674763	0.620275	0.87151		-0.865905	-0.78631	-0.807385	-0.926032	-0.850087	-1	-0.810963
	CHS1092	srsx-35(yum1527); srsx-36(yum1528); srsx-37(yum1529); srsx-38(yum1530); srsx-39(yum1531); srsx-40(yum1532)	0.835411	0.692641	0.747875	0.705407	0.77116	0.87597	0.813328		-0.966991	-0.834892	-0.892112	-0.948905	-0.877743	-1	-0.948257
	CHS1093	sre-37(yum1533); sre-41(yum1534); sre-42(yum1535); sre-38(yum1536); sre-39(yum1537); sre-40(yum1538)	0.880529	0.851384	0.752903	0.635106	0.736272	0.565928	0.753976		-0.949636	-0.905115	-0.95122	-0.98753	-0.839227	-1	-0.839323
	CHS1094	srh-283(yum1539); srh-284(yum1540); srh-286(yum1541); srh-277(yum1542)	0.830636	0.821853	0.869301	0.756848	0.591849	0.581398	0.757357		-0.975973	-0.837017	-0.886754	-0.907845	-0.89781	-1	-0.825175
	CHS1095	srbc-12(yum1543); srbc-13(yum1544); srbc-14(yum1545); srbc-16(yum1546); srbc-17(yum1547); srbc-19(yum1548); srbc-20(yum1549)	0.933552	0.823435	0.782542	0.660265	0.801145	0.805224	0.792185		-0.797973	-0.571486	-0.787166	-0.921939	-0.857603	-1	-0.919516
	CHS1096	srg-38(yum1550); srg-54(yum1551); srg-55(yum1552); srg-69(yum1553); srg-3(yum1554); srg-4(yum1555)	0.78769	0.82822	0.683601	0.6563	0.678096	0.782317	0.701105		-0.908276	-0.738571	-0.927742	-0.963999	-0.866593	-1	-0.774683
	CHS1097	srg-31(yum1556); srg-32(yum1557); srg-33(yum1558); srg-34(yum1559); srg-36(yum1560); srg-37(yum1561)	0.620799	0.810338	0.947811	0.693744	0.720117	0.803621	0.69832		-0.910951	-0.730345	-0.762453	-0.97561	-0.86791	-1	-0.840741
	CHS1098	str-10(yum1562); str-12(yum1563); str-13(yum1564); str-106(yum1565); str-108(yum1566); str-109(yum1567); str-111(yum1568); f10a3.12(yum1569); k05d4.9(yum1570)	0.85389	0.792988	0.794473	0.653511	0.794278	0.711479	0.730742		-0.887922	-0.80572	-0.922078	-0.948381	-0.867557	-1	-0.887503
	CHS1099	srh-56(yum1571); srh-59(yum1572); srh-60(yum1573); srh-305(yum1574); srh-57(yum1575)	0.920772	0.816494	0.846411	0.642201	0.801642	0.905032	0.816824		-0.752509	-0.665781	-0.821909	-0.992908	-0.693695	-1	-0.916521
	CHS1100	sre-29(yum1576); sre-30(yum1577); sre-31(yum1578); sre-34(yum1579); sre-35(yum1580); sre-36(yum1581)	0.910601	0.778378	0.788368	0.686395	0.923156	0.756173	0.785859		-0.824584	-0.705177	-0.938665	-0.982143	-0.778228	-1	-0.921107
	CHS1101	sra-17(yum1582); sra-18(yum1583); sra-20(yum1584); sra-21(yum1585); sra-22(yum1586); sra-23(yum1587); sra-24(yum1588); sra-25(yum1589); sra-26(yum1590)	0.824945	0.776579	0.829006	0.750647	0.723251	0.794396	0.687467		-0.891134	-0.72934	-0.877868	-0.992366	-0.777271	-1	-0.93561
	CHS1102	b0244.10(yum1591); b0244.15(yum1592); b0244.16(yum1593); b0244.17(yum1594); b0244.4(yum1595); b0244.5(yum1596); b0244.7(yum1597)	0.737543	0.85358	0.791395	0.688132	0.662275	0.827694	0.831232		-0.975973	-0.827956	-0.860486	-1	-0.879112	-1	-0.866147
	CHS1103	fmi-1(yum1598); lat-2(yum1599); mth-1(yum1600); mth-2(yum1601)	0.720173	0.786319	0.717211	0.845063	0.795683	0.748458	0.707429		0.0189513	-0.683227	-0.886405	-0.877868	-0.59428	-1	-0.911868
	CHS1104	srv-5(yum1602); srv-6(yum1603); srv-7(yum1604); srv-8(yum1605); srv-9(yum1606); srv-10(yum1607); c34b4.3(yum1608); b0563.6(yum1609)	0.94617	0.868506	0.987654	0.703704	0.846933	0.891978	0.883985		-0.943753	-0.413149	-0.880252	-0.992908	-0.8975	-1	-0.886083
	CHS1105	srab-6(yum1610); srab-7(yum1611); srab-8(yum1612); srab-9(yum1613); srab-10(yum1614); srab-11(yum1615); srab-20(yum1616); srab-21(yum1617); srab-22(yum1618)	0.864416	0.662895	0.785378	0.596236	0.585789	0.779244	0.828327		-0.93561	-0.566805	-0.837313	-0.984102	-0.812372	-1	-0.857283
	CHS1106	srj-33(yum1619); srj-37(yum1620); srj-38(yum1621); srj-39(yum1622); srj-40(yum1623); srj-42(yum1624); srj-44(yum1625); srj-45(yum1626); srj-49(yum1627); srj-50(yum1628); srj-52(yum1629); srj-53(yum1630); srj-54(yum1631); srj-55(yum1632); srj-57(yum1633)	0.887967	0.835401	0.777494	0.730969	0.799897	0.937837	0.686893		-0.872931	-0.746706	-0.931492	-1	-0.850557	-1	-0.976584
	CHS1107	srx-19(yum1634); srx-24(yum1635); srx-26(yum1636); srx-28(yum1637); srx-29(yum1638); srx-31(yum1639); srx-32(yum1640)	0.762623	0.767825	0.662337	0.718553	0.758644	0.871085	0.848889		-0.788889	-0.793735	-0.850708	-0.985915	-0.70685	-1	-0.95147
	CHS1108	srr-7(yum1641); srr-8(yum1642); srr-9(yum1643); srr-10(yum1644)	0.815543	0.831488	0.722703	0.758757	0.904829	0.732281	0.677406		-0.842381	-0.81601	-0.957205	-0.963264	-0.726583	-1	-0.907309
	CHS1109	frpr-1(yum1645); frpr-2(yum1646); frpr-14(yum1647); frpr-17(yum1648)	0.904815	0.956522	0.925354	0.810101	0.91511	0.84504	0.839249		-0.96513	-0.777155	-0.901404	-0.98022	-0.963486	-1	-0.900463
	CHS1110	srt-63(yum1649); srt-64(yum1650); srt-65(yum1651); srt-67(yum1652); srt-68(yum1653); srt-69(yum1654); srt-70(yum1655)	0.788983	0.842211	0.745689	0.617878	0.660023	0.730303	0.752596		-0.910906	-0.786541	-0.897189	-0.981595	-0.710949	-0.993789	-0.769463
	CHS1111	srsx-14(yum1656); srsx-15(yum1657); srsx-16(yum1658); srsx-17(yum1659); srsx-18(yum1660); srsx-19(yum1661)	0.881176	0.885144	0.792871	0.760639	0.76494	0.944175	0.778274		-0.933588	-0.802365	-0.830134	-1	-0.857954	-1	-0.952866
	CHS1112	srz-58(yum1662); srz-59(yum1663); srz-60(yum1664); srz-61(yum1665); srz-62(yum1666); srz-85(yum1667)	0.880702	0.816095	0.777976	0.613136	0.803117	0.705142	0.872893		-0.850687	-0.736556	-0.927711	-0.969399	-0.741236	-0.987654	-0.851891
	CHS1113	srw-16(yum1668); srw-17(yum1669); srw-19(yum1670); srw-20(yum1671); srw-21(yum1672); srw-22(yum1673)	0.828668	0.741243	0.850427	0.747926	0.748299	0.747526	0.647145		-0.871812	-0.895005	-0.957205	-0.957205	-0.777819	-1	-0.791401
	CHS1114	srw-108(yum1674); srw-111(yum1675); srw-112(yum1676); srw-113(yum1677); m01g12.6(yum1678)	0.855826	0.8561	0.785381	0.627167	0.78055	0.854838	0.832278		-0.873937	-0.722231	-0.828189	-0.981443	-0.673789	-1	-0.81061
	CHS1115	srg-11(yum1679); srg-14(yum1680); srg-15(yum1681); srg-16(yum1682); srg-17(yum1683); srg-1(yum1684)	0.894309	0.84365	0.839773	0.699826	0.682337	0.662492	0.718694		-0.939679	-0.746741	-0.910465	-1	-0.97561	-1	-0.900465
	CHS1116	srr-1(yum1685); srr-2(yum1686); srr-3(yum1687); srr-4(yum1688); srr-6(yum1689)	0.869608	0.836868	0.7382	0.758164	0.740724	0.858202	0.728564		-0.912381	-0.810044	-0.968455	-1	-0.868411	-1	-0.961885
	CHS1117	srbc-54(yum1690); srbc-55(yum1691); srbc-56(yum1692); srbc-57(yum1693); srbc-66(yum1694)	0.77744	0.741565	0.736942	0.761374	0.663598	0.691287	0.808829		-0.804194	-0.860697	-0.807455	-0.957351	-0.774294	-1	-0.922078
	CHS1118	sre-50(yum1695); sre-52(yum1696); sre-53(yum1697); sre-54(yum1698); sre-55(yum1699); sre-56(yum1700)	0.677601	0.818089	0.781191	0.756944	0.73445	0.80666	0.79938		-0.808371	-0.853048	-0.855296	-0.951292	-0.744347	-1	-0.786111
	CHS1119	gur-4(yum1701); gur-5(yum1702)	0.801011	0.806612	0.641856	0.715855	0.732367	0.881809	0.715664		-0.845785	-0.725482	-0.869048	-0.957205	-0.752727	-1	-0.838494
	CHS1120	c01f1.4(yum1703); f10d7.1(yum1704); tag-89(yum1705); fshr-1(yum1706); pcdr-1(yum1707 )	0.690679	0.787757	0.756088	0.719198	0.604683	0.724012	0.785553		-0.853801	-0.673946	-0.826522	-0.921589	-0.755472	-1	-0.742157
	CHS1121	npr-19(yum1708); npr-23(yum1709); zk813.5(yum1710); h23l24.4(yum1711); t02d1.4(yum1712)	0.685881	0.87594	0.869945	0.852667	0.695694	0.829288	0.869264		-0.85322	-0.699615	-0.787623	-0.978823	-0.813382	-1	-0.882614
	CHS1122	srz-104(yum1713); srz-105(yum1714); srz-69(yum1715); srz-70(yum1716); srz-71(yum1717)	0.841163	0.804482	0.841316	0.758723	0.651929	0.683367	0.822671		-0.774879	-0.649989	-0.863815	-0.97377	-0.723221	-1	-0.832816
	CHS1123	srd-33(yum1718); srd-34(yum1719); srd-35(yum1720); srd-36(yum1721); srd-38(yum1722); srd-39(yum1723)	0.831521	0.824345	0.795757	0.737496	0.744881	0.799943	0.844244		-0.922078	-0.586624	-0.875	-0.954088	-0.871738	-1	-0.875293
	CHS1124	t06e4.7(yum1724); y77e11a.16(yum1725); y32h12a.1(yum1726); zk6.6(yum1728)	0.807649	0.675242	0.74422	0.734739	0.694737	0.908568	0.826186		-0.883035	-0.710069	-0.902023	-0.992366	-0.812045	-1	-0.940299
	CHS1125	f52d10.4(yum1729); f56a12.2(yum1730); m04g7.3(yum1731); ah9.4(yum1732); f54e4.2(yum1733)	0.894789	0.878741	0.786334	0.636075	0.747245	0.722559	0.759303		-0.861031	-0.641966	-0.850778	-0.910873	-0.814286	-0.981595	-0.81951
	CHS1126	dmsr-1(yum1734); dmsr-2(yum1735); dmsr-3(yum1736); dmsr-8(yum1737)	0.89544	0.906165	0.58782	0.670688	0.566975	0.629326	0.872216		-0.706898	-0.741277	-0.817954	-0.992908	-0.802645	-1	-0.781034
	CHS1127	dmsr-4(yum1738); dmsr-5(yum1739); dmsr-6(yum1740); dmsr-7(yum1741); dmsr-8(yum1742)	0.730329	0.860963	0.766638	0.632817	0.777433	0.844254	0.822699		-0.632619	-0.584921	-0.611037	-0.884783	-0.773496	-0.946746	-0.378868
	CHS1128	srg-39(yum1743); srg-40(yum1744); srg-41(yum1745); srg-42(yum1746); srg-44(yum1747); srg-45(yum1748)	0.794358	0.872114	0.795535	0.824117	0.715208	0.794553	0.818433		-0.777123	-0.68801	-0.783598	-0.92361	-0.86191	-1	-0.866379
	CHS1129	srt-54(yum1749); srt-55(yum1750); srt-56(yum1751); srt-61(yum1752); srt-62(yum1753); srt-73(yum1754); f49d11.11(yum1755)	0.816505	0.8454	0.767902	0.742646	0.753569	0.73203	0.827547		-0.77282	-0.607994	-0.802946	-0.84498	-0.845466	-1	-0.853318
	CHS1130	srz-25(yum1757); srz-29(yum1758); srz-31(yum1759); srz-32(yum1760); srz-37(yum1761); srz-38(yum1762); srz-72(yum1762)	0.757775	0.839329	0.630607	0.786312	0.749371	0.722789	0.646528		-0.875073	-0.746263	-0.850991	-0.948381	-0.792058	-1	-0.916148
	CHS1131	lite-1(yum1763); gur-3(yum1764); egl-47(yum1765)	0.877184	0.771174	0.901075	0.778945	0.724668	0.715689	0.737559		0.286724	-0.695987	-0.905032	-0.916443	-0.566304	-1	-0.788127
	CHS1132	srh-250(yum1766); srh-251(yum1767); srh-252(yum1768); srh-255(yum1769); srh-247(yum1770); srh-248(yum1771)	0.841078	0.775434	0.742406	0.751907	0.747859	0.806824	0.881668		-0.886056	-0.638024	-0.860519	-0.878648	-0.897302	-1	-0.583462
	CHS1133	srx-38(yum1772); srx-39(yum1773); srx-41(yum1774); c03g6.21(yum1775); srx-42(yum1776); srx-43(yum1777); fbxa-199(yum1778)	0.916168	0.77646	0.810737	0.748734	0.61675	0.68563	0.70392		-0.951292	-0.887772	-0.94617	-0.993789	-0.857973	-1	-0.9344
	CHS1134	srj-21(yum1779); srj-25(yum1780); srj-26(yum1781); srj-27(yum1782); srj-29(yum1783); srj-32(yum1784)	0.725059	0.703789	0.675577	0.703333	0.723125	0.610229	0.671789		-0.698949	-0.719181	-0.597731	-0.95122	-0.586452	-1	-0.906513
	CHS1135	srx-1(yum1785); srx-2(yum1786); srx-3(yum1787); srx-4(yum1788)	0.751187	0.765982	0.708641	0.77051	0.664657	0.930708	0.215764		-0.816737	-0.794643	-0.905401	-0.984848	-0.673942	-1	-0.866833
	CHS1136	srz-42(yum1789); srz-44(yum1790); srz-47(yum1791); srz-48(yum1792); srz-54(yum1793); srz-56(yum1794)	0.823296	0.850939	0.643997	0.724797	0.586443	0.706792	0.839014		-0.819344	-0.78585	-0.884958	-0.938117	-0.833843	-1	-0.751553
	CHS1137	srsx-8(yum1795); srsx-9(yum1796); srsx-10(yum1797); srsx-11(yum1798); srsx-12(yum1799); srsx-13(yum1800)	0.781318	0.716194	0.688999	0.691464	0.623677	0.760613	0.731693		-0.85207	-0.779904	-0.8269	-0.945289	-0.792683	-1	-0.754288
	CHS1138	srsx-31(yum1801); srsx-32(yum1802); srsx-33(yum1803); srsx-34(yum1804); f54e2.9(yum1805); f54e2.5(yum1806); t09e8.4(yum1807)	0.862354	0.826883	0.72736	0.804565	0.767997	0.827147	0.734047		-0.82021	-0.560271	-0.88696	-0.970149	-0.629995	-1	-0.912178
	CHS1139	srz-16(yum1808); srz-18(yum1809); srz-19(yum1810); srz-20(yum1811); srz-23(yum1813); srz-24(yum1812)	0.790169	0.756747	0.823166	0.723397	0.754247	0.865237	0.760551		-0.880554	-0.92944	-0.957644	-0.933694	-0.875731	-1	-0.815939
	CHS1140	srw-72(yum1814); srw-76(yum1816); srw-77(yum1817); srw-79(yum1818); srw-82(yum1819); srw-83(yum1820)	0.736764	0.83653	0.864565	0.796609	0.733697	0.737967	0.713188		-0.861472	-0.546669	-0.694419	-0.98022	-0.819203	-1	-0.829519
	CHS1141	srx-101(yum1821); srx-102(yum1822); srx-104(yum1823); srx-105(yum1824); srx-108(yum1825); srx-110(yum1826); srx-111(yum1827); srx-112(yum1828); srx-113(yum1829)	0.756307	0.836304	0.81739	0.70404	0.729978	0.687229	0.747091		-0.883077	-0.615316	-0.752783	-0.985816	-0.872054	-1	-0.913188
	CHS1142	c04c3.6(yum1830); zk863.1(yum1831); c50h11.13(yum1832); c54e10.3(yum1833); t01b11.1(yum1834); c04c3.7(yum1835)	0.872373	0.851819	0.790161	0.708536	0.719778	0.889023	0.824174		-0.935806	-0.771439	-0.787243	-0.986755	-0.914487	-1	-0.795368
	CHS1143	srab-12(yum1836); srab-14(yum1837); srab-16(yum1838); srab-17(yum1839); srab-18(yum1840); srab-24(yum1841); srab-25(yum1842); srab-26(yum1843)	0.793054	0.620513	0.60369	0.696067	0.67875	0.694519	0.862261		-0.802785	-0.705691	-0.726727	-0.826441	-0.726536	-1	-0.872381
	CHS1144	b0563.6(yum1844); ah9.1(yum1845); y70d2a.1(yum1846); c17h11.1(yum1847); ah9.4(yum1848)	0.705163	0.761543	0.714921	0.725751	0.780423	0.84675	0.800293		-0.785948	-0.604505	-0.694691	-0.899528	-0.607677	-0.922078	-0.898687
	CHS1145	srab-1(yum1849); srab-2(yum1850); srab-3(yum1851); srab-4(yum1852); srab-13(yum1853); srab-23(yum1854); y41d4b.1(yum1855); k08b5.1(yum1856)	0.736887	0.708923	0.839241	0.746753	0.766525	0.657803	0.809683		-0.73207	-0.841036	-0.853309	-0.977215	-0.636198	-1	-0.904882
	CHS1146	srx-48(yum1857); srx-50(yum1858); srx-51(yum1859); srx-54(yum1860); srx-59(yum1862); srx-64(yum1863)	0.765497	0.178303	0.791249	0.771882	0.603043	0.731692	0.7975		-0.843437	-0.853973	-0.864038	-0.97561	-0.72839	-1	-0.916522
	CHS1147	srx-5(yum1864); srx-6(yum1865); srx-7(yum1866); srx-8(yum1867); srx-9(yum1868); srx-10(yum1869)	0.671859	0.766106	0.7045	0.725504	0.787226	0.76635	0.852101		-0.779318	-0.608878	-0.798209	-0.961538	-0.885425	-1	-0.9214
	CHS1148	t04f8.2(yum1870); c15a7.2(yum1871); f39b2.8(yum1872); fmil-1(yum1873)	0.866444	0.795832	0.777113	0.679561	0.707607	0.62002	0.761669		-0.84638	-0.76444	-0.832061	-0.984848	-0.802856	-0.993377	-0.712209
	CHS1149	srh-1(yum1874); srh-2(yum1875); srh-3(yum1876); srh-4(yum1877); srh-5(yum1878); srh-7(yum1879); srh-8(yum1880)	0.764544	0.885647	0.727061	0.673837	0.791977	0.821287	0.788705		-0.953047	-0.836225	-0.911828	-0.974026	-0.923788	-1	-0.926646
	CHS1150	srh-125(yum1881); srh-269(yum1882); srh-270(yum1883); srh-271(yum1884); srh-272(yum1885); srh-274(yum1886)	0.760468	0.846684	0.688269	0.718487	0.59808	0.724868	0.805991		-0.806894	-0.701797	-0.899038	-0.914346	-0.53759	-1	-0.982143
	CHS1151	srh-274(yum1887); srh-275(yum1888); srh-276(yum1889); srh-277(yum1890); srh-279(yum1891); srh-281(yum1892); srh-282(yum1893)	0.844837	0.793693	0.768969	0.81735	0.618436	0.731369	0.715872		-0.947811	-0.889237	-0.944444	-0.978823	-0.948381	-0.992908	-0.83488
	CHS1152	srbc-50(yum1894); srbc-51(yum1895); srbc-67(yum1896); srbc-68(yum1897); srbc-70(yum1898); srbc-71(yum1899)	0.7902	0.82187	0.666242	0.710788	0.59703	0.841227	0.623368		-0.919054	-0.794208	-0.977651	-1	-0.865484	-1	-0.96981
	CHS1153	srsx-21(yum1900); srsx-22(yum1901); srsx-24(yum1902); srsx-25(yum1903); srsx-26(yum1904); srsx-27(yum1905); srsx-28(yum1906); srsx-29(yum1907); srsx-30(yum1908)	0.833995	0.862291	0.813463	0.606184	0.625105	0.743998	0.690317		-0.849367	-0.868512	-0.826041	-0.946763	-0.889761	-1	-0.971691
	CHS1154	srx-116(yum1909); srx-117(yum1910); srx-118(yum1911); srx-119(yum1912); srx-120(yum1913); srx-121(yum1914); srx-122(yum1915)	0.877225	0.702705	0.693803	0.725936	0.820691	0.886792	0.829501		-0.849138	-0.764228	-0.878307	-0.920307	-0.574541	-1	-0.776386
	CHS1155	str-32(yum1916); str-37(yum1917); str-38(yum1918); str-39(yum1919); str-40(yum1920); str-41(yum1921)	0.687157	0.827054	0.619871	0.719552	0.85423	0.703841	0.867444		-0.601585	-0.689763	-0.916848	-0.962516	-0.614522	-0.992366	-0.940407
	CHS1156	srw-84(yum1922); srw-85(yum1923); c25f9.13(yum1924); srw-86(yum1925); srw-87(yum1926); srw-88(yum1927)	0.726642	0.76408	0.729081	0.708721	0.672581	0.707834	0.719374		-0.885543	-0.831474	-0.895005	-0.985915	-0.934435	-1	-0.897911
	CHS1157	npr-1(yum1928); npr-2(yum1929); npr-3(yum1930); npr-4(yum1931); npr-5(yum1932); npr-10(yum1933)	0.837479	0.641327	0.62282	0.803828	0.583215	0.730856	0.807129		-0.827726	-0.572489	-0.861397	-0.892203	-0.87475	-1	-0.734126
	CHS1158	srw-66(yum1935); srw-67(yum1936); srw-68(yum1937); srw-69(yum1938); srw-71(yum1939); srw-73(yum1940)	0.900171	0.777813	0.750423	0.827667	0.881978	0.902966	0.865635		-0.855362	-0.836253	-0.826007	-0.975342	-0.818182	-1	-0.821386
	CHS1159	srh-135(yum1941); srh-136(yum1942); srh-137(yum1943); srh-138(yum1944); srh-139(yum1945); srh-140(yum1946); srh-141(yum1947); srh-142(yum1948); srh-145(yum1949)	0.917268	0.905032	0.894639	0.695709	0.635978	0.928341	0.861883		-0.923077	-0.803888	-0.931677	-0.972758	-0.935252	-0.993377	-0.762138
	CHS1160	e04d5.2(yum1950); c54d10.5(yum1951); t11f9.1(yum1952); y41d4b.24(yum1953); f32d8.10(yum1954); y37e11al.1(yum1955)	0.780822	0.755633	0.674396	0.62447	0.578755	0.591514	0.606517		-0.892237	-0.861955	-0.891607	-0.890422	-0.752954	-1	-0.828919
	CHS1161	y6e2a.1(yum1956); c03h5.7(yum1957); k10c9.4(yum1958); c03h5.9(yum1959); t01g5.6(yum1960)	0.881161	0.868162	0.747051	0.67748	0.772786	0.65987	0.784604		-0.707187	-0.676224	-0.697351	-0.967742	-0.706297	-1	-0.761068
	CHS1162	srv-11(yum1961); srv-12(yum1962); srv-13(yum1963); srv-14(yum1964); srv-15(yum1965); srv-16(yum1966)	0.929236	0.782726	0.630682	0.665194	0.662496	0.679844	0.839162		-0.814076	-0.657389	-0.895145	-0.947055	-0.784908	-1	-0.946903
	CHS1163	srh-128(yum1967); srh-129(yum1968); srh-130(yum1969); srh-131(yum1970); srh-132(yum1971); srh-133(yum1972); srh-134(yum1973)	0.736701	0.753226	0.627595	0.652381	0.58813	0.580215	0.673797		-0.808545	-0.775652	-0.895105	-0.991736	-0.83027	-1	-0.87738
	CHS1164	srx-73(yum1974); srx-74(yum1975); srx-76(yum1976); srx-77(yum1977); srx-78(yum1978); srx-80(yum1979); srx-82(yum1980)	0.828104	0.821506	0.734127	0.84971	0.656695	0.871622	0.576481		-0.922078	-0.877236	-0.893557	-0.957351	-0.804031	-1	-0.818575
	CHS1165	c30g7.5(yum1981); f41h8.1(yum1982); f41h8.2(yum1983); k09c6.10(yum1984); r13d11.1(yum1985); r13d11.3(yum1986)	0.823581	0.870591	0.690093	0.632716	0.726727	0.679121	0.718376		-0.945451	-0.957644	-0.939465	-0.987578	-0.916786	-0.987654	-0.987654
	CHS1166	str-78(yum1987); str-79(yum1988); str-81(yum1989); str-82(yum1990); str-83(yum1991)	0.723275	0.700485	0.767256	0.803767	0.753408	0.829127	0.641258		-0.88134	-0.762157	-0.905242	-0.926407	-0.842612	-1	-0.958895
	CHS1167	dmsr-9(yum1992); dmsr-10(yum1993); dmsr-11(yum1994); dmsr-12(yum1995); dmsr-13(yum1996); dmsr-14(yum1997); dmsr-15(yum1998); dmsr-16(yum1999)	0.890402	0.797798	0.725455	0.66475	0.666279	0.70089	0.695751		-0.95259	-0.853535	-0.906015	-0.98022	-0.879533	-1	-0.90199
	CHS1168	srh-264(yum2000); srh-265(yum2001); srh-266(yum2002); srh-257(yum2003); srh-258(yum2004); srh-268(yum2005)	0.904829	0.91561	0.836907	0.739464	0.656158	0.687937	0.890464		-0.928341	-0.805854	-0.860528	-0.97561	-0.829617	-1	-0.815234
	CHS1169	srd-10(yum2006); srd-11(yum2007); srd-12(yum2008); srd-13(yum2009); srd-15(yum2010); srd-16(yum2011)	0.884584	0.822148	0.819409	0.662294	0.669171	0.791692	0.772405		-0.95122	-0.632353	-0.857225	-1	-0.824815	-1	-0.806037
	CHS1170	srz-63(yum2012); srz-64(yum2013); srz-66(yum2014); srz-67(yum2015); srz-90(yum2016); srz-91(yum2017)	0.863636	0.821229	0.766371	0.70936	0.685011	0.730475	0.748511		-0.890152	-0.838053	-0.834697	-0.941768	-0.855213	-1	-0.902715
	CHS1171	srx-84(yum2018); srx-85(yum2019); srx-86(yum2020); srx-87(yum2021); srx-88(yum2022); srx-90(yum2023); srx-92(yum2024); srx-93(yum2025)	0.694065	0.777565	0.788479	0.629245	0.679928	0.741012	0.727706		-0.916786	-0.80418	-0.807633	-0.927991	-0.957205	-1	-0.89926
	CHS1172	str-14(yum2026); str-15(yum2027); str-16(yum2028); str-13(yum2029); str-18(yum2030); str-19(yum2031); str-20(yum2032); str-23(yum2033); str-25(yum2034); f22b8.3(yum2035)	0.830355	0.752118	0.859564	0.552047	0.606837	0.707638	0.742184		-0.858829	-0.686443	-0.964936	-0.992366	-0.839786	-1	-0.917898
	CHS1173	odr-10(yum2055)	0.307178	0.734422	0.785174	0.690743	0.644857	0.683608	0.854887		-0.896313	-0.802682	-0.84111	-0.983607	-0.783286	-1	-0.951348
	CHS1174	t26h8.5(yum2036); c31b8.16(yum2037)	0.799513	0.866381	0.647937	0.670032	0.63995	0.833928	0.83644		-0.916168	-0.797213	-0.905242	-0.958874	-0.8375	-1	-0.899952
	CHS1175	srg-46(yum2038); srg-47(yum2039); srg-48(yum2040); srg-50(yum2041); srg-51(yum2042); srg-53(yum2043); y54g2a.77(yum2044); y54g2a.38(yum2045); ah9.1(yum2046)	0.937881	0.909548	0.818884	0.768125	0.783843	0.894374	0.8004		-0.891608	-0.780503	-0.739394	-0.986842	-0.614864	-1	-0.841008
	CHS1176	str-170(yum2047); str-171(yum2048); str-172(yum2049); str-173(yum2050); str-174(yum2051); str-175(yum2052); str-166(yum2053); y9c9a.5(yum2054)	0.812999	0.721416	0.646019	0.661055	0.784784	0.898435	0.783335		-0.877922	-0.784146	-0.844595	-0.954418	-0.899038	-1	-0.818489
	CHS1177	srh-243(yum2056); srh-244(yum2057); srh-245(yum2058); srh-241(yum2059); srh-246(yum2060)	0.842929	0.829487	0.675936	0.592289	0.864954	0.663921	0.677961		-0.933552	-0.688637	-0.782714	-0.95122	-0.810049	-1	-0.83301
	CHS1178	aex-2(yum2061); aexr-1(yum2062); aexr-2(yum2063); aexr-3(yum2064)	0.862355	0.889132	0.933976	0.694905	0.790136	0.833344	0.781399		-0.470729	-0.927991	-0.910625	-0.986842	-0.845131	-1	-0.877624
	CHS1179	f49c5.9(yum2065); c11h1.2(yum2066); y75b8a.16(yum2067); y62h9a.1(yum2068)	0.743109	0.712105	0.741451	0.696565	0.734716	0.676927	0.726089		-0.967213	-0.820361	-0.964936	-1	-0.940407	-1	-0.953756
	CHS1180	srw-23(yum2069); srw-24(yum2070); srw-26(yum2071); srw-29(yum2072); srw-31(yum2073); srw-32(yum2074)	0.772791	0.747706	0.699805	0.69475	0.686419	0.675912	0.69878		-0.95122	-0.889881	-0.965749	-1	-0.90485	-1	-0.97561
	CHS1181	sra-33(yum2076); sra-34(yum2077); sra-35(yum2078); sra-36(yum2079); sra-37(yum2080); sra-38(yum2081); sra-39(yum2082); k11e4.6(yum2083)	0.735858	0.761616	0.695532	0.7434	0.70873	0.890774	0.746405		-0.948878	-0.797258	-0.941768	-0.981595	-0.882614	-1	-0.915846
	CHS1182	str-196(yum2084); str-198(yum2085); str-199(yum2086); str-200(yum2087); str-204(yum2088); str-205(yum2089); str-193(yum2090); str-2(yum2091); str-3(yum2092)	0.875953	0.567892	0.754232	0.740946	0.816077	0.881824	0.807272		-0.892587	-0.72037	-0.728215	-0.876981	-0.870833	-1	-0.859069
	CHS1183	str-185(yum2093); str-188(yum2094); str-187(yum2095); str-190(yum2096); str-178(yum2097); y116a8c.40(yum2098)	0.814335	0.732412	0.862051	0.687604	0.613425	0.642823	0.811119		-0.870659	-0.75389	-0.826762	-0.87785	-0.677734	-1	-0.839944
	CHS1184	f40g9.15(yum2099); c35d6.13(yum2100); f47d2.11(yum2101); zk218.4(yum2102); zc132.3(yum2103); zc132.11(yum2104)	0.817009	0.82343	0.73547	0.618196	0.665431	0.685829	0.672113		-0.905369	-0.896825	-0.910601	-0.939465	-0.7423	-1	-0.975384
	CHS1185	f49e11.2(yum2105); f57c9.6(yum2106); zc266.1(yum2107)	0.872312	0.875785	0.802622	0.71124	0.733238	0.953844	0.886992		-0.89926	-0.833826	-0.866286	-0.97561	-0.834662	-1	-0.940035
	CHS1186	srd-63(yum2108); srd-64(yum2108); srd-65(yum2110); srd-66(yum2111); srd-67(yum2112); srd-68(yum2113); srd-69(yum2114); srd-70(yum2115); srd-74(yum2116)	0.783892	0.902418	0.79707	0.687657	0.643348	0.816046	0.755241		-0.921939	-0.872946	-0.945307	-1	-0.81019	-1	-0.899528
	CHS1187	srx-16(yum2117); srx-17(yum2118); srx-18(yum2119); srx-20(yum2120); srx-21(yum2121); srx-22(yum2122); srx-23(yum2123)	0.788846	0.883231	0.829099	0.681814	0.745293	0.757396	0.790891		-0.927711	-0.834187	-0.849773	-0.920297	-0.882614	-1	-0.89926
	CHS1188	srw-1(yum2124); srw-2(yum2125); srw-3(yum2126); srw-4(yum2127); srw-6(yum2128); srw-7(yum2129); srw-8(yum2130)	0.862575	0.832444	0.741133	0.757257	0.624646	0.766128	0.622762		-0.916786	-0.792844	-0.893756	-0.933552	-0.823428	-1	-0.905369
	CHS1189	str-138(yum2131); str-139(yum2132); str-140(yum2133); str-143(yum2134); str-144(yum2135)	0.832143	0.899869	0.698043	0.748889	0.708772	0.804688	0.722747		-0.960108	-0.723507	-0.82618	-0.965517	-0.903469	-1	-0.775892
	CHS1190	srd-1(yum2136); srd-2(yum2137); srd-3(yum2138); srd-4(yum2139); srd-5(yum2140); srd-7(yum2141); srd-8(yum2142); srd-9(yum2143)	0.827609	0.757519	0.785159	0.64943	0.814364	0.861182	0.915934		-0.902412	-0.84181	-0.908703	-0.992366	-0.724815	-1	-0.891156
	CHS1191	srw-127(yum2144); srw-129(yum2145); srw-136(yum2146); srw-133(yum2147); srw-134(yum2148); srw-144(yum2149); srw-145(yum2150)	0.860966	0.855125	0.875433	0.738739	0.687665	0.849386	0.7666		-0.718515	-0.672975	-0.911285	-0.770413	-0.749183	-1	-0.680894
	CHS1192	srg-10(yum2151); srg-13(yum2152); srg-20(yum2153); srg-21(yum2154); srg-22(yum2155); srg-23(yum2156); srg-24(yum2157)	0.975839	0.839857	0.826797	0.768463	0.761448	0.850889	0.639734		-0.873625	-0.710119	-0.858949	-0.876847	-0.744253	-1	-0.818922
	CHS1193	sri-40(yum2158); sri-42(yum2159); sri-43(yum2160); sri-45(yum2161); sri-46(yum2162); sri-47(yum2163); sri-48(yum2164)	0.868188	0.79814	0.705655	0.620358	0.654991	0.812119	0.786908		-0.925513	-0.795491	-0.799201	-0.967234	-0.807491	-1	-0.81363
	CHS1194	f36d4.4(yum2165); zk721.4(yum2166); b0334.6(yum2167); c09f12.3(yum2168); f13h6.5(yum2169); b0244.6(yum2170)	0.852381	0.793971	0.900643	0.868248	0.644005	0.80467	0.735691		-0.885543	-0.862436	-0.905115	-0.920123	-0.574194	-1	-0.947593
	CHS1195	y52b11a.11(yum2171)	0.650162	0.832517	0.658176	0.688366	0.667617	0.766741	0.789182		-0.832563	-0.795344	-0.872977	-0.939679	-0.799252	-1	-0.876595
	CHS1196	srd-23(yum2172); srd-25(yum2173); srd-26(yum2174); srd-27(yum2175); srd-28(yum2176); srd-29(yum2177); srd-30(yum2178); srd-31(yum2179)	0.826989	0.863862	0.707051	0.620971	0.705785	0.818799	0.819167		-0.898635	-0.762189	-0.874608	-0.979021	-0.689762	-1	-0.850544
	CHS1197	y62h9a.10(yum2180); y40b10a.5(yum2181); c30b5.7(yum2182); f09c12.6(yum2183); r02d5.6(yum2184)	0.788295	0.842604	0.617568	0.674607	0.660436	0.741518	0.740103		-0.899127	-0.787765	-0.817845	-0.906451	-0.801119	-1	-0.822036
	CHS1198	srv-1(yum2185); srv-2(yum2186); srv-3(yum2187); srv-4(yum2188); srv-17(yum2189); srv-19(yum2190); srv-21(yum2191); srv-22(yum2192); srv-34(yum2193)	0.872874	0.860326	0.808882	0.587923	0.66923	0.748187	0.774629		-0.927297	-0.767174	-0.921556	-1	-0.627503	-1	-0.963359
	CHS1199	srw-130(yum2194); srw-139(yum2195); srw-140(yum2196); srw-141(yum2197); srw-142(yum2198); srw-143(yum2199)	0.82801	0.807579	0.748619	0.767969	0.760529	0.832642	0.867439		-0.945307	-0.841176	-0.865905	-0.939394	-0.641665	-1	-0.786815
	CHS1200	srd-53(yum2200); srd-54(yum2201); srd-55(yum2202); srd-56(yum2203); srd-58(yum2204); srd-59(yum2205)	0.675876	0.759595	0.694638	0.715463	0.664594	0.639724	0.634288		-0.850777	-0.762735	-0.893557	-0.89993	-0.709697	-1	-0.748723
	CHS1201	str-43(yum2206); str-44(yum2207); str-45(yum2208); str-46(yum2209); str-47(yum2210); str-48(yum2211); str-38(yum2212)	0.884541	0.930403	0.905224	0.790166	0.785591	0.741209	0.855753		-0.89575	-0.774582	-0.909704	-0.993377	-0.698364	-1	-0.964589
	CHS1202	sre-26(yum2213); sre-27(yum2214); sre-28(yum2215); sre-32(yum2216); sre-33(yum2217); sre-49(yum2218)	0.748003	0.732399	0.670586	0.548509	0.703595	0.676352	0.712596		-0.867767	-0.833946	-0.939679	-0.910465	-0.665373	-1	-0.78154
	CHS1203	t27e7.9(yum1046); t27e7.4(yum1047); t27e7.5(yum1048); t27e7.3(yum1049)	0.756498	0.757368	0.875673	0.67981	0.773182	0.597711	0.613175		-0.893756	-0.889237	-0.921939	-0.945451	-0.616978	-1	-0.742421
	CHS1204	t03e6.9(yum2219); t03e6.8(yum2220); y37h2c.4(yum2221); c53d6.11(yum2222); w06g6.15(yum2223); y70c5b.2(yum2224)	0.76291	0.670543	0.643912	0.674439	0.748127	0.811115	0.705473		-0.877868	-0.839139	-0.904787	-0.919249	-0.606917	-1	-0.83803
	CHS1205	srw-56(yum2225); srw-57(yum2226); srw-59(yum2227); srw-60(yum2228); srw-61(yum2229); srw-62(yum2230); srw-63(yum2231)	0.775173	0.696766	0.720825	0.689711	0.904168	0.664797	0.681319		-0.840278	-0.825074	-0.929866	-0.940035	-0.634182	-1	-0.862091
	CHS1206	srt-19(yum2232); srt-20(yum2233); srt-22(yum2234); srt-15(yum2235); srt-16(yum2236); srt-17(yum2237); srt-18(yum2238); srt-23(yum2239); srt-24(yum2240); srt-59(yum2241); y55f3c.10(yum2242)	0.84064	0.683136	0.631935	0.601137	0.826412	0.64918	0.720296		-0.935484	-0.765257	-0.881292	-0.904798	-0.779044	-1	-0.789965
	CHS1207	dcar-1(yum2244); pcdr-1(yum2245); d2023.1(yum2246); gtr-1(yum2247)	0.805029	0.799553	0.582427	0.571935	0.583954	0.680104	0.756878		-0.679733	-0.791444	-0.864001	-0.923077	-0.55867	-1	-0.614484
	CHS1208	srw-33(yum2248); srw-34(yum2249); srw-35(yum2250); srw-36(yum2251); srw-38(yum2252); srw-39(yum2253)	0.795522	0.69854	0.663009	0.533805	0.812337	0.732977	0.778042		-0.953274	-0.886867	-0.940299	-0.977215	-0.689334	-1	-0.886792
	CHS1209	f57g9.7(yum2254); r05f9.7(yum2255); c54c6.4(yum2256); r11g10.3(yum2257); f27e5.5(yum2258); f27e5.8(yum2259); t10g3.2(yum2260)	0.905495	0.874762	0.808173	0.662931	0.79375	0.764381	0.841383		-0.739016	-0.824278	-0.82892	-0.984733	-0.647916	-1	-0.940299
	CHS1210	srsx-1(yum2261); srsx-2(yum2262); srsx-3(yum2263); srsx-5(yum2264); srsx-6(yum2265); srsx-7(yum2266)	0.779176	0.776667	0.672732	0.703529	0.745526	0.706846	0.831731		-0.948878	-0.901195	-0.760163	-0.980392	-0.743571	-1	-0.872552
	CHS1211	srd-45(yum2267); srd-46(yum2268); srd-47(yum2269); srd-48(yum2270); srd-50(yum2271); srd-51(yum2272)	0.853466	0.858423	0.814501	0.713324	0.846496	0.904896	0.883787		-0.761873	-0.81073	-0.77876	-1	-0.565792	-1	-0.993377
	CHS1212	gnrr-1(yum2273); gnrr-2(yum2274); gnrr-3(yum2275); gnrr-4(yum2276); gnrr-5(yum2277); gnrr-6(yum2278); gnrr-7(yum2279)	0.805623	0.805128	0.750989	0.579474	0.729996	0.707037	0.701618		-0.834074	-0.859486	-0.910601	-0.986755	-0.509524	-1	-0.993377
	CHS1213	str-85(yum2280); str-86(yum2281); str-87(yum2282); str-84(yum2283); str-88(yum2284); str-89(yum2285); str-90(yum2286); str-92(yum2287); str-93(yum2288); str-94(yum2289); str-264(yum2290)	0.79434	0.848899	0.846348	0.790088	0.560099	0.782285	0.837165		-0.8706	-0.778168	-0.884949	-1	-0.675466	-1	-0.960784
	CHS1214	sre-7(yum2291); sre-8(yum2292); sre-9(yum2293); sre-10(yum2294); sre-11(yum2295); sre-12(yum2296)	0.818513	0.812169	0.822589	0.809976	0.769435	0.898527	0.803419		-0.945451	-0.840053	-0.835788	-0.95151	-0.60989	-1	-0.95122
	CHS1215	sre-20(yum2297); sre-21(yum2298); sre-22(yum2299); sre-23(yum2300); sre-24(yum2301); sre-51(yum2302)	0.795573	0.733799	0.775484	0.734081	0.653188	0.767778	0.859239		-0.839988	-0.783766	-0.812753	-0.915781	-0.680876	-1	-0.789773
	CHS1216	srbc-58(yum2303); srbc-59(yum2304); srbc-60(yum2305); srbc-64(yum2306); srbc-66(yum2307)	0.781636	0.772598	0.586626	0.605561	0.573249	0.69957	0.755352		-0.91915	-0.802767	-0.92437	-0.973451	-0.928488	-1	-0.658537
	CHS1217	sru-16(yum2308); sru-17(yum2309); sru-18(yum2310); sru-19(yum2311); sru-20(yum2312); sru-42(yum2313)	0.829336	0.794002	0.708081	0.758697	0.635519	0.784216	0.82147		-0.91915	-0.802767	-0.92437	-0.973451	-0.928488	-1	-0.658537
	CHS1218	sru-21(yum2314); sru-22(yum2315); sru-23(yum2316); sru-24(yum2317); sru-25(yum2318); sru-26(yum2319); sru-27(yum2320); sru-28(yum2321)	0.795766	0.852633	0.724746	0.78356	0.58302	0.769993	0.828297		-0.986842	-0.803175	-0.798264	-0.986755	-0.801314	-1	-0.693525
	CHS1219	srw-40(yum2322); srw-41(yum2323); srw-42(yum2324); srw-43(yum2325); srw-44(yum2326); srw-48(yum2327)	0.855012	0.814216	0.718806	0.707756	0.643849	0.905842	0.803198		-0.963855	-0.792844	-0.839141	-0.987654	-0.877624	-1	-0.795455
	CHS1220	srm-1(yum2328); srm-2(yum2329); srm-3(yum2330); srm-4(yum2331); srm-5(yum2332); srm-6(yum2333); srn-1(yum2334)	0.739867	0.850692	0.661087	0.573949	0.585045	0.647799	0.727173		-0.940407	-0.781574	-0.817247	-0.942437	-0.830127	-1	-0.77162
	CHS1221	str-247(yum2335); str-248(yum2336); str-263(yum2337); str-249(yum2338); str-246(yum2339); str-252(yum2340)	0.95122	0.916443	0.818257	0.882418	0.845576	0.757924	0.969249		-0.987654	-0.882353	-0.889881	-0.96319	-0.761875	-1	-0.899375
	CHS1222	f27e5.8(yum2341); t10g3.4(yum2342); t10g3.2(yum2343); y57g11c.46(yum2344); y57g11c.28(yum2345)	0.82289	0.784524	0.751615	0.725741	0.744234	0.840992	0.759359		-0.951292	-0.829109	-0.867742	-0.97561	-0.691906	-1	-0.884701
	CHS1223	f38e1.6(yum2346); f09c6.16(yum2347); k01a6.6(yum2348); dop-6(yum2349); c24a8.6(yum2350)	0.553912	0.675325	0.75151	0.638791	0.708551	0.597886	0.590338		-0.812213	-0.860717	-0.898561	-0.98022	-0.566322	-1	-0.854683
	CHS1224	srz-10(yum2351); srz-11(yum2352); srz-12(yum2353); srz-13(yum2354); srz-14(yum2355); srz-15(yum2356)	0.613779	0.780962	0.675598	0.654882	0.644536	0.7479	0.677136		-0.965517	-0.85704	-0.912448	-0.917109	-0.813162	-1	-0.834251
	CHS1225	srw-89(yum2357); srw-90(yum2358); srw-91(yum2359); srw-94(yum2360); srw-95(yum2361); srw-97(yum2362); srw-98(yum2363)	0.813449	0.791045	0.767082	0.716779	0.845238	0.674043	0.848824		-0.910873	-0.823495	-0.871409	-0.969697	-0.745467	-1	-0.893557
	CHS1226	srxa-12(yum2364); srxa-13(yum2365); srxa-14(yum2366); srxa-15(yum2367); srxa-16(yum2368); srxa-18(yum2369)	0.794808	0.79033	0.750168	0.690262	0.677786	0.729786	0.659777		-0.921939	-0.910465	-0.894552	-0.933552	-0.831821	-1	-0.846492
	CHS1227	srbc-40(yum2370); srbc-41(yum2371); srbc-43(yum2372); srbc-44(yum2373); srbc-45(yum2374); srbc-48(yum2375); srbc-49(yum2376)	0.789304	0.777934	0.748294	0.726558	0.729661	0.726338	0.695851		-0.888711	-0.844763	-0.86194	-0.993789	-0.795379	-1	-0.825105
	CHS1228	srx-95(yum2377); srx-96(yum2378); srx-97(yum2379); srx-98(yum2380)	0.990196	0.799111	0.863245	0.718653	0.830731	0.704966	0.689171		-0.919054	-0.698971	-0.875458	-0.93561	-0.80157	-0.984848	-0.896872
	CHS1229	sru-1(yum2381); sru-2(yum2382); sru-3(yum2383); sru-4(yum2384); sru-6(yum2385); sru-8(yum2386)	0.763378	0.749545	0.63485	0.654163	0.893219	0.87891	0.793228		-0.916168	-0.893557	-0.933552	-0.975384	-0.640056	-1	-0.818326
	CHS1230	srb-6(yum2387); srb-7(yum2388); srb-8(yum2389); srb-11(yum2390); srb-15(yum2391); srb-16(yum2392); srb-17(yum2393); srb-18(yum2394); srb-19(yum2395)	0.663102	0.732744	0.776781	0.727984	0.729746	0.76823	0.629202		-0.877281	-0.683747	-0.711031	-0.959216	-0.750457	-1	-0.870098
	CHS1231	str-206(yum2396); str-207(yum2397); str-208(yum2398); str-209(yum2399); str-211(yum2400); str-214(yum2401)	0.861472	0.680173	0.714271	0.658619	0.73754	0.688395	0.721063		-0.97561	-0.778226	-0.867599	-0.939679	-0.664502	-1	-0.853593
	CHS1232	srx-114(yum2402); srx-115(yum2403); srx-125(yum2404); srx-128(yum2405); srx-129(yum2406); srx-131(yum2407); srx-136(yum2408)	0.616463	0.819314	0.701429	0.565471	0.548351	0.722924	0.54		-0.910601	-0.894851	-0.74001	-0.969249	-0.797375	-1	-0.696948
	CHS1233	str-229(yum2409); str-230(yum2410); str-231(yum2411); str-232(yum2412); str-233(yum2413); str-236(yum2414); c06b3.1(yum2415)	0.886224	0.927991	0.818745	0.787972	0.621475	0.59239	0.804274		-0.893557	-0.886056	-0.878141	-0.987654	-0.750894	-1	-0.89011
	CHS1234	sra-2(yum2416); sra-3(yum2417); sra-4(yum2418); sra-6(yum2419); sra-7(yum2420); sra-8(yum2421); sra-9(yum2422)	0.818688	0.870722	0.710896	0.666436	0.587078	0.668745	0.735979		-0.938364	-0.740555	-0.83869	-0.971574	-0.892552	-1	-0.810805
	CHS1235	srv-24(yum2423); srv-25(yum2424); srv-26(yum2425); srv-27(yum2426); srv-28(yum2427); srv-29(yum2428); srv-30(yum2429); srv-31(yum2430); srv-32(yum2431); ops-1(yum2432)	0.857102	0.94133	0.916952	0.740548	0.669293	0.642607	0.799744		-0.66551	-0.768889	-0.737984	-1	-0.926032	-1	-0.70638
	CHS1236	sri-66(yum2433); sri-67(yum2434); sri-69(yum2435); sri-70(yum2436); sri-71(yum2437); sri-72(yum2438); sri-73(yum2439); sri-74(yum2440); sri-77(yum2441); y61b8a.6(yum2442)	0.765541	0.777936	0.742053	0.642122	0.724932	0.780741	0.830542		-0.939394	-0.830144	-0.883983	-0.981595	-0.714096	-1	-0.922355
	CHS1237	sri-10(yum2443); sri-11(yum2444); sri-12(yum2445); sri-13(yum2446); sri-14(yum2447); sri-15(yum2448); sri-16(yum2449); sri-17(yum2450); sri-6(yum2451); sri-7(yum2452); sri-9(yum2453)	0.795102	0.755247	0.632071	0.642469	0.606238	0.802472	0.676805		-0.844253	-0.798103	-0.92084	-0.967403	-0.855423	-0.994475	-0.767321
	CHS1238	f07b10.4(yum2454); f07b10.7(yum2455); f59b1.6(yum2456); zk418.7(yum2457); w08g11.5(yum2458); r10e8.5(yum2459); zk418.6(yum2460)	0.887654	0.910354	0.869319	0.671301	0.833004	0.80543	0.884828		-0.828631	-0.734645	-0.840195	-0.954998	-0.583791	-1	-0.899038
	CHS1239	srz-94(yum2461); srz-95(yum2462); srz-96(yum2463); srz-97(yum2464); srz-99(yum2465); srz-100(yum2466); srz-101(yum2467); srz-102(yum2468); srz-103(yum2469)	0.798992	0.747582	0.757001	0.562449	0.821529	0.627273	0.74111		-0.802831	-0.777875	-0.828571	-0.969249	-0.540064	-1	-0.986842
	CHS1240	t01d1.5(yum2470); zk1307.7(yum2471); f59b1.4(yum2472); f18e3.10(yum2473); f07c3.16(yum2474); f45e10.2(yum2475);f59b1.6(yum2476); y32h12a.1(yum2477)	0.981443	0.829111	0.819014	0.629721	0.727368	0.840647	0.842452		-0.791444	-0.746032	-0.904781	-0.977215	-0.674241	-1	-0.955882
	CHS1241	srd-40(yum2478); srd-41(yum2479); srd-42(yum2480); srd-43(yum2481); srd-44(yum2482); srd-49(yum2483)	0.865485	0.826352	0.781184	0.794756	0.725865	0.851072	0.864844		-0.895881	-0.80196	-0.865905	-0.939465	-0.767014	-1	-0.871132
	CHS1242	srx-56(yum2484); srx-58(yum2485); srx-60(yum2486); srx-62(yum2487); srx-63(yum2488); srx-65(yum2489); srx-66(yum2490); srx-67(yum2491); srx-68(yum2492)	0.736613	0.612554	0.703584	0.755672	0.846104	0.963264	0.755912		-0.877868	-0.789715	-0.802169	-0.931906	-0.629541	-1	-0.975342
	CHS1243	srh-185(yum2493); srh-186(yum2494); srh-187(yum2495); srh-190(yum2496); srh-192(yum2497); srh-193(yum2498); srh-194(yum2499); srh-195(yum2500); srh-199(yum2501); srh-200(yum2502); srh-201(yum2503); srh-203(yum2504); srh-204(yum2505); srh-206(yum2506); srh-207(yum2507); srh-208(yum2508); srh-209(yum2509)	0.971164	0.899975	0.909091	0.811774	0.897463	0.931881	0.916238		-0.818182	-0.765415	-0.887768	-0.993789	-0.737764	-1	-0.844064
	CHS1244	srh-231(yum2510); srh-233(yum2511); srh-234(yum2512); srh-235(yum2513); srh-236(yum2514); srh-237(yum2515); srh-239(yum2516); srh-240(yum2517)	0.780333	0.795344	0.748586	0.689981	0.696127	0.755021	0.762675		-0.881044	-0.829527	-0.898734	-0.981595	-0.587017	-1	-0.963264
	CHS1245	srx-130(yum2518); srx-133(yum2519); srx-134(yum2520); srx-135(yum2521); srx-137(yum2522)	0.868188	0.851632	0.784623	0.636208	0.738219	0.64572	0.760605		-0.819592	-0.839323	-0.780365	-0.993789	-0.705935	-1	-0.987578
	CHS1246	srbc-75(yum2851); srbc-76(yum2852); srbc-77(yum2853); srbc-78(yum2854); srbc-79(yum2855); srbc-82(yum2856); srbc-83(yum2857); srbc-84(yum2858); srbc-81(yum2859); y19d10a.17(yum2860)	0.884846	0.764737	0.720048	0.80733	0.783443	0.708592	0.664633		-0.803563	-0.720452	-0.864505	-0.975309	-0.571259	-1	-0.899419
	CHS1247	srh-10(yum2523); srh-15(yum2524); srh-16(yum2525); srh-18(yum2526); srh-17(yum2527); srh-11(yum2528); srh-20(yum2529); srh-21(yum2530); srh-22(yum2531); srh-23(yum2532); srh-19(yum2533)	0.869432	0.779487	0.878229	0.738438	0.775822	0.797939	0.827432		-0.788104	-0.35834	-0.973134	-0.741508	-0.673925	-1	-0.693626
	CHS1248	str-255(yum2534); str-256(yum2535); str-257(yum2536); str-260(yum2537); str-254(yum2538); str-261(yum2539); str-262(yum2540); y19d10a.1(yum2541); str-258(yum2542); y19d10a.2(yum2543)	0.79456	0.614676	0.704233	0.609383	0.649835	0.756287	0.740421		-0.803571	-0.586747	-0.589782	-0.854071	-0.649147	-1	-0.830711
	CHS1249	sri-33(yum2544); sri-34(yum2545); sri-36(yum2546); sri-32(yum2547); sri-37(yum2548); sri-38(yum2549); sri-39(yum2550); sri-40(yum2551)	0.824059	0.780252	0.713118	0.62312	0.716815	0.704502	0.678561		-0.773222	-0.864541	-0.867632	-0.987654	-0.533071	-1	-0.963264
	CHS1250	srz-1(yum2552); srz-3(yum2553); srz-4(yum2554); srz-5(yum2555); srz-6(yum2556); srz-8(yum2557); srz-9(yum2558)	0.78139	0.774584	0.707576	0.678673	0.665755	0.817467	0.832046		-0.905032	-0.812469	-0.885621	-0.975384	-0.785906	-1	-0.853608
	CHS1251	srbc-21(yum2559); srbc-22(yum2560); srbc-23(yum2561); srbc-24(yum2562); srbc-25(yum2563); srbc-26(yum2564); srbc-27(yum2565); srbc-42(yum2566)	0.842642	0.759112	0.764493	0.797541	0.744914	0.80119	0.746941		-0.770716	-0.793189	-0.835634	-0.987578	-0.650183	-1	-0.945451
	CHS1252	t10h9.1(yum2567); zc443.7(yum2568); y57a10c.10(yum2569); w05h5.1(yum2570); y57a10c.8(yum2571); f38h12.5(yum2572); y57a10c.9(yum2573); dct-12(yum2574)	0.836699	0.771241	0.767596	0.531684	0.638532	0.62325	0.630972		-0.839141	-0.717433	-0.868111	-0.969249	-0.601558	-1	-0.945307
	CHS1253	srw-99(yum2575); srw-100(yum2576); srw-101(yum2577); srw-102(yum2578); srw-103(yum2579); srw-107(yum2580); srw-109(yum2581)	0.657299	0.781824	0.751452	0.605655	0.824019	0.655267	0.656315		-0.888053	-0.850745	-0.860717	-0.95151	-0.604482	-1	-0.92944
	CHS1254	str-119(yum2582); str-121(yum2583); y45g12c.10(yum2585); str-120(yum2586); y45g12c.6(yum2587)	0.732901	0.668133	0.717395	0.697531	0.742521	0.778764	0.89361		-0.824141	-0.663121	-0.857238	-0.957753	-0.626355	-1	-0.915202
	CHS1255	str-217(yum2588); c55a1.1(yum2589); str-220(yum2590); str-221(yum2591); str-222(yum2592); str-225(yum2594); str-226(yum2595); str-227(yum2596); str-228(yum2597)	0.873077	0.794984	0.821648	0.822635	0.673481	0.778905	0.784091		-0.834187	-0.824584	-0.860465	-1	-0.677608	-1	-0.951243
	CHS1256	dop-1(yum2598); dop-2(yum2599); dop-3(yum2600); dop-4(yum2601); dop-5(yum2602); c24a8.6(yum2603); dop-6(yum2604); ser-6(yum2605)	0.816176	0.617129	0.721635	0.742052	0.579676	0.650549	0.634596		-0.864015	-0.81073	-0.837662	-0.943607	-0.721417	-1	-0.938296
	CHS1257	srg-25(yum2606); srg-26(yum2607); srg-27(yum2607); srg-28(yum2608); srg-29(yum2609); srg-30(yum2610)	0.904829	0.679808	0.760673	0.770625	0.804734	0.674435	0.865264		-0.895079	-0.832168	-0.776042	-1	-0.562713	-1	-0.932773
	CHS1258	str-27(yum2611); str-28(yum2612); str-30(yum2613); str-31(yum2614); str-33(yum2615); str-35(yum2616)	0.824061	0.831439	0.716095	0.642326	0.768803	0.790964	0.734864		-0.869465	-0.850745	-0.888053	-0.975309	-0.708829	-1	-0.889895
	CHS1259	srh-288(yum2617); srh-289(yum2618); srh-290(yum2619); srh-286(yum2620); srh-287(yum2621); srh-291(yum2622); srh-292(yum2623); srh-293(yum2624); srh-295(yum2625); srh-296(yum2626); srh-297(yum2627); srh-298(yum2628); srh-299(yum2629); srh-300(yum2630); srh-301(yum2631); srh-303(yum2632); srh-304(yum2633)	0.737971	0.730999	0.672438	0.643044	0.560282	0.842707	0.586885		-0.884784	-0.832168	-0.79222	-0.987654	-0.598946	-1	-0.884701
	CHS1260	srw-9(yum2634); srw-10(yum2635); srw-11(yum2636); srw-12(yum2637); srw-13(yum2638); srw-14(yum2639); srw-15(yum2640)	0.907767	0.640722	0.782118	0.78594	0.761658	0.910354	0.792705		-0.866032	-0.785857	-0.888616	-0.971929	-0.600764	-1	-0.860375
	CHS1261	c15h9.3(yum2641); r13a5.15(yum2642); r11f4.2(yum2643); k01a12.3(yum2644); t22c8.1(yum2645); r02d5.6(yum2646)	0.832617	0.764876	0.596586	0.537626	0.567285	0.678785	0.654631		-0.813046	-0.757972	-0.876173	-0.992366	-0.671226	-1	-0.969697
	CHS1262	srt-42(yum2647); srt-43(yum2648); srt-44(yum2649); srt-45(yum2650); srt-47(yum2651); srt-48(yum2652); srt-49(yum2653); srt-50(yum2654); srt-52(yum2655); srt-53(yum2656); y57g11c.28(yum2657); y57g11c.30(yum2658)	0.865708	0.781066	0.778998	0.771822	0.629223	0.846569	0.906779		-0.802062	-0.386873	-0.708866	-0.922417	-0.519067	-1	-0.811577
	CHS1263	srbc-29(yum2659); srbc-30(yum2660); srbc-31(yum2661); srbc-32(yum2662); srbc-33(yum2663); srbc-34(yum2664); srbc-36(yum2665); srbc-37(yum2666); srbc-38(yum2667); srbc-39(yum2668)	0.7347	0.810629	0.783192	0.761673	0.614649	0.729834	0.609138		-0.807967	-0.818599	-0.818241	-0.991736	-0.536557	-1	-0.927742
	CHS1264	sri-39(yum1035); sri-50(yum1036); sri-51(yum1037); sri-53(yum1038); y27f2a.10(yum1039); zk105.8(yum1040); y27f2a.11(yum1041)	0.757406	0.745894	0.739075	0.663493	0.703531	0.747218	0.779156		-0.918845	-0.818306	-0.831355	-0.985816	-0.671264	-1	-0.967742
	CHS1265	str-3(yum1042); str-4(yum2669); str-5(yum2670); str-1(yum2671); str-6(yum2672); str-7(yum2673); str-9(yum2674); c04c3.7(yum2675); str-8(yum2676); t23d5.8(yum2677)	0.795208	0.79565	0.743532	0.617324	0.663395	0.629866	0.635387		-0.924421	-0.799778	-0.852134	-0.967234	-0.724555	-1	-0.965517
	CHS1266	c31b8.1(yum2861); y70c5a.2(yum2862); w02h5.16(yum2863); w02h5.11(yum2864); f18e9.8(yum2865); m03f8.7(yum2866); y70c5a.4(yum2867); m01d7.9(yum2868); w06g6.15(yum2869); y70c5b.2(yum2870)	0.749029	0.660529	0.680347	0.659847	0.716984	0.76449	0.777022		-0.812317	-0.775261	-0.831537	-1	-0.552508	-1	-0.860912
	CHS1267	tag-293(yum2678); c29f9.9(yum2679); c39b10.1(yum2680); c44b9.2(yum2681); zc132.9(yum2682)	0.947618	0.821584	0.860507	0.835273	0.835165	0.849364	0.860963		-0.805485	-0.705126	-0.816381	-0.970874	-0.691611	-0.992366	-0.845158
	CHS1268	srh-113(yum2683); srh-115(yum2684); srh-116(yum2685); srh-118(yum2686); srh-119(yum2687); srh-120(yum2688); srh-122(yum2689); srh-123(yum2690); srh-95(yum2691); srh-97(yum2692); srh-99(yum2693); srh-100(yum2694); srh-102(yum2695); srh-104(yum2696); srh-105(yum2697); srh-109(yum2698); srh-111(yum2699); srh-112(yum2700)	0.880011	0.789622	0.749152	0.679592	0.653595	0.85422	0.709129		-0.861031	-0.783254	-0.845131	-0.954699	-0.596222	-1	-0.825123
	CHS1269	srb-1(yum2701); srb-2(yum2702); srb-3(yum2703); srb-5(yum2704); srb-12(yum2705); srb-13(yum2706)	0.666998	0.77468	0.803181	0.693558	0.6629	0.845023	0.798842		-0.9201	-0.777878	-0.918618	-0.952132	-0.676311	-1	-0.93499
	CHS1270	sri-57(yum2707); sri-61(yum2708); sri-62(yum2709); sri-63(yum2710); sri-65(yum2711); sri-78(yum2712); sri-54(yum2713); sri-60(yum2714); y27f2a.11(yum2715)	0.910862	0.872626	0.845063	0.653312	0.560493	0.737286	0.84463		-0.891134	-0.79068	-0.94248	-0.973451	-0.679968	-0.962963	-0.920492
	CHS1271	srh-166(yum2716); srh-167(yum2717); srh-169(yum2718); srh-146(yum2719); srh-147(yum2720); srh-148(yum2721); srh-149(yum2722); srh-154(yum2723); srh-159(yum2724); srh-170(yum2725); srh-171(yum2726); srh-172(yum2727); srh-173(yum2728); srh-174(yum2729); srh-177(yum2730); srh-178(yum2731); srh-179(yum2732); srh-180(yum2733); srh-181(yum2734); srh-182(yum2735); srh-183(yum2736); srh-184(yum2737); srh…	0.918912	0.779947	0.784667	0.728865	0.715823	0.763162	0.88284		-0.872931	-0.818258	-0.854386	-0.992908	-0.744792	-1	-0.978823
	CHS1272	srbc-1(yum2739); srbc-2(yum2740); srbc-3(yum2741); srbc-5(yum2742); srbc-6(yum2743); srbc-7(yum2744); srbc-8(yum2745); srbc-9(yum2746); srbc-10(yum2747); srbc-11(yum2748)	0.948568	0.926732	0.918367	0.838321	0.885463	0.922438	0.837409		-0.936209	-0.772886	-0.899528	-0.986842	-0.882993	-1	-0.97377
	CHS1273	srh-74(yum2749); srh-75(yum2750); srh-76(yum2751); srh-78(yum2752); srh-79(yum2753); srh-80(yum2754); srh-82(yum2755); srh-83(yum2756); srh-85(yum2757); srh-87(yum2758); srh-88(yum2759)	0.823778	0.750797	0.775165	0.749915	0.865715	0.726367	0.744601		-0.883396	-0.546345	-0.855088	-0.993377	-0.867113	-1	-0.958904
	CHS1274	srh-24(yum2760); srh-25(yum2761); srh-27(yum2762); srh-28(yum2763); srh-30(yum2764); srh-31(yum2765); srh-32(yum2766); srh-46(yum2767); srh-47(yum2768)	0.657143	0.781676	0.880723	0.507803	0.675676	0.855767	0.774491		-0.951348	-0.745336	-0.601307	-0.940392	-0.893787	-0.921107	-0.798758
	CHS1275	mgl-1(yum2769); mgl-2(yum2770); mgl-3(yum2771); c30a5.10(yum2772); f35h10.10(yum2773)	0.899501	0.775988	0.693798	0.714338	0.725308	0.777143	0.67371		-0.598118	-0.597904	-0.784567	-0.910906	-0.866071	-1	-0.918182
	CHS1276	str-123(yum2774); str-124(yum2775); str-125(yum2776); str-129(yum2777); str-130(yum2778); str-131(yum2779); str-134(yum2780); str-135(yum2781); str-136(yum2782); str-145(yum2783); t06c12.11(yum2784)	0.829407	0.694739	0.613438	0.90485	0.876603	0.798044	0.804105		-0.868044	-0.863902	-0.923077	-0.983607	-0.869722	-1	-0.869179
	CHS1277	srt-27(yum2785); srt-28(yum2786); srt-29(yum2787); srt-30(yum2788); srt-31(yum2789); srt-32(yum2790); srt-33(yum2791); srt-34(yum2792); srt-74(yum2793); srt-35(yum2794); srt-36(yum2795); srt-37(yum2796); srt-38(yum2797); srt-39(yum2798); srt-40(yum2799); srt-41(yum2800)	0.964087	0.893557	0.871409	0.821706	0.817329	0.916236	0.848371		-0.817447	-0.603617	-0.586649	-0.847336	-0.56481	-1	-0.821092
	CHS1278	str-63(yum2801); str-64(yum2802); str-66(yum2803); str-61(yum2804); str-67(yum2805); str-68(yum2806); str-69(yum2807); c41g6.12(yum2808); str-52(yum2810); str-60(yum2811); str-71(yum2812); str-73(yum2813); str-74(yum2814); str-77(yum2815); f22f7.12(yum2816); str-76(yum2817); str-265(yum2818)	0.83407	0.713177	0.678355	0.570959	0.8524	0.761184	0.705585		-0.823377	-0.524087	-0.933552	-0.970149	-0.747215	-1	-0.951736
	CHS1590	c27h5.6(yum2827); c50e3.7(yum2828); y75b8a.34(yum2829); c50e3.9(yum2830); f42a6.1(yum2831); y55h10a.2(yum2832)	0.873468	0.869145	0.879493	0.870611	0.869426	0.874808	0.826498		-0.875316	-0.694372	-0.859583	-1	-0.736164	-1	-0.930148
	CHS1591	f54e2.5(yum2833); c34b4.5(yum2834); f54e2.9(yum2835); f57b1.1(yum2836); f57b1.9(yum2837); f58f6.5(yum2838); f58f6.6(yum2839); t09e8.4(yum2840); y51a2b.2(yum2841); zc196.8(yum2842); zc196.9(yum2843)	0.885339	0.862991	0.844838	0.882955	0.844085	0.854143	0.895533		-0.873219	-0.722095	-0.839463	-0.979561	-0.735076	-1	-0.914703
	CHS1592	h20j04.7(yum2844); k03h6.4(yum2845); r13h4.7(yum2846); c34b4.3(yum2847); t23b3.6(yum2848); y26g10.1(yum2849); y26g10.4(yum2850)	0.893907	0.873698	0.877521	0.889815	0.891504	0.881563	0.848792		-0.862387	-0.78062	-0.858731	-0.957052	-0.771179	-1	-0.948218
	CHS1680	srtx-1(yum2906)	0.863384	0.870791	0.848801	0.825071	0.886653	0.897895	0.894994		-0.854206	-0.70917	-0.855579	-0.925892	-0.679679	-1	-0.939376
	CHS1681	tpra-1(yum2907)	0.913265	0.881934	0.853731	0.854935	0.895285	0.907541	0.89711		-0.88447	-0.718854	-0.835592	-0.947679	-0.721301	-1	-0.890312
	CHS10010	ins-10(yum413); ins-19(yum414); ins-35(yum476); ins-36(yum477)	0.993789	0.967742	0.994475	0.805431	0.915992	0.950401	0.912655		-0.855252	-0.464862	-0.789551	-0.982524	-0.889936		-0.951433
	CHS10025	ins-26(yum386); ins-32(yum387); ins-9(yum486); ins-13(yum487)	0.967213	0.833807	0.884031	0.850896	0.823913	0.951578	0.817069		-0.856462	-0.596125	-0.867647	-1	-0.70876	-1	-0.944444
	CHS10046	ins-3(yum384); ins-21(yum385); ins-22(yum407); ins-23(yum456)	0.912671	0.846304	0.885464	0.798041	0.783916	0.894737	0.839387		-0.819077	-0.609893	-0.852095	-0.993377	-0.890014	-1	-0.951433
	CHS10057	ins-25(yum388); ins-28(yum389); ins-5(yum409); ins-29(yum410); ins-27(yum455)	0.826755	0.813347	0.808038	0.694853	0.711858	0.85756	0.724454		-0.8475	-0.751984	-0.88504	-0.986842	-0.80856	-1	-0.931034
	CHS10062	ins-17(yum493); ins-18(yum494); ins-16(yum495); ins-37(yum496)	0.95967	0.921149	0.937173	0.881852	0.895921	0.930642	0.889777		-0.916236	-0.516249	-0.822227	-0.986842	-0.882382	-1	-0.95122
	CHS10073	ins-2(yum391); ins-34(yum392); ins-12(yum428); ins-15(yum429); ins-11(yum508)	0.845717	0.749608	0.808778	0.757988	0.781923	0.825211	0.802855		-0.91342	-0.679939	-0.863823	-1	-0.725242	-1	-0.96981
	CHS10081	ins-14(yum402); ins-31(yum408); ins-39(yum444); ins-1(yum497)	0.863112	0.876122	0.828071	0.775494	0.796586	0.88133	0.817685		-0.904787	-0.324099	-0.859439	-0.969249	-0.801635	-1	-0.933552
	CHS10118	ins-20(yum382); ins-30(yum383); daf-28(yum514); ins-24(yum515); ins-33(yum534)	0.926389	0.820251	0.896346	0.802914	0.826574	0.994475	0.895612		-0.913359	-0.468449	-0.868515	-1	-0.864662	-1	-0.981443
	CHS10080	ins-4(yum390); ins-6(yum411); ins-7(yum412); ins-8(yum521)	0.867663	0.789405	0.807077	0.740676	0.765831	0.888017	0.839329		-0.897974	-0.625762	-0.882418	-0.987654	-0.811193	-1	-0.969249
	CHS10009	flp-12(yum400); flp-21(yum401); flp-5(yum422); flp-24(yum423); flp-28(yum475)	0.848139	0.674761	0.757331	0.794376	0.716557	0.723406	0.79908		-0.92944	-0.563314	-0.886792	-0.986842	-0.828154	-1	-0.84056
	CHS10032	flp-1(yum393); flp-23(yum394); flp-14(yum423); flp-25(yum424)	0.81214	0.756907	0.734594	0.61943	0.694197	0.8519	0.65692		-0.833826	-0.596825	-0.993789	-0.993789	-0.726958	-1	-0.962292
	CHS10085	flp-10(yum472); flp-27(yum473); flp-34(yum395); flp-11(yum509)	0.98895	0.874309	0.880971	0.884584	0.889952	0.895588	0.956753		-0.875889	-0.318785	-0.969249	-0.993789	-0.858759	-1	-0.975309
	CHS10034	flp-3(yum396); flp-6(yum397); flp-13(yum430); flp-18(yum431)	0.89127	0.831577	0.818466	0.769097	0.726524	0.802457	0.910528		-0.969249	-0.469825	-0.865224	-0.993789	-0.859619	-1	-0.987578
	CHS10033	flp-4(yum398); flp-15(yum399); flp-2(yum421); flp-16(yum422)	0.932068	0.882659	0.871316	0.915357	0.908651	0.942857	0.910173		-0.933976	-0.665113	-0.939679	-1	-0.671086	-1	-0.979021
	CHS10006	flp-7(yum436); flp-9(yum437); flp-17(yum405); flp-22(yum406)	0.931818	0.849483	0.918478	0.672991	0.775263	0.887538	0.888947		-0.831076	-0.376573	-0.82296	-1	-0.864015	-1	-0.918968
	CHS10063	flp-20(yum403); flp-32(yum404); flp-19(yum457); flp-33(yum498); flp-26(yum499)	0.872211	0.951873	0.896466	0.123081	0.236108	0.0859842	0.0290137		-0.987654	-0.709877	-0.813104	-1	-0.812326	-1	-0.910873
	CHS10011	nlp-19(yum425); nlp-62(yum426); ntc-1(yum478); nlp-64(yum479)	0.852952	0.777645	0.72496	0.783807	0.814928	0.818783	0.793286		-0.969249	-0.550226	-0.916443	-1	-0.964442	-1	-0.987654
	CHS10148	nlp-66(yum427); nlp-11(yum480); nlp-54(yum535); nlp-79(yum536)	0.846097	0.808495	0.872532	0.737866	0.740374	0.774717	0.800213		-0.857435	-0.271567	-0.843514	-0.975309	-0.904882	-1	-0.977215
	CHS10013	nlp-16(yum432); nlp-55(yum433); nlp-8(yum481); nlp-61(yum482)	0.742521	0.64907	0.555556	0.310816	0.103605	-0.230197	0.419715		-0.987578	-0.747922	-0.869201	-1	-0.861638	-1	-0.933694
	CHS10084	nlp-20(yum440); nlp-43(yum441); msrp-7(yum506); lury-1(yum507)	0.832151	0.793101	0.817317	0.866771	0.740966	0.892895	0.835902		-0.842636	-0.730889	-0.910465	-0.987654	-0.787675	-0.987578	-0.95122
	CHS10103	nlp-5(yum449); nlp-10(yum450); nlp-2(yum488); nlp-50(yum531)	0.866004	0.912177	0.969399	0.7388	0.79948	0.824728	0.864334		-0.899883	-0.352474	-0.675452	-0.986842	-0.691727	-1	-0.904992
	CHS10040	nlp-4(yum451); nlp-80(yum452); nlp-18(yum489); nlp-42(yum490)	0.97561	0.932661	0.922423	0.881868	0.853753	0.78974	0.920054		-0.788108	-0.59346	-0.858985	-0.984848	-0.817983	-1	-0.97561
	CHS10065	nlp-1(yum551); nlp-38(yum552); nlp-3(yum553); nlp-13(yum554)	0.809823	0.818656	0.801674	0.741565	0.742385	0.818198	0.877961		-0.817239	-0.69237	-0.873793	-1	-0.875458	-1	-0.983607
	CHS10110	nlp-41(yum501); nlp-45(yum502); nlp-17(yum528); nlp-77(yum529)	0.785965	0.772059	0.739512	0.61772	0.679245	0.64758	0.66332		-0.840794	-0.579462	-0.880159	-0.98022	-0.757162	-1	-0.969249
	CHS10089	nlp-70(yum464); nlp-76(yum510); nlp-36(yum511)	0.874954	0.718579	0.755802	0.62967	0.759684	0.778366	0.791508		-0.890939	-0.4108	-0.813074	-0.993789	-0.729786	-1	-0.958138
	CHS10092	nlp-23(yum469); nlp-59(yum470); nlp-35(yum523); pdf-2(yum524)	0.890209	0.893491	0.808526	0.816964	0.785914	0.559134	0.725314		-0.9201	-0.552867	-0.793081	-0.992366	-0.751199	-1	-0.977444
	CHS10109	nlp-21(yum445); nlp-69(yum446); nlp-73(yum505); pdf-1(yum527)	0.95658	0.957205	0.924827	0.777826	0.871342	0.729859	0.84799		-0.981443	-0.434664	-0.380056	-1	-0.845781	-1	-0.897911
	CHS10093	nlp-34(yum419); nlp-33(yum503); nlp-27(yum504); nlp-25(yum520)	0.874303	0.79268	0.763655	0.616887	0.71235	0.824818	0.672876		-0.910465	-0.594444	-0.911224	-0.987578	-0.797141	-1	-0.993789
	CHS10149	nlp-12(yum458); nlp-39(yum500); capa-1(yum522); nlp-6(yum537)	0.894791	0.846001	0.770115	0.55718	0.634903	0.754942	0.773979		-0.921939	-0.66432	-0.435909	-0.981595	-0.737143	-1	-0.880891
	CHS10088	nlp-60(yum462); nlp-68(yum463); nlp-67(yum538)	0.849524	0.838639	0.750943	0.781756	0.777368	0.786458	0.840621		-0.963486	-0.633728	-0.90636	-0.993789	-0.753378	-1	-0.93561
	CHS10119	nlp-58(yum465); nlp-15(yum512); nlp-14(yum513); nlp-47(yum539)	0.783576	0.741368	0.660788	0.622522	0.597727	0.747787	0.637071		-0.670755	-0.64057	-0.870933	-0.96319	-0.778006	-1	-0.93211
	CHS10091	nlp-48(yum467); nlp-52(yum468); nlp-40a, b(yum541); nlp-78(yum542)	0.823266	0.811645	0.939679	0.683176	0.796015	0.802249	0.727393		-0.872533	-0.882418	-0.981443	-0.993789	-0.842229	-1	-0.951292
	CHS10102	nlp-9(yum415); nlp-32(yum416); nlp-26(yum460); nlp-24(yum543)	0.932068	0.920965	0.965384	0.819041	0.91563	0.965318	0.89604		-0.904829	-0.650152	-0.883086	-0.993789	-0.733277	-1	-0.919054
	CHS10111	nlp-56(yum459); nlp-57(yum543); nlp-63(yum544); nlp-53(yum545)	0.872107	0.815642	0.864986	0.672167	0.691438	0.575298	0.634256		-0.864525	-0.569344	-0.828354	-1	-0.823858	-1	-0.945451
	CHS10095	nlp-49(yum417); nlp-51(yum418); nlp-22(yum461); nlp-46(yum546); nlp-71(yum547)	0.831756	0.821552	0.850018	0.783408	0.847898	0.847122	0.728427		-0.866169	-0.575758	-0.872539	-0.987654	-0.844328	-1	-0.890777
	CHS10183	nlp-30(yum420); nlp-28(yum548); nlp-29(yum549); nlp-31(yum550)	0.801567	0.765812	0.806234	0.767172	0.740756	0.82228	0.835154		-0.807215	-0.753768	-0.935988	-0.977444	-0.760572	-1	-0.959216
	CHS1666	pdf-1(yum2897); pdf-2(yum2898)	0.913308	0.888786	0.87468	0.922799	0.88382	0.899756	0.886257		-0.84111	-0.690714	-0.744227	-0.911189	-0.696799	-1	-0.893932

## Sheet: Figure 5
Fig.5a		Biological replicates	1:10000 Pd	control	outside	CI	Average		Fig.5b		Biological replicates	1:10000 Pd	control	outside	CI	Average		Fig.5c		Biological replicates	1:10000 Pd	control	outside	CI	Average		Fig.5d		Biological replicates	1:10000 Pd	control	outside	CI	Average		Fig.5e		Biological replicates	1:10000 Pd	control	outside	CI	Average		Fig.5f		Biological replicates	1:10000 Pd	control
	WT	1	216	1	15	0.926724	0.894651			WT	1	168	0	32	0.84	0.850989			WT	1	124	4	27	0.774194	0.790438			WT	1	188	17	44	0.686747	0.743567			WT	1	151	7	9	0.862275	0.835094			WT	1	120	7
			197	0	20	0.907834						247	2	29	0.881295						150	5	28	0.79235						169	16	25	0.728571						151	11	10	0.813953						94	4
			215	1	40	0.835938						213	3	40	0.820312						120	5	23	0.777027						173	13	15	0.79602						153	14	8	0.794286						108	7
			169	1	15	0.908108						214	1	32	0.862348						159	6	22	0.818182						188	11	33	0.762931						133	6	7	0.869863						121	6
		2	152	1	12	0.915152	0.79539				2	187	10	37	0.75641	0.753589				2	135	8	29	0.738372	0.81159				2	141	14	11	0.76506	0.763885				2	134	16	9	0.742138	0.715865				2	102	8
			99	11	9	0.739496						180	8	32	0.781818						135	4	16	0.845161						178	13	52	0.679012						138	19	11	0.708333						93	5
			111	12	8	0.755725						180	5	44	0.764192						137	6	18	0.813665						181	15	22	0.761468						112	16	12	0.685714						89	4
			98	7	13	0.771186						180	7	56	0.711934						156	4	19	0.849162						198	11	11	0.85						127	15	12	0.727273						114	10
		3	144	11	27	0.730769	0.805062				3	178	5	22	0.843902	0.82284				3	128	8	6	0.84507	0.85065				3	209	11	39	0.764479	0.783987				3	117	18	19	0.642857	0.743916				3	102	2
			186	5	22	0.849765						137	5	26	0.785714						121	6	6	0.864662						167	16	18	0.751244						148	18	22	0.691489						93	4
			167	7	24	0.808081						210	7	12	0.886463						155	6	11	0.866279						187	17	18	0.765766						156	11	13	0.805556						116	7
			169	6	21	0.831633						147	9	22	0.775281						152	9	12	0.82659						192	10	11	0.85446						162	12	11	0.810811						123	4
	frpr-9	1	39	8	37	0.369048	0.317524			flp-19; flp-20	1	69	11	103	0.31694	0.277829			frpr-9	1	119	9	73	0.547264	0.455499			flp-19; flp-20	1	18	0	152	0.105882	0.160421					176	13	23	0.768868				frpr-9	1	63	11
			33	7	56	0.270833						41	10	66	0.264957						86	13	79	0.410112						26	0	91	0.222222				flp-19; flp-20	1	85	9	107	0.378109	0.317403					64	10
			33	8	46	0.287356						46	8	110	0.231707						82	10	49	0.510638						21	0	124	0.144828						66	4	100	0.364706						63	13
			45	9	51	0.342857						46	7	78	0.29771						53	13	47	0.353982						29	2	129	0.16875						33	4	108	0.2						44	5
		2	50	10	46	0.377358	0.401891				2	53	12	102	0.245509	0.337638				2	74	6	52	0.515152	0.446943				2	50	3	165	0.215596	0.237368					55	5	93	0.326797					2	58	15
			53	7	61	0.380165						70	12	111	0.300518						80	12	53	0.468966						32	2	101	0.222222					2	67	1	104	0.383721	0.301302					77	6
			62	6	54	0.459016						80	5	73	0.474684						62	8	76	0.369863						43	1	112	0.269231						45	7	112	0.231707						74	14
			69	8	79	0.391026						70	7	114	0.329843						109	14	96	0.43379						33	1	98	0.242424						46	7	72	0.312						61	9
		3	85	5	89	0.446927	0.331426				3	54	8	82	0.319444	0.212502				3	56	9	82	0.319728	0.352485				3	28	0	114	0.197183	0.230481					35	5	68	0.277778					3	55	8
			74	6	93	0.393064						31	11	97	0.143885						58	6	69	0.390977						26	3	123	0.151316					3	55	16	117	0.207447	0.249893					47	9
			43	7	76	0.285714						39	9	93	0.212766						42	5	61	0.342593						47	2	103	0.296053						62	13	134	0.23445						52	11
			33	9	78	0.2						34	10	94	0.173913						61	10	72	0.356643						39	1	97	0.277372						73	13	128	0.280374						66	12
																			flp-19	1	72	7	52	0.496183	0.475186			flp-19; flp-20; flp-19p::flp-19 #1	1	94	6	13	0.778761	0.777867					66	18	99	0.262295				frpr-9; frpr-9p::frpr-9 #1	1	97	1
																					85	7	50	0.549296						75	4	19	0.72449						58	18	75	0.264901						79	2
		P value									P value										56	2	94	0.355263						119	7	11	0.817518				flp-19; flp-20; flp-20p::flp-20 #1	1	82	8	76	0.445783	0.443925					70	0
	WT VS frpr-9	0.0003								WT VS flp-19; flp-20	0.0003										82	7	61	0.5						106	4	19	0.790698						63	2	40	0.580952						87	3
																				2	90	18	67	0.411429	0.430067				2	107	5	9	0.842975	0.790772					86	14	56	0.461538					2	98	2
																					96	8	68	0.511628						107	12	9	0.742188						60	12	95	0.287425						78	2
																					55	5	67	0.393701						95	2	18	0.808696					2	62	10	53	0.416	0.415606					91	1
																					79	10	82	0.403509						87	7	10	0.769231						52	4	113	0.284024						96	5
																				3	92	7	62	0.52795	0.477768				3	101	7	2	0.854545	0.820449					51	9	37	0.43299					3	104	2
																					68	7	41	0.525862						112	9	6	0.811024						39	3	26	0.529412						79	1
																					82	9	88	0.407821						99	5	10	0.824561					3	88	10	56	0.506494	0.49495					88	1
																					91	11	76	0.449438						102	7	11	0.791667						66	8	45	0.487395						91	4
																			flp-20	1	72	1	27	0.71	0.636246			flp-19; flp-20; flp-19p::flp-19 #2	1	71	5	20	0.6875	0.783032					67	7	51	0.48				frpr-9; frpr-9p::frpr-9 #2	1	101	5
																					99	8	32	0.654676						120	9	8	0.810219						59	11	35	0.457143						112	4
																					89	1	58	0.594595						159	6	17	0.840659						61	6	41	0.509259						98	4
																					87	5	48	0.585714						132	5	23	0.79375						59	5	38	0.529412						88	3
																				2	98	2	40	0.685714	0.703039				2	114	5	32	0.721854	0.786324			flp-19; flp-20; flp-20p::flp-20 #2	1	66	13	26	0.504762	0.494148				2	97	1
																					129	2	50	0.701657						116	4	19	0.805755						70	10	28	0.555556						92	2
																					89	6	32	0.653543						100	5	8	0.840708						121	8	85	0.528037						90	4
																					121	3	29	0.771242						112	4	23	0.776978						75	9	86	0.388235						88	5
																				3	102	3	43	0.668919	0.70529				3	98	7	36	0.64539	0.764724				2	88	1	57	0.59589	0.531799				3	92	5
																					98	6	18	0.754098						119	6	12	0.824818						76	5	60	0.503546						77	3
																					105	5	21	0.763359						92	7	9	0.787037						55	4	35	0.542553						82	1
																					78	5	32	0.634783						102	5	14	0.801653						89	7	73	0.485207						91	3
																			flp-19; flp-20	1	42	7	102	0.231788	0.278652													3	91	7	93	0.439791	0.494498
																					37	3	88	0.265625															97	5	76	0.516854
																					46	3	115	0.262195					P value										76	3	45	0.58871					P value
																					73	2	125	0.355				WT VS flp-19; flp-20	<0,0001										93	8	98	0.427136				WT VS frpr-9	<0,0001
																				2	28	17	91	0.0808824	0.228029			flp-19; flp-20 VS flp-19; flp-20; flp-19p::flp-19 #1	<0,0001										88	6	70	0.5				WT VS frpr-9; frpr-9p::frpr-9 #2	0.2163
																					47	5	106	0.265823				flp-19; flp-20 VS flp-19; flp-20; flp-19p::flp-19 #2	<0,0001																	frpr-9 VS frpr-9; frpr-9p::frpr-9 #1	<0,0001
																					65	4	108	0.344633																						frpr-9 VS frpr-9; frpr-9p::frpr-9 #2	<0,0001
																					38	4	112	0.220779														P value
																				3	44	3	134	0.226519	0.206385												WT VS flp-19; flp-20	<0,0001
																					29	6	145	0.127778													flp-19; flp-20 VS flp-19; flp-20; flp-20p::flp-20 #1	0.007
																					37	6	149	0.161458													flp-19; flp-20 VS flp-19; flp-20; flp-20p::flp-20 #2	0.0011
																					62	5	117	0.309783
																			frpr-9; flp-19	1	93	1	71	0.557576	0.578131
																					91	6	46	0.594406
																					125	11	70	0.553398
																					71	3	38	0.607143
																				2	79	6	45	0.561538	0.428423
																					62	7	107	0.3125
																					67	10	78	0.367742
																					92	8	78	0.47191
																				3	87	8	92	0.42246	0.416701
																					71	11	71	0.392157
																					79	6	81	0.439759
																					76	3	98	0.412429
																			frpr-9; flp-19; flp-20	1	46	7	77	0.3	0.343265
																					60	1	97	0.373418
																					39	1	61	0.376238
																					91	15	129	0.323404
																				2	64	15	88	0.293413	0.300008
																					52	5	72	0.364341
																					48	7	76	0.312977
																					46	10	101	0.229299
																				3	52	8	98	0.278481	0.286382
																					57	8	101	0.295181
																					34	8	67	0.238532
																					61	6	98	0.333333
																				P value
																			WT VS flp-20	0.0514
																			frpr-9 VS flp-19	0.928
																			frpr-9 VS frpr-9; flp-19	0.7924
																			frpr-9 VS frpr-9; flp-19; flp-20	0.1665
																			flp-19 VS frpr-9; flp-19; flp-20	0.0261
																			flp-19 VS frpr-9; flp-19	0.9998
																			flp-19 VS flp-19; flp-20	0.001
																			flp-20 VS frpr-9; flp-19; flp-20	<0,0001
																			flp-20 VS flp-19; flp-20	<0,0001
																			flp-19; flp-20 VS frpr-9; flp-19; flp-20	0.5661
																			frpr-9; flp-19 VS frpr-9; flp-19; flp-20	0.0142
[truncated: 31 more columns]

## Sheet: Figure 6
Fig. 6a			Biological replicates	1:10000 Pd	control	CI	Average		Fig. 6b		Biological replicates	1:10000 Pd	control	CI	Average		Fig. 6c		Biological replicates	1:10000 Pd	control	CI	Average		Fig. 6e		Biological replicates	1:10000 Pd	control	CI	Average		Fig. 6f		Biological replicates	1:10000 Pd	control	CI	Average		Fig. 6g		Biological replicates	1:10000 Pd	control	CI	Average		Fig. 6i
	WT	1:10	1	180	2	0.978022	0.980857			WT	1	211	15	0.867257	0.889903			WT	1	226	11	0.907173	0.896662			WT	1	209	20	0.825328	0.898337			WT	1	209	10	0.908676	0.920603			WT	1	241	9	0.928	0.930698
				181	1	0.989011						234	10	0.918033						160	1	0.987578						199	8	0.922705						201	8	0.923445						231	4	0.965957
				182	3	0.967568						201	8	0.923445						187	12	0.879397						201	7	0.932692						197	7	0.931373						204	8	0.924528
				178	1	0.988827						211	17	0.850877						174	18	0.8125						197	9	0.912621						213	9	0.918919						199	10	0.904306
			2	188	2	0.978947	0.981561				2	192	7	0.929648	0.934478				2	185	9	0.907216	0.852743				2	179	11	0.884211	0.819575				2	176	11	0.882353	0.886554				2	182	6	0.93617	0.926119
				192	1	0.989637						190	5	0.948718						247	27	0.80292						186	18	0.823529						179	12	0.874346						189	3	0.96875
				182	1	0.989071						188	2	0.978947						188	13	0.870647						199	21	0.809091						181	10	0.895288						179	11	0.884211
				188	3	0.968586						189	12	0.880597						194	18	0.830189						192	26	0.761468						197	11	0.894231						181	8	0.915344
			3	181	5	0.946237	0.975334				3	176	11	0.882353	0.904879				3	181	14	0.85641	0.826509				3	182	18	0.82	0.840827				3	188	16	0.843137	0.917087				3	197	14	0.867299	0.907076
				183	1	0.98913						196	12	0.884615						230	25	0.803922						193	11	0.892157						180	3	0.967213						192	11	0.891626
				167	2	0.976331						191	6	0.939086						200	21	0.809955						198	23	0.791855						193	10	0.901478						198	6	0.941176
				192	1	0.989637						199	9	0.913462						190	17	0.835749						185	14	0.859296						180	4	0.956522						188	7	0.928205
		1:100	1	188	3	0.968586	0.981288			srx-2 #1	1	183	106	0.535545	0.449738			srx-1; srx-2; srx-3	1	134	64	0.353535	0.320957			srx-2	1	137	56	0.419689	0.436581			srx-2	1	207	66	0.516484	0.46078			srx-2	1	180	64	0.47541	0.479722
				181	2	0.978142						168	101	0.435897						183	91	0.335766						175	59	0.495726						175	59	0.495726						163	56	0.488584
				180	1	0.98895						123	121	0.5						162	81	0.333333						162	63	0.44						162	63	0.44						157	57	0.46729
				189	1	0.989474						200	97	0.327511						169	99	0.261194						153	67	0.390909						153	67	0.390909						180	62	0.487603
			2	192	3	0.969231	0.975824				2	137	98	0.406699	0.463239				2	161	91	0.277778	0.230635				2	145	59	0.421569	0.341769				2	145	68	0.361502	0.382475				2	162	67	0.414847	0.431331
				178	3	0.966851						143	81	0.51073						118	60	0.325843						181	81	0.381679						181	79	0.392308						142	41	0.551913
				181	2	0.978142						156	79	0.452381						103	75	0.157303						102	66	0.214286						102	56	0.291139						178	74	0.412698
				182	1	0.989071						132	98	0.483146						115	83	0.161616						222	107	0.349544						222	77	0.48495						179	87	0.345865
			3	188	1	0.989418	0.982149				3	165	101	0.582979	0.465591				3	126	70	0.285714	0.219642				3	152	94	0.235772	0.312784				3	212	67	0.519713	0.503973				3	168	61	0.467249	0.514264
				192	2	0.979381						176	112	0.355649						143	86	0.248908						199	83	0.411348						199	77	0.442029						188	59	0.522267
				195	3	0.969697						147	99	0.514644						110	82	0.145833						142	55	0.441624						142	45	0.518717						169	41	0.609524
				201	1	0.990099						151	81	0.409091						127	85	0.198113						136	98	0.162393						195	59	0.535433						191	71	0.458015
		1:500	1	188	3	0.968586	0.976243			srx-2 #2	1	162	49	0.519126	0.474065			srx-2	1	114	47	0.416149	0.382975			srx-2; srx-2p::srx-2 #1	1	144	19	0.766871	0.764709			srx-2; srsx-3p::srx-2 #1	1	127	24	0.682119	0.727847			srx-2; srsx-3p::srx-1; srsx-3p::srx-3 #1	1	137	18	0.767742	0.75283
				189	4	0.958549						112	44	0.482759						130	60	0.368421						111	16	0.748031						107	12	0.798319						115	15	0.769231
				181	1	0.989011						234	78	0.387234						98	47	0.351724						127	18	0.751724						111	13	0.790323						142	18	0.775
				178	1	0.988827						152	77	0.507143						127	55	0.395604						138	16	0.792208						105	23	0.640625						130	23	0.699346
			2	192	2	0.979381	0.973782				2	147	62	0.536946	0.415097				2	158	75	0.356223	0.495692				2	122	28	0.626667	0.686311				2	184	15	0.849246	0.784027				2	158	29	0.68984	0.768453
				192	3	0.969231						176	57	0.36965						132	46	0.483146						135	18	0.764706						167	21	0.776596						140	27	0.676647
				182	3	0.967568						183	69	0.394636						174	77	0.386454						156	21	0.762712						191	35	0.690265						118	9	0.858268
				188	2	0.978947						132	46	0.359155						253	35	0.756944						144	37	0.59116						182	18	0.82						147	12	0.849057
			3	179	2	0.977901	0.978855				3	186	49	0.55	0.518223				3	167	79	0.357724	0.465784				3	162	36	0.636364	0.602845				3	188	31	0.716895	0.74969				3	126	18	0.75	0.798752
				199	1	0.99						162	77	0.527778						122	32	0.584416						137	32	0.621302						152	16	0.809524						119	14	0.789474
				185	4	0.957672						181	58	0.55814						141	83	0.258929						149	48	0.51269						177	26	0.743842						136	11	0.85034
				196	1	0.989848						155	65	0.436975						241	49	0.662069						128	28	0.641026						173	30	0.704433						139	15	0.805195
		1:1000	1	178	2	0.977778	0.989185											srx-1; srx-3	1	181	8	0.915344	0.899786					136	30	0.638554						196	25	0.773756				srx-2; srsx-3p::srx-1; srsx-3p::srx-3 #2	1	136	8	0.888889	0.814841
				182	0	1														180	8	0.914894				srx-2; srx-2p::srx-2 #2	1	135	24	0.698113	0.724146			srx-2; srsx-3p::srx-2 #2	1	147	13	0.8375	0.7941					151	15	0.819277
				198	1	0.98995					P value									182	14	0.857143						147	23	0.729412						161	19	0.788889						144	16	0.8
				181	1	0.989011				WT VS srx-2 #1	<0,0001									195	9	0.911765						152	26	0.707865						177	26	0.743842						183	26	0.751196
			2	191	3	0.969072	0.972936			WT VS srx-2 #2	<0,0001								2	208	12	0.890909	0.855521					118	16	0.761194						205	22	0.806167					2	141	17	0.78481	0.757065
				182	3	0.967568														221	16	0.864979					2	177	22	0.778894	0.776389				2	155	16	0.812865	0.796632					143	15	0.810127
				177	3	0.966667														180	14	0.85567						136	21	0.732484						177	27	0.735294						159	17	0.806818
				172	1	0.988439														172	18	0.810526						156	19	0.782857						172	19	0.801047						135	31	0.626506
			3	198	1	0.98995	0.98437												3	193	21	0.803738	0.833195					144	15	0.811321						192	17	0.837321					3	133	11	0.847222	0.819854
				191	2	0.979275														231	25	0.804688					3	143	12	0.845161	0.712142				3	196	26	0.765766	0.841089					165	14	0.843575
				188	1	0.989418														248	14	0.89313						161	36	0.634518						187	21	0.798077						158	18	0.795455
				187	2	0.978836														217	20	0.831224						168	32	0.68						191	10	0.900498						177	21	0.787879
		1:5000	1	179	3	0.967033	0.978572																					152	28	0.688889						188	15	0.852217						167	16	0.825137
				172	2	0.977011																														187	11	0.888889
				198	1	0.98995													P value
				201	2	0.980296												WT VS srx-1; 2; 3	<0,0001								P value																P value
			2	188	2	0.978947	0.986822											WT VS srx-1; 3	0.9995							WT VS srx-2	<0,0001								P value							WT VS srx-2	<0,0001
				198	1	0.98995												WT VS srx-2	<0,0001							srx-2 VS srx-2; srx-2p::srx-2 #1	0.0007							WT VS srx-2	<0,0001							srx-2 VS srx-2; srsx-3p::srx-1; srsx-3p::srx-3 #1	<0,0001
				172	1	0.988439												srx-1; 2; 3 VS srx-2	0.0049							srx-2 VS srx-2; srx-2p::srx-2 #2	0.0002							srx-2 VS srx-2; srsx-3p::srx-2 #1	<0,0001							srx-2 VS srx-2; srsx-3p::srx-1; srsx-3p::srx-3 #2	<0,0001
				198	1	0.98995																												srx-2 VS srx-2; srsx-3p::srx-2 #2	<0,0001
			3	192	3	0.969231	0.971675
				196	3	0.969849
				189	4	0.958549
				182	1	0.989071
		1:10000	1	192	13	0.873171	0.93248
				199	4	0.960591
				188	4	0.958333
				187	6	0.937824
			2	183	10	0.896373	0.880533
				194	12	0.883495
				196	13	0.875598
				182	13	0.866667
			3	188	12	0.88	0.854741
				180	17	0.827411
				192	13	0.873171
				182	16	0.838384
		1:20000	1	188	15	0.852217	0.85406
				190	18	0.826923
				187	16	0.842365
				198	11	0.894737
			2	201	10	0.905213	0.861848
				220	21	0.825726
				199	18	0.834101
				192	12	0.882353
			3	211	19	0.834783	0.856841
				195	10	0.902439
				201	16	0.852535
				215	19	0.837607
	srx-1; srx-2; srx-3	1:10	1	201	2	0.980296	0.985241
				199	1	0.99
				212	2	0.981308
				187	1	0.989362
			2	188	1	0.989418	0.978788
				182	4	0.956989
				192	2	0.979381
				187	1	0.989362
			3	189	2	0.979058	0.978646
				181	2	0.978142
				183	1	0.98913
				186	3	0.968254
		1:100	1	201	1	0.990099	0.982117
				198	2	0.98
				194	3	0.969543
				178	1	0.988827
			2	201	1	0.990099	0.979581
				200	3	0.970443
				187	2	0.978836
				188	2	0.978947
			3	192	2	0.979381	0.977291
				191	1	0.989583
				196	4	0.96
				200	2	0.980198
		1:500	1	260	11	0.918819	0.954964
				212	2	0.981308
				199	5	0.95098
				189	3	0.96875
			2	178	3	0.966851	0.926265
				192	9	0.910448
				191	8	0.919598
				187	9	0.908163
			3	188	3	0.968586	0.950224
				192	3	0.969231
				194	6	0.94
				200	8	0.923077
		1:1000	1	307	27	0.838323	0.847879
				236	16	0.873016
				240	20	0.846154
				221	20	0.834025
			2	201	19	0.827273	0.872243
				197	12	0.885167
				176	11	0.882353
				179	10	0.89418
			3	192	17	0.837321	0.845115
				194	15	0.856459
				188	17	0.834146
				201	16	0.852535
		1:5000	1	262	41	0.729373	0.732257
				236	40	0.710145
				240	20	0.846154
				235	51	0.643357
			2	288	105	0.465649	0.66843
				221	35	0.726562
				204	29	0.751073
				199	31	0.730435
			3	189	21	0.8	0.775251
				211	33	0.729508
				181	27	0.740385
				206	19	0.831111
		1:10000	1	223	120	0.300292	0.302809
				209	128	0.240356
				245	149	0.243655
				249	100	0.426934
			2	215	78	0.467577	0.431743
				228	88	0.443038
				197	89	0.377622
				182	71	0.438735
			3	219	92	0.40836	0.343552
				220	108	0.341463
				193	119	0.237179
				206	91	0.387205
		1:20000	1	215	68	0.519435	0.447391
				212	87	0.41806
				251	76	0.535168
				187	97	0.316901
			2	138	105	0.135802	0.202565
				165	123	0.145833
				187	99	0.307692
				105	67	0.22093
			3	141	101	0.165289	0.216171
				165	98	0.254753
				121	76	0.228426
				135	87	0.216216
		P value
	WT VS srx-1;2;3 1:10	0.6058
	WT VS srx-1;2;3 1:100	0.9719
	WT VS srx-1;2;3 1:500	0.0226
	WT VS srx-1;2;3 1:1000	0.0002
	WT VS srx-1;2;3 1:5000	0.0013
	WT VS srx-1;2;3 1:10000	0.0003
	WT VS srx-1;2;3 1:20000	0.002
[truncated: 18 more columns]

## Sheet: Figure 7
Fig. 7a		Biological replicates	1:1000 Pz	control	CI	Average		Fig. 7b		Biological replicates	1:1000 Pz	control	CI	Average		Fig. 7c			Biological replicates	1:1000 Pz	control	CI	Average		Fig. 7d		Biological replicates	1:2000 diacetyl	control	CI	Average	Biological replicates	1:1000 pyrazine	control	CI	Average	Biological replicates	1:2000 2, 4, 5-trimethylthiazole	control	CI	Average	Biological replicates	1:200 isoamyl alcohol	control	CI	Average	Biological replicates	1:1000 benzaldehyde	control
	WT	1	250	16	0.879699	0.916684			WT	1	180	4	0.956522	0.879604			WT	1:10	1	180	1	0.98895	0.989016			WT	1	168	12	0.866667	0.856725	1	180	9	0.904762	0.922258	1	181	13	0.865979	0.834916	1	187	19	0.815534	0.842735	1	176	11
			218	8	0.929204						189	16	0.843902							168	1	0.988166						165	6	0.929825			167	11	0.876404			186	23	0.779904			176	23	0.768844			178	22
			185	10	0.897436						180	10	0.894737							190	1	0.989529						168	21	0.777778			170	6	0.931818			170	20	0.789474			182	11	0.88601			179	10
			198	4	0.960396						196	19	0.823256							188	1	0.989418						176	14	0.852632			165	2	0.976048			199	10	0.904306			172	9	0.900552			165	8
		2	186	5	0.947644	0.923379				2	180	15	0.846154	0.863516					2	172	1	0.988439	0.984025				2	177	10	0.893048	0.905439	2	187	16	0.842365	0.86666	2	176	18	0.814433	0.826036	2	165	6	0.929825	0.88079	2	153	26
			190	7	0.928934						178	16	0.835052							181	1	0.989011						182	11	0.88601			188	10	0.89899			165	15	0.833333			181	10	0.895288			165	20
			188	10	0.89899						170	5	0.942857							192	3	0.969231						170	8	0.910112			176	11	0.882353			180	23	0.773399			175	11	0.88172			178	23
			187	8	0.917949						183	17	0.83							188	1	0.989418						172	6	0.932584			176	15	0.842932			177	11	0.882979			178	18	0.816327			177	16
		3	183	11	0.886598	0.875609				3	190	6	0.938776	0.870819					3	162	1	0.98773	0.976108				3	189	12	0.880597	0.8767	3	190	8	0.919192	0.88264	3	182	19	0.810945	0.859856	3	182	11	0.88601	0.880156	3	192	7
			176	13	0.862434						187	11	0.888889							179	1	0.988889						190	8	0.919192			199	11	0.895238			180	4	0.956522			190	9	0.909548			191	3
			190	4	0.958763						178	21	0.788945							187	4	0.958115						192	11	0.891626			168	12	0.866667			176	13	0.862434			192	10	0.90099			187	19
			201	23	0.794643						182	13	0.866667							195	3	0.969697						177	18	0.815385			172	14	0.849462			171	18	0.809524			197	19	0.824074			171	21
	srx-64 #1	1	119	90	0.138756	0.179693			srx-64	1	116	81	0.177665	0.0849256			srx-64		1	194	9	0.91133	0.828275			srx-64	1	168	23	0.759162	0.774372	1	110	107	0.0138249	0.217481	1	182	23	0.77561	0.832557	1	182	19	0.810945	0.804385	1	175	20
			149	78	0.312775						89	80	0.0532544							193	9	0.910891						170	21	0.780105			118	60	0.325843			190	12	0.881188			199	31	0.730435			168	12
			123	103	0.0884956						91	84	0.04							211	17	0.850877						172	23	0.764103			105	78	0.147541			187	20	0.806763			186	18	0.823529			169	16
			122	85	0.178744						101	88	0.0687831							164	36	0.64						183	21	0.794118			112	50	0.382716			196	14	0.866667			176	14	0.852632			176	23
		2	112	88	0.12	0.188809				2	106	66	0.232558	0.243706					2	199	7	0.932039	0.884117				2	178	17	0.825641	0.810283	2	96	49	0.324138	0.264995	2	175	20	0.794872	0.802323	2	173	23	0.765306	0.80295	2	185	26
			129	99	0.131579						109	78	0.165775							207	13	0.881818						172	18	0.810526			88	46	0.313433			182	15	0.847716			180	20	0.8			182	20
			112	76	0.191489						119	53	0.383721							190	8	0.919192						176	20	0.795918			102	66	0.214286			176	21	0.786802			176	17	0.823834			182	19
			124	65	0.312169						99	67	0.192771							211	23	0.803419						180	19	0.809045			119	78	0.208122			186	23	0.779904			185	18	0.82266			176	23
		3	109	76	0.178378	0.251602				3	112	67	0.251397	0.144085					3	178	39	0.640553	0.807564				3	189	19	0.817308	0.868641	3	109	99	0.0480769	0.13367	3	167	19	0.795699	0.847971	3	190	3	0.968912	0.894728	3	191	10
			115	65	0.277778						119	82	0.18408							187	21	0.798077						180	8	0.914894			116	83	0.165829			180	10	0.894737			181	19	0.81			187	18
			109	59	0.297619						101	82	0.103825							192	11	0.891626						187	16	0.842365			126	67	0.305699			181	18	0.819095			180	10	0.894737			190	10
			119	71	0.252632						98	91	0.037037							190	10	0.9						190	10	0.9			101	98	0.0150754			176	11	0.882353			181	9	0.905263			168	19
	srx-64 #2	1	182	106	0.263889	0.165977			srx-64; srx-64p::srx-64 #1	1	128	8	0.882353	0.871357			WT	1:100	1	187	1	0.989362	0.989529
			154	150	0.0131579						123	10	0.849624							181	1	0.989011
			118	86	0.156863						136	7	0.902098							199	1	0.99						P value
			123	77	0.23						137	11	0.851351							194	1	0.989744				WT VS srx-64	1:2000 diacetyl	0.1158
		2	146	132	0.0503597	0.141367				2	124	12	0.823529	0.875895					2	197	2	0.979899	0.98145				1:1000 pyrazine	<0,0001
			117	78	0.2						113	8	0.867769							187	1	0.989362					1:2000 2, 4, 5-trimethylthiazole	0.4933
			123	86	0.177033						109	5	0.912281							188	3	0.968586					1:200 isoamyl alcohol	0.3609
			136	103	0.138075						133	7	0.9							165	1	0.987952					1:1000 benzaldehyde	0.6213
		3	101	88	0.0687831	0.155646				3	127	8	0.881481	0.844086					3	198	4	0.960396	0.974302				1:10000 2-butanone	0.5815
			118	69	0.262032						112	10	0.836066							187	3	0.968421					1:10000 2,3-pentanedione	0.2505
			134	109	0.102881						109	12	0.801653							181	1	0.989011					diacetyl	0.1524
			107	73	0.188889						117	9	0.857143							192	2	0.979381					2, 4, 5-trimethylthiazole	0.5606
									srx-64; srx-64p::srx-64 #2	1	118	3	0.950413	0.914431			srx-64		1	153	25	0.719101	0.731134				isoamyl alcohol	0.4317
											159	12	0.859649							290	32	0.801242					benzaldehyde	0.9027
		P value									156	5	0.937888							237	38	0.723636					2, 3-pentanedione	0.2751
	WT VS srx-64 #1	<0,0001									127	6	0.909774							242	46	0.680556					2-nonanone	0.1161
	WT VS srx-64 #2	<0,0001								2	115	5	0.916667	0.875188					2	167	21	0.776596	0.768711				1-octanol	0.682
											120	10	0.846154							231	34	0.743396
											133	12	0.834483							156	14	0.835294
											138	7	0.903448							233	38	0.719557
										3	117	11	0.828125	0.843096					3	187	23	0.780952	0.78614
											102	8	0.854545							192	35	0.69163
											119	6	0.904							196	15	0.85782
											125	15	0.785714							205	21	0.814159
																	WT	1:500	1	198	12	0.885714	0.936411
																				200	7	0.932367
										P value										188	4	0.958333
									WT VS srx-64	<0,0001										192	3	0.969231
									srx-64 VS srx-64; srx-64p::srx-64 #1	<0,0001									2	191	5	0.94898	0.936293
									srx-64 VS srx-64; srx-64p::srx-64 #2	<0,0001										197	7	0.931373
																				201	3	0.970588
																				197	11	0.894231
																			3	191	4	0.958974	0.951541
																				194	2	0.979592
																				188	7	0.928205
																				192	6	0.939394
																	srx-64		1	148	26	0.701149	0.491312
																				160	77	0.350211
																				159	57	0.472222
																				173	67	0.441667
																			2	156	49	0.521951	0.435749
																				159	66	0.413333
																				167	78	0.363265
																				143	55	0.444444
																			3	127	43	0.494118	0.48582
																				118	57	0.348571
																				134	35	0.585799
																				128	41	0.514793
																	WT	1:1000	1	180188	8	0.999911	0.884068
																				178	11	0.883598
																				181	15	0.846939
																				186	20	0.805825
																			2	180	5	0.945946	0.90554
																				187	8	0.917949
																				176	13	0.862434
																				182	10	0.895833
																			3	173	15	0.840426	0.851164
																				187	21	0.798077
																				192	16	0.846154
																				192	8	0.92
																	srx-64		1	115	76	0.204188	0.186824
																				109	96	0.0634146
																				123	78	0.223881
																				108	64	0.255814
																			2	112	87	0.125628	0.152892
																				126	76	0.247525
																				108	92	0.08
																				117	85	0.158416
																			3	126	87	0.183099	0.180969
																				136	91	0.198238
																				116	98	0.0841121
																				112	66	0.258427
																	WT	1:2000	1	234	27	0.793103	0.745611
																				207	55	0.580153
																				190	12	0.881188
																				216	34	0.728
																			2	196	41	0.654008	0.654744
																				201	38	0.682008
																				186	28	0.738318
																				173	51	0.544643
																			3	179	36	0.665116	0.711601
																				189	23	0.783019
																				192	29	0.737557
																				186	38	0.660714
																	srx-64		1	141	112	0.114625	0.0430268
																				138	79	0.271889
																				80	141	-0.276018
																				112	99	0.0616114
																			2	79	123	-0.217822	0.000182983
																				113	87	0.13
																				109	93	0.0792079
																				108	106	0.00934579
																			3	112	108	0.0181818	0.121042
																				128	77	0.24878
																				117	98	0.0883721
																				92	71	0.128834
																		P value
																	WT VS srx-64 1:10	0.0035
																	WT VS srx-64 1:100	0.0002
																	WT VS srx-64 1:500	<0,0001
																	WT VS srx-64 1:1000	<0,0001
																	WT VS srx-64 1:2000	0.0001
[truncated: 65 more columns]

## Sheet: Supplementary Figure 2
S Fig.2e		0d	1d	2 d	3 d	4 d	5 d	6 d	7 d	8 d	9 d	10 d	11 d	12 d	13 d	14 d	15 d	16 d	17 d	18 d	19 d	20 d	21d	22d				S Fig.2f		Biological replicates	in	out	Occupancy(%)	Average		S Fig.2g		Biological replicates	in	out	Occupancy(%)	Average		S Fig.2h		Biological replicates	in	out	Occupancy(%)
			alive	alive	alive	alive	alive	alive	alive	alive	alive	alive	alive	alive	alive	alive	alive	alive	alive	alive	alive	alive							CHS1057	1	27	2	93.1034	93.2184			WT	1	3	27	10	10			WT	1	0	29	0
	E.coli top-10	30	30	30	30	30	30	30	29	29	28	27	27	23	20	17	14	11	9	7	5	4	2	0							28	2	93.3333						3	27	10						7	23	23.3333
		30	30	30	30	30	30	30	30	29	29	28	26	22	19	16	13	10	8	5	3	3	0							2	28	1	96.5517	96.6092				2	3	27	10	13.3333				2	1	29	3.33333
		30	30	30	30	30	30	30	29	29	28	27	25	23	21	21	14	11	6	3	2	2	2	0							29	1	96.6667						5	25	16.6667						4	26	13.3333
		30	30	30	30	30	30	30	30	29	28	26	22	22	20	18	15	10	8	5	4	3	3	0						3	28	2	93.3333	94.9425				3	2	28	6.66667	10				3	3	27	10
		30	30	30	30	30	30	30	29	29	26	26	25	23	20	16	12	10	8	6	5	5	2	0							28	1	96.5517						4	26	13.3333						3	26	10.3448
		30	30	30	30	29	29	29	29	29	28	28	26	23	21	21	13	11	7	3	2	1	0						CHS1157	1	28	1	96.5517	94.9425			flp-5; 12; 21; 24; 28	1	17	13	56.6667	48.3333			fmi-1; lat-2; mth-1; mth-2	1	13	17	43.3333
		30	30	30	30	30	30	29	29	29	28	26	24	24	22	18	15	11	10	5	3	2	2	0							28	2	93.3333						12	18	40						11	18	37.931
		30	30	30	30	30	30	30	30	29	29	25	22	21	19	19	14	10	7	4	4	3	1	0						2	29	1	96.6667	95				2	17	13	56.6667	50				2	16	14	53.3333
		30	30	30	29	29	29	29	29	29	27	27	23	21	19	17	14	11	9	6	5	2	2	0							28	2	93.3333						13	17	43.3333						14	15	48.2759
	E.coli top-10 makABCD	30	30	28	26	25	25	24	24	24	22	21	21	17	14	13	10	7	3	0										3	29	1	96.6667	96.6667				3	13	17	43.3333	46.6667				3	12	18	40
		30	28	25	25	24	23	23	23	22	21	20	20	16	13	11	9	6	2	0											29	1	96.6667						15	15	50						12	17	41.3793
		30	29	26	25	24	23	23	23	23	21	19	19	15	13	10	8	4	1	0									CHS1020	1	14	15	48.2759	44.8276			flp-5; 12; 21; 24	1	15	15	50	43.3333			lat-2; mth-1; mth-2	1	5	25	16.6667
		30	29	29	27	27	24	24	23	23	20	19	19	16	15	11	7	4	2	0											12	17	41.3793						11	19	36.6667						2	28	6.66667
		30	28	27	27	19	19	19	18	18	17	15	15	13	13	11	8	6	3	0										2	16	14	53.3333	46.6667				2	18	12	60	50				2	3	27	10
		30	27	27	26	22	22	22	22	21	19	15	15	14	14	11	9	4	2	0											12	18	40						12	18	40						2	28	6.66667
		30	29	27	25	23	23	23	23	21	21	17	17	16	15	12	7	4	1	0										3	13	16	44.8276	41.3793				3	10	20	33.3333	45				3	1	29	3.33333
		30	28	27	26	25	25	25	24	22	21	19	19	17	17	12	6	3	0												11	18	37.931						17	13	56.6667						4	26	13.3333
		30	28	28	27	25	25	25	23	19	19	17	17	16	15	10	7	2	0										CHS1021	1	13	17	43.3333	40.6322			flp-5; 12; 21	1	15	15	50	41.6667			lat-2	1	3	27	10
																															11	18	37.931						10	20	33.3333						4	26	13.3333
			1d	2 d	3 d	4 d	5 d	6 d	7 d	8 d	9 d	10 d	11 d	12 d	13 d	14 d	15 d	16 d	17 d	18 d	19 d	20 d	21d	22d						2	10	20	33.3333	36.6667				2	9	21	30	35				2	2	28	6.66667
			dead	dead	dead	dead	dead	dead	dead	dead	dead	dead	dead	dead	dead	dead	dead	dead	dead	dead	dead	dead	dead	dead							12	18	40						12	18	40						2	27	6.89655
	E.coli top-10		0	0	0	0	0	0	1	0	1	1	0	4	3	3	3	3	2	2	2	1	2	2						3	11	19	36.6667	33.3333				3	14	16	46.6667	48.3333				3	1	29	3.33333
			0	0	0	0	0	0	0	1	0	1	2	4	3	3	3	3	2	3	2	0	3	0							9	21	30						15	15	50						3	27	10
			0	0	0	0	0	0	1	0	1	1	2	2	2	0	7	3	5	3	1	0	0	2					CHS1024	1	14	15	48.2759	52.7094			flp-12; 21; 24	1	16	14	53.3333	51.6667			mth-1	1	4	26	13.3333
			0	0	0	0	0	0	0	1	1	2	4	0	2	2	3	5	2	3	1	1	0	3							16	12	57.1429						15	15	50						4	25	13.7931
			0	0	0	0	0	0	1	0	3	0	1	2	3	4	4	2	2	2	1	0	3	2						2	15	14	51.7241	55.1724				2	13	17	43.3333	48.3333				2	7	23	23.3333
			0	0	0	1	0	0	0	0	1	0	2	3	2	0	8	2	4	4	1	1	1	0							17	12	58.6207						16	14	53.3333						0	30	0
			0	0	0	0	0	1	0	0	1	2	2	0	2	4	3	4	1	5	2	1	0	2						3	11	19	36.6667	40				3	13	17	43.3333	41.6667				3	4	26	13.3333
			0	0	0	0	0	0	0	1	0	4	3	1	2	0	5	4	3	3	0	1	2	1							13	17	43.3333						12	18	40						3	27	10
			0	0	1	0	0	0	0	0	2	0	4	2	2	2	3	3	2	3	1	3	0	2					CHS1103	1	13	16	44.8276	49.1995			flp-12; 21	1	12	18	40	40.6897			mth-2	1	3	27	10
	E.coli top-10 makABCD		0	2	2	1	0	1	0	0	2	1	0	4	3	1	3	3	4	3	0	0	0	0							15	13	53.5714						12	17	41.3793						3	27	10
			2	3	0	1	1	0	0	1	1	1	0	4	3	2	2	3	4	2	0	0	0	0						2	15	15	50	53.3333				2	10	20	33.3333	41.6667				2	2	28	6.66667
			1	3	1	1	1	0	0	0	2	2	0	4	2	3	2	4	3	1	0										17	13	56.6667						15	15	50						0	29	0
			1	0	2	0	3	0	1	0	3	1	0	3	1	4	4	3	2	2	0	0	0	0						3	13	17	43.3333	40.6322				3	13	17	43.3333	50				3	3	26	10.3448
			2	1	0	8	0	0	1	0	1	2	0	2	0	2	3	2	3	3	0	0	0	0							11	18	37.931						17	13	56.6667						1	29	3.33333
			3	0	1	4	0	0	0	1	2	4	0	1	0	3	2	5	2	2	0	0	0	0					CHS1127	1	9	21	30	33.9655			flp-21	1	11	19	36.6667	43.3333			fmi-1	1	13	17	43.3333
			1	2	2	2	0	0	0	2	0	4	0	1	1	3	5	3	3	1	0	0	0	0							11	18	37.931						15	15	50						12	18	40
			2	1	1	1	0	0	1	2	1	2	0	2	0	5	6	3	3	0	0	0	0	0						2	12	18	40	41.6667				2	15	15	50	46.6667				2	16	13	55.1724
			2	0	1	2	0	0	2	4	0	2	0	1	1	5	3	5	2	0	0	0	0	0							13	17	43.3333						13	17	43.3333						15	15	50
																														3	9	20	31.0345	34.4828				3	16	14	53.3333	48.3333				3	11	19	36.6667
		0d	1d	2 d	3 d	4 d	5 d	6 d	7 d	8 d	9 d	10 d	11 d	12 d	13 d	14 d	15 d	16 d	17 d	18 d	19 d	20 d	21d	22d							11	18	37.931						13	17	43.3333						15	14	51.7241
			dead	dead	dead	dead	dead	dead	dead	dead	dead	dead	dead	dead	dead	dead	dead	dead	dead	dead	dead	dead	dead	dead					CHS1223	1	13	17	43.3333	40			flp-12	1	3	27	10	13.3333
	E.coli top-10	sum	0	0	1	1	0	1	3	3	10	11	20	18	21	18	39	29	23	28	11	8	11	14		270					11	19	36.6667						5	25	16.6667
																														2	10	20	33.3333	35.6322				2	5	25	16.6667	11.6667				P value
	E.coli top-10 makABCD		14	12	10	20	5	1	5	10	12	19	0	22	11	28	30	31	26	14	0	0	0	0		270					11	18	37.931						2	28	6.66667				WT vs. fmi-1; lat-2; mth-1; mth-2	<0,0001
																														3	10	20	33.3333	33.908				3	5	25	16.6667	13.3333			WT vs. lat-2; mth-1; mth-2	>0,9999
																															10	19	34.4828						3	27	10				WT vs. lat-2	0.997
		P value																											CHS1256	1	10	20	33.3333	35											WT vs. mth-1	0.9864
	E.coli top-10 VS E.coli top-10 makABCD	<0,0001																													11	19	36.6667												WT vs. mth-2	0.9133
																														2	13	17	43.3333	40				P value							WT vs. fmi-1	<0,0001
																															11	19	36.6667				WT VS flp-5; 12; 21; 24; 28	<0,0001							fmi-1; lat-2; mth-1; mth-2 vs. lat-2; mth-1; mth-2	<0,0001
																														3	11	18	37.931	37.2989			WT VS flp-5; 12; 21; 24	<0,0001							fmi-1; lat-2; mth-1; mth-2 vs. lat-2	<0,0001
																															11	19	36.6667				WT VS flp-5; 12; 21	<0,0001							fmi-1; lat-2; mth-1; mth-2 vs. mth-1	<0,0001
																													CHS10009	1	13	17	43.3333	50			WT VS flp-12; 21; 24	<0,0001							fmi-1; lat-2; mth-1; mth-2 vs. mth-2	<0,0001
																															17	13	56.6667				WT VS flp-12; 21	<0,0001							fmi-1; lat-2; mth-1; mth-2 vs. fmi-1	0.9901
																														2	11	19	36.6667	40			WT VS flp-21	<0,0001							lat-2; mth-1; mth-2 vs. lat-2	0.9998
																															13	17	43.3333				WT VS flp-12	0.9993							lat-2; mth-1; mth-2 vs. mth-1	0.9561
																														3	15	15	50	47.4138			flp-5; 12; 21; 24; 28 VS flp-5; 12; 21; 24	0.9959							lat-2; mth-1; mth-2 vs. mth-2	0.9649
																															13	16	44.8276				flp-5; 12; 21; 24; 28 VS flp-5; 12; 21	0.4614							lat-2; mth-1; mth-2 vs. fmi-1	<0,0001
																													CHS1666	1	15	15	50	58.3333			flp-5; 12; 21; 24; 28 VS flp-12; 21; 24	>0,9999							lat-2 vs. mth-1	0.8353
																															20	10	66.6667				flp-5; 12; 21; 24; 28 VS flp-12; 21	0.8787							lat-2 vs. mth-2	0.9973
																														2	14	16	46.6667	50			flp-5; 12; 21; 24; 28 VS flp-21	0.9959							lat-2 vs. fmi-1	<0,0001
																															16	14	53.3333				flp-5; 12; 21; 24; 28 VS flp-12	<0,0001							mth-1 vs. mth-2	0.5314
																														3	12	18	40	40			flp-5; 12; 21; 24 vs. flp-5; 12; 21	0.8486							mth-1 vs. fmi-1	<0,0001
																															12	18	40				flp-5; 12; 21; 24 vs. flp-12; 21; 24	>0,9999							mth-2 vs. fmi-1	<0,0001
																													WT	1	3	27	10	8.33333			flp-5; 12; 21; 24 vs. flp-12; 21	0.9979
																															2	28	6.66667				flp-5; 12; 21; 24 vs. flp-21	>0,9999
																														2	2	28	6.66667	6.78161			flp-5; 12; 21; 24 vs. flp-12	<0,0001
																															2	27	6.89655				flp-5; 12; 21 vs. flp-12; 21; 24	0.6648
																														3	1	29	3.33333	8.33333			flp-5; 12; 21 vs. flp-12; 21	0.9927
																															4	26	13.3333				flp-5; 12; 21 vs. flp-21	0.8486
																																					flp-5; 12; 21 vs. flp-12	<0,0001
																																					flp-12; 21; 24 vs. flp-12; 21	0.9724
																														P value							flp-12; 21; 24 vs. flp-21	>0,9999
																													WT VS CHS1057	<0,0001							flp-12; 21; 24 vs. flp-12	<0,0001
																													WT VS CHS1157	<0,0001							flp-12; 21 vs. flp-21	0.9979
																													WT VS CHS1020	<0,0001							flp-12; 21 vs. flp-12	<0,0001
																													WT VS CHS1021	<0,0001							flp-21 vs. flp-12	<0,0001
																													WT VS CHS1024	<0,0001
																													WT VS CHS1103	<0,0001
																													WT VS CHS1127	<0,0001
																													WT VS CHS1223	<0,0001
																													WT VS CHS1256	<0,0001
																													WT VS CHS10009	<0,0001
																													WT VS CHS1666	<0,0001
[truncated: 43 more columns]

## Sheet: Supplementary Figure 3
S Fig.3b	Strain NO.	Biological replicates	Survival change	Average		S Fig.3c		0d	1 d	2 d	3 d	4 d	5 d	6 d	7 d	8 d	9 d	10 d	11 d	12 d	13 d	14 d	15 d	16 d	17 d	18 d		S Fig.3d		0d	1 d	2 d	3 d	4 d	5 d	6 d	7 d	8 d	9 d	10 d	11 d	12 d	13 d	14 d	15 d	16 d	17 d	18 d	19 d
	CHS1021	1	-0.320856	-0.315508			npr-1	30	28	24	18	13	10	8	5	2	1	1	0										flp-21	30	30	24	18	13	12	10	9	9	6	4	3	1	1	0
			-0.31016				npr-1	30	27	22	16	9	5	4	2	2	2	0											flp-21	30	30	24	19	16	12	11	9	8	4	3	3	2	0
		2	-0.304813	-0.311839			npr-1	30	28	21	15	9	5	4	3	3	2	1	0										flp-21	30	30	20	12	11	10	8	7	5	3	2	1	1	0
			-0.318865				npr-1	30	27	23	18	11	6	3	1	1	0												flp-21	30	30	18	14	10	6	3	1	1	1	1	0
		3	-0.343907	-0.336394			npr-1	30	26	19	15	9	6	5	3	1	1	0											flp-21	30	29	19	17	17	12	10	8	5	3	3	2	1	0
			-0.328881				npr-1	30	26	21	16	12	5	4	3	1	1	1	0										flp-21	30	29	23	19	13	9	8	6	5	3	3	1	1	0
	CHS1024	1	-0.272727	-0.213904				180	162	130	98	63	37	28	17	10	7	3	0											180	178	128	99	80	61	50	40	33	20	16	10	6	1	0	0	0
			-0.15508					0	18	50	82	117	143	152	163	170	173	177	180											0	2	52	81	100	119	130	140	147	160	164	170	174	179	180	180	180
		2	-0.299465	-0.259082			death		18	32	32	35	26	9	11	7	3	4	3										death		2	50	29	19	19	11	10	7	13	4	6	4	5	1	0	0
			-0.218698				WT	30	29	27	23	20	16	13	12	11	9	8	7	7	5	4	4	2	1	0			WT	30	28	25	20	19	16	14	12	8	7	7	4	2	2	1	0
		3	-0.348915	-0.371452			WT	30	28	28	27	22	17	14	12	10	7	7	5	3	2	1	1	0					WT	30	29	26	22	20	17	15	13	11	9	9	6	5	3	1	1	1	0
			-0.39399				WT	30	29	28	27	20	15	11	8	8	5	5	5	2	1	1	1	0					WT	30	27	23	20	17	15	15	12	10	8	8	6	4	2	2	1	0
	CHS1057	1	-0.336898	-0.307487			WT	30	30	30	29	22	18	15	12	8	8	5	5	5	5	3	2	0					WT	30	29	23	21	19	19	16	14	11	10	10	8	7	5	5	3	1	1	0
			-0.278075				WT	30	29	25	21	18	14	12	10	9	9	6	4	3	3	3	2	1	0				WT	30	27	25	23	21	18	16	15	13	11	8	8	7	6	3	2	1	0
		2	-0.331551	-0.372787			WT	30	26	22	19	18	16	13	13	11	8	8	7	5	3	3	1	1	0				WT	30	26	23	19	16	14	14	12	11	7	6	4	4	2	1	0
			-0.414023					180	171	160	146	120	96	78	67	57	46	39	33	25	19	15	11	4	1	0				180	166	145	125	112	99	90	78	64	52	48	36	29	20	13	7	3	1	0	0
		3	-0.283806	-0.301336				0	9	20	34	60	84	102	113	123	134	141	147	155	161	165	169	176	179	180				0	14	35	55	68	81	90	102	116	128	132	144	151	160	167	173	177	179	180	180
			-0.318865				death		9	11	14	26	24	18	11	10	11	7	6	8	6	4	4	7	3	1			death		14	21	20	13	13	9	12	14	12	4	12	7	9	7	6	4	2	1	0
	CHS1062	1	-0.336898	-0.342246
			-0.347594
		2	-0.390374	-0.342099				P value																						P value
			-0.293823				WT VS npr-1	<0,0001																					WT VS flp-21	<0,0001
		3	-0.308848	-0.301336
			-0.293823
	CHS1120	1	-0.208556	-0.240642
			-0.272727
		2	-0.171123	-0.21244
			-0.253756
		3	-0.313856	-0.293823
			-0.27379
	CHS1157	1	-0.278075	-0.296791
			-0.315508
		2	-0.294118	-0.296475
			-0.298831
		3	-0.353923	-0.311352
			-0.268781
	CHS1178	1	-0.529412	-0.505348
			-0.481283
		2	-0.502674	-0.50092
			-0.499165
		3	-0.449082	-0.471619
			-0.494157
	CHS1179	1	-0.240642	-0.245989
			-0.251337
		2	-0.272727	-0.258233
			-0.24374
		3	-0.238731	-0.248748
			-0.258765
	CHS1256	1	-0.224599	-0.229947
			-0.235294
		2	-0.213904	-0.23383
			-0.253756
		3	-0.298831	-0.278798
			-0.258765
	CHS10009	1	-0.224599	-0.264706
			-0.304813
		2	-0.363636	-0.248596
			-0.133556
		3	-0.24374	-0.271285
			-0.298831
	CHS10088	1	-0.197861	-0.237968
			-0.278075
		2	-0.251337	-0.235017
			-0.218698
		3	-0.283806	-0.286311
			-0.288815
	CHS10091	1	-0.459893	-0.433155
			-0.406417
		2	-0.465241	-0.467178
			-0.469115
		3	-0.45409	-0.469115
			-0.48414
	CHS1666	1	-0.304813	-0.304813
			-0.304813
		2	-0.342246	-0.308018
			-0.27379
		3	-0.263773	-0.238731
			-0.213689
	CHS1025	1	0.347594	0.334225
			0.320856
		2	0.399594	0.318328
			0.237062
		3	0.267112	0.237062
			0.207012
	CHS1040	1	0.540107	0.491979
			0.44385
		2	0.625668	0.423853
			0.222037
		3	0.432387	0.457429
			0.482471
	CHS1101	1	0.524064	0.52139
			0.518717
		2	0.534759	0.443507
			0.352254
		3	0.372287	0.344741
			0.317195
	CHS1103	1	0.336898	0.318182
			0.299465
		2	0.26738	0.264742
			0.262104
		3	0.21202	0.209516
			0.207012
	CHS1237	1	0.336898	0.302139
			0.26738
		2	0.26738	0.319833
			0.372287
		3	0.24207	0.259599
			0.277129
	CHS1270	1	0.582888	0.526738
			0.470588
		2	0.454545	0.445971
			0.437396
		3	0.352254	0.359766
			0.367279
	CHS10149	1	0.406417	0.419786
			0.433155
		2	0.368984	0.383156
			0.397329
		3	0.392321	0.387312
			0.382304
	CHS10119	1	0.524064	0.5
			0.475936
		2	0.486631	0.464518
			0.442404
		3	0.382304	0.394825
			0.407346
[truncated: 163 more columns]

## Sheet: Supplementary Figure 4
S Fig.4b		Biological replicates	1:10000 Pd	control	outside	CI	Average		S Fig.4c		Biological replicates	1:10000 Pd	control	outside	CI	Average
	WT	1	110	14	25	0.644295	0.703996			WT	1	150	9	27	0.758065	0.747249
			121	8	22	0.748344						192	9	37	0.768908
			113	8	21	0.739437						132	8	20	0.775
			133	14	27	0.683908						105	15	11	0.687023
		2	145	7	16	0.821429	0.782756				2	166	8	21	0.810256	0.79403
			135	10	18	0.766871						168	11	19	0.792929
			165	11	26	0.762376						187	9	20	0.824074
			143	8	22	0.780347						176	12	31	0.748858
		3	113	5	16	0.80597	0.755502				3	133	6	37	0.721591	0.739703
			125	11	26	0.703704						147	10	27	0.744565
			117	9	23	0.724832						126	6	25	0.764331
			132	6	22	0.7875						136	10	27	0.728324
	frpr-7; frpr-8; frpr-9; frpr-10	1	69	10	99	0.331461	0.307518			flp-19; flp-20; flp-26; flp-32; flp-33	1	22	0	170	0.114583	0.0995314
			75	10	95	0.361111						27	2	193	0.112613
			50	5	125	0.25						20	5	183	0.0721154
			55	9	96	0.2875						27	2	224	0.0988142
		2	56	7	101	0.29878	0.316506				2	24	1	167	0.119792	0.140685
			45	5	92	0.28169						23	2	151	0.119318
			62	10	89	0.322981						39	2	168	0.177033
			73	11	87	0.362573						31	3	157	0.146597
		3	57	7	98	0.308642	0.298264				3	33	1	168	0.158416	0.199515
			68	7	101	0.346591						47	4	162	0.201878
			62	5	112	0.318436						52	4	151	0.231884
			51	8	137	0.219388						41	6	123	0.205882
	frpr-7; frpr-8	1	191	11	51	0.711462	0.71916			flp-19; flp-26; flp-33	1	58	14	113	0.237838	0.33014
			139	1	45	0.745946						67	12	123	0.272277
			104	2	41	0.693878						87	6	116	0.38756
			108	5	29	0.725352						87	2	112	0.422886
		2	165	10	22	0.786802	0.719956				2	86	6	128	0.363636	0.384694
			176	5	57	0.718487						76	6	118	0.35
			113	3	56	0.639535						86	4	102	0.427083
			155	8	37	0.735						89	7	110	0.398058
		3	176	2	36	0.813084	0.74855				3	88	3	88	0.47486	0.459764
			104	5	31	0.707143						115	6	82	0.536946
			118	11	21	0.713333						92	6	77	0.491429
			146	3	39	0.760638						53	8	73	0.335821
	frpr-9; frpr-10	1	68	0	105	0.393064	0.385021			flp-19; flp-20; flp-32	1	35	3	187	0.142222	0.11125
			96	19	153	0.287313						29	4	219	0.0992063
			92	13	97	0.391089						32	4	201	0.118143
			117	5	117	0.468619						18	1	180	0.0854271
		2	37	5	87	0.248062	0.288346				2	22	6	168	0.0816327	0.137566
			68	3	97	0.386905						26	4	136	0.13253
			51	3	121	0.274286						37	2	155	0.180412
			62	10	141	0.244131						28	2	137	0.155689
		3	74	11	101	0.33871	0.304994				3	51	6	122	0.251397	0.26762
			38	2	76	0.310345						39	1	132	0.22093
			66	10	61	0.408759						52	1	128	0.281768
			32	8	108	0.162162						61	5	111	0.316384
	frpr-9	1	45	9	71	0.288	0.330069			flp-19; flp-20	1	46	9	143	0.186869	0.176303
			67	4	96	0.377246						32	6	117	0.167742
			49	3	95	0.312925						30	0	140	0.176471
			68	3	119	0.342105						42	7	152	0.174129
		2	59	7	128	0.268041	0.252827				2	23	4	165	0.0989583	0.105769
			61	9	137	0.251208						26	3	176	0.112195
			41	4	101	0.253425						33	7	156	0.132653
			52	10	114	0.238636						19	6	139	0.0792683
		3	58	4	70	0.409091	0.365944				3	47	6	122	0.234286	0.27309
			45	5	78	0.3125						52	4	138	0.247423
			56	5	65	0.404762						68	3	146	0.299539
			65	10	88	0.337423						57	1	122	0.311111
	frpr-10	1	158	9	27	0.768041	0.759108			flp-19; flp-32	1	86	5	120	0.383886	0.461116
			112	22	8	0.633803						127	15	96	0.470588
			147	6	21	0.810345						98	5	74	0.525424
			143	7	15	0.824242						129	11	114	0.464567
		2	131	11	15	0.764331	0.763006				2	119	8	98	0.493333	0.477727
			128	5	19	0.809211						123	12	104	0.464435
			115	3	31	0.751678						99	5	82	0.505376
			148	7	39	0.726804						135	15	118	0.447761
		3	165	10	19	0.798969	0.764138				3	87	9	123	0.356164	0.406486
			133	11	22	0.73494						101	15	102	0.394495
			128	8	18	0.779221						96	9	103	0.418269
			119	6	27	0.743421						112	11	98	0.457014
										flp-20; flp-32	1	137	4	46	0.71123	0.691388
												170	5	57	0.711207
		P value										143	4	61	0.668269
	WT vs. frpr-7 8; 9; 10	<0,0001										115	5	43	0.674847
	WT vs. frpr-9; frpr-10	<0,0001									2	136	6	55	0.659898	0.700708
	WT vs. frpr-9	<0,0001										167	3	43	0.769953
	frpr-7 8; 9; 10 vs. frpr-9	0.9996										139	3	61	0.669951
												121	5	39	0.70303
											3	164	5	32	0.791045	0.7918
												159	7	29	0.779487
												151	4	25	0.816667
												123	6	21	0.78
										flp-19	1	89	6	79	0.477011	0.484398
												127	15	96	0.470588
												98	5	74	0.525424
												129	11	114	0.464567
											2	101	12	113	0.393805	0.432453
												97	5	89	0.481675
												112	7	106	0.466667
												99	11	117	0.387665
											3	125	7	132	0.44697	0.458922
												118	11	89	0.490826
												103	8	102	0.446009
												123	15	101	0.451883
										flp-20	1	179	14	27	0.75	0.772214
												178	8	34	0.772727
												191	10	46	0.732794
												201	6	27	0.833333
											2	177	9	41	0.740088	0.736439
												182	5	35	0.797297
												181	16	46	0.679012
												168	9	41	0.729358
											3	172	4	51	0.740088	0.740669
												181	10	49	0.7125
												186	7	46	0.748954
												198	10	39	0.761134
										flp-26	1	159	4	37	0.775	0.796667
												170	8	44	0.72973
												201	2	45	0.802419
												221	2	26	0.879518
											2	178	5	41	0.772321	0.787717
												189	5	33	0.810573
												181	6	34	0.791855
												159	3	39	0.776119
											3	162	2	41	0.780488	0.735706
												201	2	69	0.731618
												192	7	72	0.682657
												198	5	55	0.748062
										flp-33	1	210	4	24	0.865546	0.809039
												209	12	38	0.760618
												164	2	35	0.80597
												169	9	21	0.80402
											2	178	7	43	0.75	0.812129
												196	7	32	0.804255
												201	4	21	0.871681
												210	6	32	0.822581
											3	189	8	47	0.741803	0.780698
												177	6	38	0.773756
												169	5	26	0.82
												192	7	36	0.787234
											P value
										WT vs. flp-19; 20; 26; 32; 33	<0,0001
										WT vs. flp-19; 20	<0,0001
										WT vs. flp-19	<0,0001
										WT vs. flp-20	>0,9999
										flp-19; 20 vs. flp-19	<0,0001
										flp-19; 20 vs. flp-20	<0,0001
										flp-19 vs. flp-20	<0,0001

## Sheet: Supplementary Figure 5
S Fig.5a		Biological replicates	1:10000 Pd	control	outside	CI	Average		S Fig.5b		Biological replicates	1:10000 Pd	control	outside	CI	Average		S Fig.5c		Biological replicates	1:10000 Pd	control	outside	CI	Average		S Fig.5d		Biological replicates	1:10000 Pd	control	outside	CI	Average		S Fig.5e		Biological replicates	1:10000 Pd	control	outside	CI	Average		S Fig.5f		Biological replicates	1:10000 Pd	control
	WT	1	201	2	5	0.956731	0.934675			WT	1	244	9	6	0.907336	0.910499			WT	1	209	3	12	0.919643	0.909318			WT	1	157	10	43	0.7	0.740848			WT	1	157	10	43	0.7	0.740848			WT	1	92	1
			200	6	4	0.92381						220	9	3	0.909483						172	2	12	0.913978						156	3	30	0.809524						156	3	30	0.809524						109	3
			180	6	9	0.892308						240	14	6	0.869231						153	2	18	0.872832						187	11	43	0.73029						187	11	43	0.73029						124	4
			200	2	3	0.965854						220	3	4	0.955947						149	1	9	0.930818						186	8	52	0.723577						186	8	52	0.723577						112	5
		2	167	12	33	0.731132	0.727286				2	175	10	12	0.837563	0.827514				2	176	9	23	0.802885	0.790844				2	178	4	23	0.84878	0.880806				2	188	10	16	0.831776	0.830217				2	155	3
			156	10	28	0.752577						162	10	12	0.826087						181	8	29	0.793578						169	5	17	0.858639						169	13	9	0.816754						158	3
			177	13	32	0.738739						176	9	19	0.818627						189	7	33	0.79476						183	4	11	0.90404						176	10	8	0.85567						163	2
			178	18	37	0.686695						157	8	15	0.827778						192	9	36	0.772152						158	3	9	0.911765						158	11	11	0.816667						172	5
		3	156	12	33	0.716418	0.768735				3	168	16	13	0.771574	0.817373				3	188	10	29	0.784141	0.773886				3	166	9	16	0.82199	0.808339				3	177	11	23	0.78673	0.799451				3	166	3
			138	8	28	0.747126						188	10	17	0.827907						181	11	30	0.765766						173	10	17	0.815						172	10	18	0.81						159	1
			189	18	13	0.777273						172	9	11	0.848958						186	11	29	0.774336						155	8	18	0.812155						165	9	21	0.8						143	6
			186	10	15	0.834123						166	10	14	0.821053						182	10	31	0.7713						159	10	21	0.784211						158	9	19	0.801075						146	4
	flp-19; flp-20	1	24	1	65	0.255556	0.287632			flp-19; flp-20	1	66	3	91	0.39375	0.45384			flp-19; flp-20	1	24	1	51	0.302632	0.31156			flp-19; flp-20	1	31	6	75	0.223214	0.220028			flp-19; flp-20	1	31	6	75	0.223214	0.220028			flp-19; flp-20	1	78	2
			44	1	55	0.43						67	4	39	0.572727						29	1	51	0.345679						42	4	132	0.213483						42	4	132	0.213483						73	3
			26	4	76	0.207547						107	4	98	0.492823						29	1	92	0.229508						31	5	108	0.180556						31	5	108	0.180556						86	0
			27	1	73	0.257426						57	10	65	0.356061						44	2	68	0.368421						50	4	121	0.262857						50	4	121	0.262857						99	5
		2	75	5	89	0.414201	0.33468				2	84	9	97	0.394737	0.305345				2	54	19	76	0.234899	0.251793				2	56	3	93	0.348684	0.355853				2	46	7	99	0.256579	0.333394				2	33	1
			45	8	80	0.278195						44	5	75	0.314516						33	5	62	0.28						43	1	70	0.368421						48	7	72	0.322835						41	4
			78	18	97	0.310881						57	7	108	0.290698						32	3	90	0.232						52	6	72	0.353846						55	6	81	0.34507						36	3
			65	12	81	0.335443						40	9	91	0.221429						27	8	38	0.260274						50	7	65	0.352459						50	5	55	0.409091						31	7
		3	51	9	99	0.264151	0.294848				3	73	9	91	0.369942	0.288808				3	37	10	66	0.238938	0.219664				3	38	5	89	0.25	0.287822				3	41	8	99	0.222973	0.256745				3	35	5
			62	19	83	0.262195						47	10	82	0.266187						33	10	63	0.216981						47	4	92	0.300699						56	8	102	0.289157						46	4
			71	10	101	0.335165						55	8	97	0.29375						32	8	71	0.216216						39	7	77	0.260163						38	7	87	0.234848						44	7
			58	10	83	0.317881						43	11	88	0.225352						28	9	55	0.206522						51	3	87	0.340426						47	5	98	0.28						37	3
	flp-19; flp-20; mgl-1p::flp-19 #1	1	71	17	71	0.339623	0.417353			flp-19; flp-20; gcy-28.dp::flp-19 #1	1	55	2	50	0.495327	0.572335			flp-19; flp-20; flp-18p::flp-19 #1	1	68	0	57	0.544	0.481731			flp-19; flp-20; glr-1p::flp-19 #1	1	57	2	48	0.514019	0.53601			flp-19; flp-20; nmr-1p::flp-19 #1	1	61	2	75	0.427536	0.412506			flp-19; flp-20; tph-1p::flp-19 #1	1	66	1
			65	3	55	0.504065						112	6	49	0.634731						68	1	70	0.482014						63	3	56	0.491803						56	8	57	0.396694						67	1
			60	7	53	0.441667						89	1	36	0.698413						50	8	79	0.306569						84	3	62	0.543624						46	1	55	0.441176						61	1
			60	7	71	0.384058						54	1	60	0.46087						63	0	43	0.59434						89	1	58	0.594595						43	3	58	0.384615						35	2
		2	55	8	76	0.338129	0.389279				2	57	8	88	0.320261	0.426378				2	79	1	80	0.4875	0.404084				2	83	4	97	0.429348	0.404525				2	55	7	87	0.322148	0.31642				2	33	4
			87	10	68	0.466667						67	4	39	0.572727						66	8	78	0.381579						77	3	99	0.413408						58	9	96	0.300613						36	3
			67	9	56	0.439394						97	8	98	0.438424						56	10	66	0.348485						57	3	82	0.380282						68	9	99	0.335227						41	2
			53	7	87	0.312925						62	10	67	0.374101						73	8	82	0.398773						69	5	88	0.395062						62	10	97	0.307692						39	6
		3	77	10	73	0.41875	0.450268				3	63	5	77	0.4	0.387634				3	68	5	93	0.379518	0.402809				3	62	3	58	0.479675	0.513609				3	73	8	95	0.369318	0.364929				3	35	3
			78	8	66	0.460526						77	10	92	0.374302						44	10	73	0.267717						79	7	61	0.489796						66	3	108	0.355932						46	2
			83	10	65	0.462025						65	5	81	0.397351						89	12	68	0.455621						88	6	66	0.5125						75	9	106	0.347368						39	5
			91	11	72	0.45977						67	6	88	0.378882						98	7	74	0.50838						82	3	53	0.572464						53	5	66	0.387097						32	5
	flp-19; flp-20; mgl-1p::flp-19 #2	1	62	10	71	0.363636	0.390639			flp-19; flp-20; gcy-28.dp::flp-19 #2	1	80	2	37	0.655462	0.639815			flp-19; flp-20; flp-18p::flp-19 #2	1	87	0	52	0.625899	0.57433			flp-19; flp-20; glr-1p::flp-19 #2	1	76	3	76	0.470968	0.532121			flp-19; flp-20; nmr-1p::flp-19 #2	1	40	6	72	0.288136	0.377449			flp-19; flp-20; tph-1p::flp-19 #2	1	31	0
			55	8	55	0.398305						48	3	37	0.511364						76	1	51	0.585938						77	5	38	0.6						38	4	81	0.276423						12	0
			63	7	63	0.421053						75	0	40	0.652174						93	5	62	0.55						64	7	56	0.448819						47	2	51	0.45						51	0
			60	8	69	0.379562						57	0	20	0.74026						85	2	68	0.535484						56	0	36	0.608696						55	3	47	0.495238						33	5
		2	76	6	88	0.411765	0.45535				2	78	9	57	0.479167	0.474893				2	100	3	69	0.563953	0.500546				2	76	6	55	0.510949	0.475466				2	33	9	46	0.272727	0.290756				2	53	3
			73	7	65	0.455172						82	10	64	0.461538						60	0	37	0.618557						55	4	45	0.490385						38	4	66	0.314815						43	3
			88	10	75	0.450867						76	4	55	0.533333						59	7	78	0.361111						58	8	37	0.485437						41	4	89	0.276119						36	4
			75	5	59	0.503597						88	8	92	0.425532						94	11	76	0.458564						47	3	56	0.415094						56	9	92	0.299363						32	1
		3	69	8	68	0.42069	0.406708				3	73	10	89	0.366279	0.377833				3	66	7	98	0.345029	0.405157				3	66	3	87	0.403846	0.386159				3	37	6	57	0.31	0.270363				3	51	5
			68	8	77	0.392157						82	10	78	0.423529						69	5	72	0.438356						62	5	98	0.345455						33	5	73	0.252252						35	3
			77	9	89	0.388571						76	8	87	0.397661						63	8	88	0.345912						74	2	91	0.431138						46	3	95	0.298611						38	2
			83	6	92	0.425414						67	10	99	0.323864						95	10	68	0.491329						63	4	95	0.364198						36	6	94	0.220588						35	3
		P value									P value									P value									P value									P value									P value
	WT VS flp-19; flp-20	<0,0001								WT VS flp-19; flp-20	0.001								WT VS flp-19; flp-20	<0,0001								WT VS flp-19; flp-20	<0,0001								WT VS flp-19; flp-20	<0,0001								WT VS flp-19; flp-20	0.0003
	flp-19; flp-20 VS flp-19; flp-20; mgl-1p::flp-19 #1	0.181								flp-19; flp-20 VS flp-19; flp-20; gcy-28.bp::flp-19 #1	0.5226								flp-19; flp-20 VS flp-19; flp-20; flp-18p::flp-19 #1	0.0516								flp-19; flp-20 VS flp-19; flp-20; glr-1p::flp-19 #1	0.0369								flp-19; flp-20 VS flp-19; flp-20; nmr-1p::flp-19 #1	0.1991								flp-19; flp-20 VS flp-19; flp-20; tph-1p::flp-19 #1	0.9784
	flp-19; flp-20 VS flp-19; flp-20; mgl-1p::flp-19 #2	0.1881								flp-19; flp-20 VS flp-19; flp-20; gcy-28.bp::flp-19 #2	0.3137								flp-19; flp-20 VS flp-19; flp-20; flp-18p::flp-19 #2	0.01								flp-19; flp-20 VS flp-19; flp-20; glr-1p::flp-19 #2	0.0603								flp-19; flp-20 VS flp-19; flp-20; nmr-1p::flp-19 #2	0.7528								flp-19; flp-20 VS flp-19; flp-20; tph-1p::flp-19 #2	0.8728
[truncated: 52 more columns]

## Sheet: Supplementary Figure 6
S Fig.6a		Biological replicates	1:10000 Pd	control	CI	Average		S Fig.6d		Biological replicates	1:10000 Pd	control	CI	Average		S Fig.6f			Biological replicates	1:10000 Pd	control	CI	Average		S Fig.6g	WT	srx-1; 2; 3	srx-1; 2; 3; str-1p::srx-1	srx-1; 2; 3; str-1p::srx-2	srx-1; 2; 3; str-1p::srx-1; str-1p::srx-2		S Fig.6h	IAA(μM)	Biological replicates	vector control		SRX-2
	WT	1	190	10	0.9	0.872391			WT	1	192	9	0.910448	0.90229			WT		1	133	8	0.886525	0.832138			5	-3	-3	-5	-5			0.01	1	2433	2352	-3702	-3835
			223	15	0.87395						193	7	0.93							149	19	0.77381				5	-3	-3	-5	-5					1983		-3853
			189	19	0.817308						199	10	0.904306							141	20	0.751553				5	1	2	-5	-5					2640		-3950
			168	9	0.898305						165	12	0.864407							69	3	0.916667				0	5	5	-5	-5				2	-3987	-3792	2776	2817
		2	167	5	0.94186	0.910063				2	176	12	0.87234	0.839541					2	152	7	0.91195	0.855691			5	-5	-5	-6	-6					-3801		2100
			142	13	0.832258						158	13	0.847953							168	16	0.826087				-2	-3	-5	5	5					-3588		3575
			133	4	0.941606						143	14	0.821656							185	18	0.82266				-5	0	-5	-6	-6				3	1709	1458	1803	1174
			153	6	0.924528						168	17	0.816216							135	10	0.862069				6	3	5	-5	-5					1283		799
		3	180	7	0.925134	0.902856				3	190	3	0.968912	0.9331					3	183	4	0.957219	0.910784			6	-5	0	-2	-2					1382		920
			178	10	0.893617						188	9	0.908629							163	7	0.917647				6	6	-5	-5	-5			0.1	1	-1032	-801	2667	2561
			180	8	0.914894						190	7	0.928934							188	12	0.88				6	6	-5	0	0					-1648		1903
			169	11	0.877778						182	7	0.925926							169	10	0.888268				6	6	-5	-6	-6					277		3113
	srx-1; srx-2; srx-3; srx-4	1	170	91	0.302682	0.289774			PY10501	1	201	8	0.923445	0.892749			srx-1; srx-2; srx-3		1	111	67	0.247191	0.207328			6	6	-6	2	2				2	852	1127	-2990	-3427
			169	104	0.238095						190	10	0.9							127	77	0.245098				6	6	5	-5	-5					1500		-3737
			143	85	0.254386						197	12	0.885167							123	99	0.108108				6	6	0	-5	-5					1029		-3554
			208	97	0.363934						203	15	0.862385							102	64	0.228916				6	6	5	-5	-5				3	-244	356	2893	2165
		2	98	75	0.132948	0.192343				2	188	19	0.816425	0.825245					2	105	63	0.25	0.194844			6	6	-2	-6	-6					713		1668
			156	91	0.263158						217	17	0.854701							126	87	0.183099				6	6	6	-5	-5					599		1934
			123	81	0.205882						187	21	0.798077							96	74	0.129412				6	6	-5	0	0			1	1	-2077	-1792	-793	-1403
			136	97	0.167382						196	18	0.831776							101	65	0.216867				6	6	-5	-5	-5					-2238		-1890
		3	165	99	0.25	0.321103				3	180	21	0.791045	0.784548					3	115	71	0.236559	0.258979			5	5	6	-6	-6					-1061		-1526
			176	87	0.338403						199	23	0.792793							111	75	0.193548				5	5	5	-5	-5				2	1047	247	1533	1255
			159	88	0.287449						176	25	0.751244							102	62	0.243902				5	5	3	-6	-6					338		302
			181	76	0.40856						174	19	0.803109							143	67	0.361905				5	5	-2	-5	-5					-644		1930
	srx-1; srx-2; srx-3	1	154	70	0.375	0.343191											srx-1; srx-2; srx-3; str-1p::srx-1	line1	1	44	65	-0.192661	-0.178286			5	5	0	-5	-5				3	-218	-274	1203	-191
			143	73	0.324074															60	132	-0.375				5	5	6	0	0					477		-290
			195	88	0.378092					P value										73	72	0.00689655				5	5	-5	-5	-5					-1081		-1486
			103	56	0.295597				WT vs. PY10501	0.2419										89	121	-0.152381				5	3	-5	-6	-6			10	1	1744	2198	3301	2837
		2	133	78	0.260664	0.228018													2	95	102	-0.035533	-0.000605185			5	3	-6	-5	-5					2502		2749
			148	88	0.254237															112	86	0.131313				5	3	-6	-5	-5					2348		2461
			162	93	0.270588															96	85	0.0607735				5	3	-6	-6	-6				2	-2900	-3128	-3302	-3736
			89	69	0.126582															82	113	-0.158974				5	3	-6	-6	-6					-3502		-3988
		3	171	79	0.368	0.326127													3	67	102	-0.207101	-0.0920571			5	3	-5	-6	-6					-2982		-3918
			183	91	0.335766															98	88	0.0537634				5	3	-5	-6	-6				3	2110	1417	489	-732
			158	86	0.295082															110	112	-0.00900901				5	3	-5	-5	-5					1308		-1022
			173	92	0.30566															81	123	-0.205882				5	2	-5	-5	-5					833		-1663
	srx-1; srx-3; srx-4	1	212	5	0.953917	0.932435											srx-1; srx-2; srx-3; str-1p::srx-1	line2	1	64	85	-0.14094	-0.155143			5	2	-5	-5	-5			100	1	-2000	-1692	788	1172
			190	7	0.928934															61	109	-0.282353				5	1	-5	-5	-5					-1140		1680
			202	7	0.933014															75	105	-0.166667				5	1	-5	-5	-5					-1936		1048
			200	9	0.913876															95	101	-0.0306122				5	0	-5	-5	-5				2	-2755	-2099	-3320	-2719
		2	197	17	0.841121	0.895249													2	87	88	-0.00571429	-0.0109236			5	0	-3	-5	-5					-1901		-2899
			222	9	0.922078															101	93	0.0412371				5	0	-3	-5	-5					-1641		-1938
			196	8	0.921569															88	92	-0.0222222				5	0	-3	-5	-5				3	2198	1518	1583	955
			201	11	0.896226															91	102	-0.0569948				3	0	-3	-5	-5					918		993
		3	180	6	0.935484	0.925837													3	82	123	-0.2	-0.143712			3	-3	-2	-5	-5					1438		289
			191	4	0.958974															68	88	-0.128205				3	-2	-2	-5	-5
			187	11	0.888889															50	81	-0.236641				3	-2	0	-5	-5
			192	8	0.92															99	101	-0.01				3	-2	0	-5	-5				P value
	srx-2; srx-3; srx-4	1	214	37	0.705179	0.595448											srx-1; srx-2; srx-3; str-1p::srx-3	line1	1	67	95	-0.17284	-0.133536			2	-2	0	-5	-5			Control VS SRX-2 (0.01 μM)	0.9875
			191	91	0.35461															84	105	-0.111111				2	-2	0	-1	-1			Control VS SRX-2 (0.1 μM)	0.9235
			224	68	0.534247															64	92	-0.179487				1	-2	2	0	0			Control VS SRX-2 (1 μM)	0.6418
			219	26	0.787755															92	106	-0.0707071				1	-2	3	0	0			Control VS SRX-2 (10 μM)	0.7935
		2	120	31	0.589404	0.53535													2	76	101	-0.141243	-0.185888			1	-2	3	0	0			Control VS SRX-2 (100 μM)	0.7587
			108	35	0.51049															81	126	-0.217391				1	-5	5	2	2
			131	32	0.607362															72	88	-0.1				0	-5	5	5	5
			147	58	0.434146															64	115	-0.284916				0	-5	5	5	5
		3	186	32	0.706422	0.649617													3	97	101	-0.020202	-0.0402632			0	-5	5	5	5
			148	43	0.549738															88	98	-0.0537634				0	-6	6	5	5
			124	22	0.69863															101	99	0.01				-3	-6	-2	5	5
			143	31	0.643678															93	113	-0.0970874				-5	-6	2	5	5
	srx-1; srx-2	1	197	39	0.669492	0.520805											srx-1; srx-2; srx-3; str-1p::srx-3	line2	1	87	104	-0.0890052	-0.0889236
			185	70	0.45098															66	82	-0.108108
			233	52	0.635088															72	91	-0.116564					P value
			156	79	0.32766															57	62	-0.0420168				WT VS srx-1; srx-2; srx-3	0.0005
		2	115	38	0.503268	0.510122													2	75	92	-0.101796	-0.156465			srx-1; srx-2; srx-3; str-1p::srx-1 VS srx-1; srx-2; srx-3; str-1p::srx-2	0.0021
			185	61	0.504065															82	101	-0.103825				srx-1; srx-2; srx-3; str-1p::srx-1 VS srx-1; srx-2; srx-3; str-1p::srx-1; str-1p::srx-2	0.0012
			174	52	0.539823															64	126	-0.326316				srx-1; srx-2; srx-3; str-1p::srx-2 VS srx-1; srx-2; srx-3; str-1p::srx-1; str-1p::srx-2	0.6174
			168	57	0.493333															82	99	-0.0939227
		3	128	37	0.551515	0.506134													3	91	112	-0.103448	-0.0875642
			141	56	0.431472															63	118	-0.303867
			128	59	0.368984															101	99	0.01
			189	37	0.672566															89	81	0.0470588
	srx-1; srx-3	1	191	7	0.929293	0.904779											srx-1; srx-2; srx-3; str-1p::srx-2	line1	1	34	101	-0.496296	-0.498021
			213	16	0.860262															32	92	-0.483871
			192	10	0.90099															72	136	-0.307692
			189	7	0.928571															21	121	-0.704225
		2	199	4	0.960591	0.918015													2	35	76	-0.369369	-0.310168
			212	12	0.892857															36	61	-0.257732
			192	9	0.910448															58	115	-0.32948
			187	9	0.908163															63	113	-0.284091
		3	188	4	0.958333	0.940481													3	52	102	-0.324675	-0.383162
			181	3	0.967391															88	137	-0.217778
			182	14	0.857143															33	62	-0.305263
			189	2	0.979058															23	123	-0.684932
	srx-1; srx-4	1	153	17	0.8	0.844412											srx-1; srx-2; srx-3; str-1p::srx-2	line2	1	58	158	-0.462963	-0.344579
			131	4	0.940741															79	165	-0.352459
			149	17	0.795181															75	137	-0.292453
			128	11	0.841727															58	101	-0.27044
		2	146	16	0.802469	0.82874													2	88	143	-0.238095	-0.291687
			176	16	0.833333															39	75	-0.315789
			177	11	0.882979															48	92	-0.314286
			141	16	0.796178															74	137	-0.298578
		3	167	15	0.835165	0.837879													3	32	83	-0.443478	-0.326619
			154	12	0.855422															68	138	-0.339806
			187	18	0.82439															51	81	-0.227273
			191	17	0.836538															69	127	-0.295918
	srx-2; srx-4	1	178	66	0.459016	0.490408
			132	32	0.609756
			134	80	0.252336													P value
			251	55	0.640523												WT VS srx-1; srx-2; srx-3	<0,0001
		2	188	64	0.492063	0.445892											srx-1; srx-2; srx-3 VS srx-1; srx-2; srx-3; str-1p::srx-2 #1	<0,0001
			112	47	0.408805												srx-1; srx-2; srx-3 VS srx-1; srx-2; srx-3; str-1p::srx-2 #2	<0,0001
			115	52	0.377246												srx-1; srx-2; srx-3 VS srx-1; srx-2; srx-3; str-1p::srx-1 #1	0.0005
			207	68	0.505455												srx-1; srx-2; srx-3 VS srx-1; srx-2; srx-3; str-1p::srx-1 #2	0.0003
		3	122	32	0.584416	0.532599											srx-1; srx-2; srx-3 VS srx-1; srx-2; srx-3; str-1p::srx-3 #1	0.0002
			141	63	0.382353												srx-1; srx-2; srx-3 VS srx-1; srx-2; srx-3; str-1p::srx-3 #3	0.0002
			241	49	0.662069
			241	80	0.501558
	srx-3; srx-4	1	192	11	0.891626	0.907928
			199	4	0.960591
			201	13	0.878505
			192	10	0.90099
		2	185	12	0.878173	0.889129
			175	10	0.891892
			180	8	0.914894
			204	14	0.87156
		3	181	5	0.946237	0.919335
			187	12	0.879397
			192	8	0.92
			198	7	0.931707
	srx-1	1	192	9	0.910448	0.863834
			243	25	0.813433
			243	21	0.840909
			190	11	0.890547
		2	164	11	0.874286	0.853995
			182	11	0.88601
			135	19	0.753247
			195	10	0.902439
		3	181	9	0.905263	0.85185
			247	27	0.80292
			188	13	0.870647
			192	18	0.828571
	srx-2	1	137	47	0.48913	0.55014
			194	48	0.603306
			156	34	0.642105
			151	55	0.466019
		2	139	57	0.418367	0.470248
			118	62	0.311111
			128	40	0.52381
			188	43	0.627706
		3	132	46	0.483146	0.52898
			174	47	0.574661
			253	55	0.642857
			167	69	0.415254
	srx-3	1	192	3	0.969231	0.937231
			189	2	0.979058
			191	11	0.891089
			190	9	0.909548
		2	188	4	0.958333	0.890754
			204	15	0.863014
			219	11	0.904348
			192	17	0.837321
		3	181	7	0.925532	0.935698
			182	6	0.93617
			192	10	0.90099
			199	2	0.9801
	srx-4	1	191	6	0.939086	0.923608
			201	12	0.887324
			191	6	0.939086
			190	7	0.928934
		2	227	14	0.883817	0.886978
			196	16	0.849057
			181	9	0.905263
			127	6	0.909774
		3	188	10	0.89899	0.89403
			181	8	0.915344
			176	12	0.87234
			188	11	0.889447
		P value
	WT vs. srx-1 2 3 4	<0,0001
	WT vs. srx-1 2 3	<0,0001
	WT vs. srx-1 3 4	>0,9999
	WT vs. srx-2 3 4	<0,0001
	WT vs. srx-1 2	<0,0001
	WT vs. srx-2	<0,0001
	srx-1 2 3 4 vs. srx-1 2 3	0.9974
	srx-1 2 3 vs. srx-1 3	<0,0001
	srx-1 2 3 vs. srx-2	<0,0001
	srx-1 3 vs. srx-2	<0,0001

[truncated: 1 more sheets: Supplementary Figure 7]
